# Supplementary material for: Genomic insights into the genetic structure and population history of Mongolians in Liaoning Province
Source: Front Genet. 2022 Oct 12;13:947758. doi: 10.3389/fgene.2022.947758 (PMC9596793; doi:10.3389/fgene.2022.947758)
Supplement: Supplementary file 1 [file Table2.XLSX]

## Sheet: A
Supplementary Table 2A. genetic relationship matrix (GRM) between each pair of newly collect individuals.
	1BT22010200001	1BT22010200020	1BT22010200035	1BT22010200011	1BT22010200033	1BT22010200025	1BT22010200024	1BT22010200013	1BT22010200038	1BT22010200032	1BT22010200034	1BT22010200015	1BT22010200021	1BT22010200016	1BT22010200007	1BT22010200023	1BT22010200022	1BT22010200008	1BT22010200018	1BT22010200030	1BT22010200006	1BT22010200017	1BT22010200037	1BT22010200026	1BT22010200009	1BT22010200027	1BT22010200010	1BT22010200002	1BT22010200029	1BT22010200028	1BT22010200031	1BT22010200005	1BT22010200036	1BT22010200019	1BT22010200004	1BT22010200014	1BT22010200003
1BT22010200001	0.989041
1BT22010200020	-0.0308596	0.974356
1BT22010200035	-0.030273	-0.0287763	0.995826
1BT22010200011	-0.0360917	0.0656026	-0.0368642	0.976304
1BT22010200033	-0.0339035	-0.0269483	-0.031648	-0.0308257	0.984164
1BT22010200025	-0.0254854	-0.0310803	-0.0303508	-0.0239958	-0.0298799	0.984887
1BT22010200024	-0.0267749	-0.0309879	-0.0300678	-0.0277021	-0.0221663	-0.0238376	0.978087
1BT22010200013	-0.0290939	-0.0268538	-0.0316513	-0.0230093	-0.0293415	-0.0259868	-0.0244139	0.992961
1BT22010200038	-0.0292627	-0.0325866	-0.0211863	-0.0350456	-0.0321074	-0.0300639	-0.0259416	-0.0158307	0.978544
1BT22010200032	-0.0262766	-0.0352947	-0.0255791	-0.0318458	-0.0371536	-0.0327119	-0.0286789	-0.0162033	-0.0237852	0.998201
1BT22010200034	-0.0444638	-0.0394346	-0.0422598	-0.0399591	-0.0487759	-0.041961	-0.0404091	-0.0468694	-0.0367883	-0.0413665	0.960011
1BT22010200015	-0.0246628	-0.0346418	-0.0173167	-0.0311538	-0.0340592	-0.0265732	-0.0234261	-0.0316635	-0.0251937	-0.023989	-0.0422323	0.998416
1BT22010200021	-0.0231307	-0.0344742	-0.0270627	-0.0321638	-0.0161611	-0.0272954	-0.033756	-0.0347389	-0.0221805	-0.0354661	-0.0312542	-0.0304334	0.9991
1BT22010200016	-0.0239407	-0.0321881	-0.0235106	-0.0284435	-0.0272781	-0.0346925	-0.0299993	-0.0285583	-0.0315062	-0.0273112	-0.034953	-0.028896	-0.0231839	0.998491
1BT22010200007	-0.0254898	-0.0279416	-0.0307618	-0.0309434	-0.0259574	-0.0280887	-0.0230813	-0.0247748	-0.0198165	-0.0177461	-0.0423329	-0.024222	-0.0317886	-0.0273974	1.00275
1BT22010200023	-0.0282864	-0.0236904	-0.0342388	-0.0214182	-0.0308949	-0.0242296	-0.0309155	-0.0259192	-0.016975	-0.0315738	-0.0352998	-0.0255299	-0.024314	-0.0269132	-0.0333395	0.984211
1BT22010200022	-0.031449	-0.0253209	-0.0293502	-0.0199782	-0.026739	-0.0242211	-0.0151861	-0.0159804	-0.0209823	-0.0347777	-0.0390911	-0.0240646	-0.0308226	-0.0218132	-0.0278686	-0.0248266	0.989984
1BT22010200008	-0.0306531	-0.0268178	-0.0253442	-0.0337481	-0.0187982	-0.0307054	-0.0202761	-0.0317202	-0.0291087	-0.03265	-0.0375914	-0.0293816	-0.0221609	-0.0244899	-0.0262853	-0.0281381	-0.0296868	0.988308
1BT22010200018	-0.017668	-0.0254185	-0.0208045	-0.0281748	-0.0397098	-0.02564	-0.0284497	-0.0183095	-0.0268954	-0.0363779	-0.0391431	-0.0198234	-0.0303036	-0.0246682	-0.0194055	-0.0232445	-0.0302955	-0.0306499	0.993211
1BT22010200030	-0.0269713	-0.0290543	-0.0291772	-0.0282794	-0.0330479	-0.0224721	-0.0112737	-0.0226429	-0.0297701	-0.0238973	-0.0389572	-0.0234158	-0.0281264	-0.0265912	-0.0223011	-0.0346379	-0.0255002	-0.0281389	-0.027255	0.988564
1BT22010200006	-0.0417217	-0.042245	-0.0372005	-0.0442625	-0.0458702	-0.0420135	-0.0294559	-0.0456611	-0.032038	-0.0319426	0.433765	-0.0446757	-0.0343429	-0.038556	-0.0450727	-0.0394844	-0.0415707	-0.0344622	-0.036574	-0.0485094	0.955419
1BT22010200017	-0.0271001	-0.0223535	-0.0261586	-0.032341	-0.0309622	-0.01599	-0.0263725	-0.0269148	-0.0264498	-0.023056	-0.0383349	-0.0161038	-0.0358387	-0.0303016	-0.0246982	-0.022281	-0.0303929	-0.0306891	-0.0238247	-0.0292612	-0.04318	0.98754
1BT22010200037	-0.0228495	-0.0242615	-0.0273056	-0.031592	-0.029234	-0.0248944	-0.0239437	-0.0258095	-0.0201938	-0.0247705	-0.0376965	-0.0346475	-0.0201556	-0.0356601	-0.0249977	-0.0253378	-0.0282985	-0.0193045	-0.0293332	-0.0256886	-0.0386987	-0.0289392	0.989905
1BT22010200026	-0.024546	-0.0340505	-0.0207904	-0.0274378	-0.0366758	-0.0232614	-0.0319804	-0.0250525	-0.0365205	-0.0311929	-0.0393213	-0.0265315	-0.031527	-0.0271646	-0.0228802	-0.0256724	-0.021006	-0.0239749	-0.0228126	-0.0236782	-0.0403928	-0.0258117	-0.0240224	0.997552
1BT22010200009	-0.0221609	-0.0296814	-0.0262222	-0.0250515	-0.0267706	-0.0181932	-0.0355325	-0.0284131	-0.0240382	-0.0213312	-0.0415644	-0.0274754	-0.0262391	-0.0253529	-0.0174045	-0.021896	-0.0339353	-0.02699	-0.0343837	-0.0280617	-0.0437197	-0.0295029	-0.0179767	-0.0290523	0.987079
1BT22010200027	-0.0234263	-0.0308413	-0.0283693	-0.0271614	-0.0302634	-0.032517	-0.0283814	-0.0176413	-0.0238034	-0.0250476	-0.0452633	-0.0381031	-0.0256701	-0.0333586	-0.0241087	-0.0318875	-0.0231593	-0.0315566	-0.0311525	-0.022109	-0.0432423	-0.0282959	-0.0301216	-0.0190648	-0.021439	0.986487
1BT22010200010	-0.0245845	-0.0394856	-0.0249394	-0.0295149	-0.0335248	-0.0265636	-0.0319971	-0.0270296	-0.036676	-0.029147	-0.0369577	-0.0237762	-0.0316052	-0.0222919	-0.0315935	-0.0318112	-0.032204	-0.0366933	-0.0264104	-0.0277015	-0.0434036	-0.0225363	-0.024116	-0.0298977	-0.0291534	-0.0191633	1.02536
1BT22010200002	-0.0230201	-0.0307003	-0.0291059	-0.0317285	-0.0224727	-0.0218401	-0.0263407	-0.0339647	-0.0236639	-0.017512	-0.0378092	-0.0267641	-0.0301637	-0.0261275	-0.0228198	-0.0271268	-0.0241837	-0.0233012	-0.0259941	-0.029379	-0.0407188	-0.0258453	-0.0374223	-0.027252	-0.0286591	-0.0312206	-0.023934	0.973616
1BT22010200029	-0.0312446	-0.0116604	-0.0288362	-0.0067497	-0.0293935	-0.0342164	-0.0327671	-0.0309343	-0.0268493	-0.0292387	-0.0457731	-0.0264839	-0.0248457	-0.0282079	-0.0279652	-0.0204127	-0.0298069	-0.0253752	-0.0278299	-0.0262073	-0.0475433	-0.0311964	-0.0273099	-0.0328143	-0.0303207	-0.0294087	-0.0226346	-0.0369427	0.992414
1BT22010200028	-0.0268773	-0.025308	-0.0244621	-0.0297235	-0.0256784	-0.0260882	-0.0221475	-0.0338554	-0.034123	-0.0354947	-0.0372885	-0.0262666	-0.0223116	-0.0294842	-0.0264731	-0.0246585	-0.0218415	-0.0236642	-0.0315718	-0.031397	-0.0333518	-0.0227529	-0.0295458	-0.0218777	-0.0303339	-0.0223259	-0.0215082	-0.0203722	-0.0317788	0.987578
1BT22010200031	-0.0208675	-0.0346863	-0.02788	-0.0331907	-0.0274198	-0.0290803	-0.0242534	-0.0293691	-0.0219935	-0.0175964	-0.0416032	-0.0272889	-0.021569	-0.0206104	-0.0298643	-0.0255285	-0.0335012	-0.0177906	-0.0342496	-0.0284201	-0.0401799	-0.0211501	-0.0272203	-0.030796	-0.0231991	-0.0207971	-0.0355917	-0.0236243	-0.0247334	-0.0340514	0.991722
1BT22010200005	-0.0197987	-0.0272105	-0.0251171	-0.0395949	-0.0292619	-0.0211678	-0.0285571	-0.0275185	-0.0285138	-0.0292654	-0.0382959	-0.0238864	-0.0256642	-0.0274933	-0.0336599	-0.0259323	-0.0288255	-0.0164497	-0.0253094	-0.0244523	-0.0394135	-0.0188663	-0.0252794	-0.0179424	-0.0347019	-0.0280117	-0.0192541	-0.0271638	-0.0314348	-0.0276304	-0.0317692	0.990207
1BT22010200036	-0.0260491	-0.0240611	-0.0209916	-0.0405041	-0.0266653	-0.0292465	-0.0300212	-0.0272312	-0.0196397	-0.0250665	-0.0284786	-0.0330792	-0.0288636	-0.0204501	-0.0359616	-0.0231641	-0.0253511	-0.0345224	-0.0185131	-0.0306316	-0.0298042	-0.0294642	-0.0309291	-0.0185007	-0.0128141	-0.0256133	-0.023109	-0.0207181	-0.0270243	-0.0348875	-0.0333319	-0.0371449	0.981517
1BT22010200019	-0.0226759	-0.0347092	-0.0300635	-0.0236073	-0.0344623	-0.0259251	-0.0279127	-0.0231172	-0.0307301	-0.0186773	-0.0388018	-0.0186583	-0.0237657	-0.0274586	-0.035338	-0.0242836	-0.0252906	-0.0240751	-0.0271596	-0.0309363	-0.0349605	-0.0301973	-0.0268053	-0.0311804	-0.0318812	-0.0267058	-0.0298237	-0.0241094	-0.023597	-0.0181502	-0.0189238	-0.0275999	-0.0287648	0.98172
1BT22010200004	-0.0349712	-0.0233069	-0.0286768	-0.0259617	0.0943813	-0.0290628	-0.0207147	-0.0333743	-0.034224	-0.0289413	-0.0431596	-0.0304216	-0.0280851	-0.0310924	-0.0274716	-0.0352075	-0.0308632	-0.0349195	-0.0314172	-0.0228577	-0.0432828	-0.0336357	-0.030054	-0.0315757	-0.0261329	-0.0211352	-0.0353246	-0.0344136	-0.00649253	-0.0331024	-0.0294621	-0.0342427	-0.0274727	-0.0361573	0.97741
1BT22010200014	-0.0338458	-0.0342664	-0.020103	-0.0309553	-0.0361203	-0.0183538	-0.0269385	-0.0284634	-0.0262666	-0.0215391	-0.0375507	-0.0257374	-0.0264883	-0.0269233	-0.034098	-0.0285303	-0.0325789	-0.0215713	-0.0244692	-0.0210041	-0.0289085	-0.0327818	-0.020861	-0.0297878	-0.0294769	-0.0343785	-0.0222643	-0.0213033	-0.0184329	-0.0196263	-0.0244723	-0.0278981	-0.0255164	-0.029381	-0.0335235	0.990923
1BT22010200003	-0.0189877	-0.0291779	-0.0238041	-0.0233156	-0.0388107	-0.0276218	-0.0338493	-0.025475	-0.0282083	-0.0261274	-0.0432371	-0.0282468	-0.0235839	-0.0220374	-0.0292215	-0.0270093	-0.0296393	-0.0270486	-0.0303779	-0.0271907	-0.043197	-0.0243474	-0.0350686	-0.0319245	-0.0284458	-0.0121712	-0.0195665	-0.0163137	-0.0263744	-0.0279783	-0.0260669	-0.016297	-0.0283488	-0.0162562	-0.0414903	-0.036938	0.993338

## Sheet: B
Supplementary Table 2B. genetic relationship matrix (GRM) between each pair of newly collect individuals after removing.
	1BT22010200001	1BT22010200020	1BT22010200035	1BT22010200011	1BT22010200033	1BT22010200025	1BT22010200024	1BT22010200013	1BT22010200038	1BT22010200032	1BT22010200015	1BT22010200021	1BT22010200016	1BT22010200007	1BT22010200023	1BT22010200022	1BT22010200008	1BT22010200018	1BT22010200030	1BT22010200006	1BT22010200017	1BT22010200037	1BT22010200026	1BT22010200009	1BT22010200027	1BT22010200010	1BT22010200002	1BT22010200029	1BT22010200028	1BT22010200031	1BT22010200005	1BT22010200036	1BT22010200019	1BT22010200004	1BT22010200014	1BT22010200003
1BT22010200001	0.987475
1BT22010200020	-0.0324558	0.973067
1BT22010200035	-0.0319449	-0.030311	0.994384
1BT22010200011	-0.0377023	0.0641483	-0.0384145	0.974986
1BT22010200033	-0.0357603	-0.0286613	-0.0334418	-0.0325546	0.98236
1BT22010200025	-0.0271511	-0.0326068	-0.0319538	-0.0255334	-0.031663	0.983461
1BT22010200024	-0.0283983	-0.0324707	-0.031628	-0.0291966	-0.0239067	-0.025388	0.976746
1BT22010200013	-0.0308934	-0.0285135	-0.0333935	-0.0246844	-0.0312633	-0.0277182	-0.0261005	0.991263
1BT22010200038	-0.0307848	-0.0339683	-0.0226464	-0.0364423	-0.0337496	-0.0315175	-0.0273495	-0.0174146	0.977403
1BT22010200032	-0.0279255	-0.036805	-0.0271657	-0.03337	-0.0389245	-0.0342906	-0.0302172	-0.0179177	-0.0252197	0.996809
1BT22010200015	-0.0263335	-0.0361744	-0.0189256	-0.0327021	-0.0358529	-0.0281762	-0.0249853	-0.0334019	-0.0266502	-0.0255754	0.996978
1BT22010200021	-0.0244954	-0.0357024	-0.0283688	-0.0334062	-0.017646	-0.0285921	-0.0350119	-0.036174	-0.0233329	-0.0367481	-0.0317365	0.99827
1BT22010200016	-0.02541	-0.033519	-0.0249165	-0.0297861	-0.0288667	-0.0360945	-0.0313601	-0.0300939	-0.0327634	-0.0286944	-0.0303059	-0.0242862	0.997457
1BT22010200007	-0.0271638	-0.0294799	-0.0323785	-0.0324951	-0.0277526	-0.0296932	-0.0246418	-0.0265175	-0.0212786	-0.0193323	-0.0258344	-0.0330968	-0.0288089	1.0013
1BT22010200023	-0.0297673	-0.0250301	-0.035657	-0.0227704	-0.0324953	-0.0256403	-0.0322817	-0.0274685	-0.0182386	-0.0329685	-0.0269459	-0.0254287	-0.0281296	-0.0347595	0.983153
1BT22010200022	-0.033033	-0.0267649	-0.0308741	-0.0214349	-0.0284436	-0.0257354	-0.0166567	-0.0176303	-0.0223543	-0.0362782	-0.025585	-0.0320399	-0.0231349	-0.0293953	-0.0261514	0.988716
1BT22010200008	-0.0321961	-0.0282207	-0.0268294	-0.0351665	-0.0204606	-0.0321825	-0.0217046	-0.0333314	-0.0304413	-0.0341074	-0.030863	-0.0233351	-0.0257676	-0.0277669	-0.0294272	-0.0310818	0.987124
1BT22010200018	-0.0192509	-0.0268656	-0.0223285	-0.0296359	-0.0414161	-0.0271551	-0.0299262	-0.019962	-0.0282689	-0.0378764	-0.0213445	-0.0315233	-0.0259896	-0.0209291	-0.0245756	-0.0317319	-0.0320481	0.991944
1BT22010200030	-0.0285513	-0.0304971	-0.0306961	-0.0297354	-0.0347493	-0.0239849	-0.0127385	-0.0242902	-0.0311384	-0.0253904	-0.0249356	-0.0293417	-0.0279067	-0.0238226	-0.0359628	-0.0269338	-0.0295279	-0.028691	0.987305
1BT22010200006	-0.0301721	-0.0305534	-0.0255873	-0.0325894	-0.0344389	-0.0303926	-0.0177926	-0.0341764	-0.0202719	-0.0203029	-0.0330621	-0.0224233	-0.0267398	-0.0334608	-0.0276772	-0.0298721	-0.0227151	-0.0248738	-0.0368064	0.980423
1BT22010200017	-0.0286632	-0.0237787	-0.0276596	-0.0337851	-0.0326439	-0.0174828	-0.0278196	-0.0285478	-0.027795	-0.0245286	-0.0176038	-0.037036	-0.0316023	-0.0262029	-0.0235908	-0.0318069	-0.0320647	-0.0252406	-0.0306689	-0.0314637	0.986314
1BT22010200037	-0.0243928	-0.0256662	-0.02879	-0.0330146	-0.0309002	-0.0263692	-0.0253749	-0.0274241	-0.0215249	-0.0262304	-0.0361334	-0.0213329	-0.0369451	-0.026485	-0.0266307	-0.0296937	-0.0206586	-0.0307319	-0.0270821	-0.0269601	-0.0303149	0.988715
1BT22010200026	-0.0261367	-0.0355027	-0.0223181	-0.0289022	-0.038389	-0.0247828	-0.0334624	-0.0267095	-0.0379005	-0.0327008	-0.028061	-0.032753	-0.0284931	-0.0244126	-0.0270065	-0.0224468	-0.0253752	-0.0242531	-0.0251153	-0.028699	-0.0272309	-0.0254242	0.996276
1BT22010200009	-0.0238131	-0.0311948	-0.027814	-0.0265794	-0.0285436	-0.0197751	-0.0370757	-0.0301334	-0.0254772	-0.0228972	-0.0290691	-0.0275252	-0.0267402	-0.0189973	-0.0232952	-0.0354401	-0.0284526	-0.0358909	-0.0295616	-0.0320876	-0.0309869	-0.0194405	-0.0305652	0.985675
1BT22010200027	-0.0251856	-0.0324579	-0.0300629	-0.0287925	-0.0321406	-0.0342046	-0.0300242	-0.0194612	-0.0253447	-0.0267184	-0.0398003	-0.0270598	-0.0348531	-0.0258053	-0.0333895	-0.0247649	-0.03312	-0.0327629	-0.0237113	-0.0317115	-0.0298802	-0.0316908	-0.0206769	-0.0231165	0.984875
1BT22010200010	-0.0261084	-0.0408735	-0.0264036	-0.0309143	-0.0351709	-0.0280189	-0.0334105	-0.0286209	-0.0379901	-0.0305863	-0.0252412	-0.0327654	-0.0235524	-0.0330624	-0.0330843	-0.0335824	-0.03803	-0.0277894	-0.0290719	-0.0316431	-0.0238938	-0.025453	-0.0312809	-0.0305994	-0.0207098	1.02422
1BT22010200002	-0.0245703	-0.0321102	-0.030596	-0.0331525	-0.0241416	-0.0233172	-0.0277783	-0.0355833	-0.0249989	-0.0189752	-0.0282509	-0.031347	-0.027412	-0.0243103	-0.0284207	-0.0255824	-0.0246576	-0.0273933	-0.0307764	-0.0289856	-0.0272235	-0.0387855	-0.0286598	-0.0301266	-0.0327912	-0.025272	0.972419
1BT22010200029	-0.0330163	-0.0132876	-0.0305441	-0.00839236	-0.0312838	-0.0359189	-0.0344247	-0.032773	-0.0284098	-0.0309236	-0.0281913	-0.0262508	-0.0297149	-0.0296752	-0.0219269	-0.0314309	-0.0269528	-0.0294492	-0.0278238	-0.0360276	-0.0328018	-0.0288928	-0.0344429	-0.0320119	-0.0312009	-0.0241978	-0.0385279	0.990776
1BT22010200028	-0.0284105	-0.0267056	-0.0259339	-0.0311335	-0.027332	-0.0275544	-0.0235692	-0.0354557	-0.0354434	-0.0369459	-0.027741	-0.0234796	-0.0307528	-0.0279468	-0.0259398	-0.0232292	-0.0250071	-0.0329637	-0.0327805	-0.021601	-0.0241173	-0.0308935	-0.0232689	-0.0317886	-0.0238826	-0.0228311	-0.0217222	-0.0333496	0.986413
1BT22010200031	-0.0225222	-0.0361995	-0.029474	-0.0347222	-0.0291948	-0.0306666	-0.025794	-0.0310893	-0.0234345	-0.0191615	-0.0288828	-0.0228545	-0.0219994	-0.03146	-0.0269281	-0.0350066	-0.0192526	-0.035759	-0.0299226	-0.0285481	-0.0226332	-0.0286867	-0.0323097	-0.0247725	-0.0224734	-0.0370406	-0.0250946	-0.0264246	-0.0355063	0.990314
1BT22010200005	-0.0213605	-0.0286334	-0.0266187	-0.0410341	-0.0309442	-0.0226603	-0.0300079	-0.029149	-0.0298623	-0.030741	-0.0253857	-0.0268599	-0.0287908	-0.0351633	-0.0272408	-0.0302415	-0.0178204	-0.026725	-0.025863	-0.0276905	-0.0202556	-0.0266552	-0.019359	-0.0361851	-0.0295995	-0.0206051	-0.0285403	-0.0330341	-0.0289947	-0.0332537	0.988985
1BT22010200036	-0.0273385	-0.0252103	-0.0222203	-0.0416715	-0.0280749	-0.0304662	-0.0311984	-0.0285888	-0.0207159	-0.0262714	-0.0343089	-0.0297869	-0.0214749	-0.0371952	-0.0241984	-0.0264922	-0.0356254	-0.0196534	-0.0317686	-0.0178066	-0.0305839	-0.0320303	-0.0196497	-0.0140215	-0.0269246	-0.0241904	-0.0218201	-0.0283493	-0.0359778	-0.0345431	-0.0382642	0.980837
1BT22010200019	-0.0242518	-0.0361488	-0.0315789	-0.0250587	-0.036163	-0.027433	-0.029377	-0.024761	-0.032095	-0.0201661	-0.0201726	-0.0249754	-0.0287692	-0.0368545	-0.0256046	-0.0267176	-0.0254582	-0.0285905	-0.0323631	-0.0232559	-0.0316044	-0.0281924	-0.0326141	-0.0333781	-0.0283043	-0.0311915	-0.0254998	-0.0252094	-0.0195247	-0.0204183	-0.0290044	-0.0298984	0.980469
1BT22010200004	-0.0366689	-0.0248646	-0.0303148	-0.0275348	0.0925829	-0.0306903	-0.0222967	-0.0351393	-0.035711	-0.0305534	-0.0320583	-0.0294171	-0.0325281	-0.0291084	-0.0366528	-0.0324129	-0.0364284	-0.0329691	-0.0244019	-0.0316951	-0.0351635	-0.0315657	-0.0331297	-0.0277504	-0.0228562	-0.0368151	-0.0359275	-0.00822135	-0.0346002	-0.0310818	-0.035772	-0.0287274	-0.0376984	0.975916
1BT22010200014	-0.0353895	-0.0356699	-0.0215823	-0.0323732	-0.0377842	-0.0198247	-0.0283679	-0.0300731	-0.0275952	-0.0229941	-0.0272172	-0.0276648	-0.0282003	-0.0355828	-0.0298194	-0.0339724	-0.0229204	-0.0258647	-0.0223947	-0.0171617	-0.034152	-0.022215	-0.0311857	-0.0309388	-0.0359428	-0.0235954	-0.0226612	-0.0200107	-0.0209682	-0.0259335	-0.0292705	-0.0266143	-0.0307649	-0.03503	0.989741
1BT22010200003	-0.0206878	-0.0307362	-0.0254416	-0.0248893	-0.0406316	-0.0292536	-0.0354387	-0.0272415	-0.0296952	-0.0277423	-0.0298846	-0.0249151	-0.0234734	-0.0308632	-0.0284528	-0.0311913	-0.0285585	-0.0319285	-0.0287365	-0.0316127	-0.0258813	-0.0365817	-0.0334816	-0.0300649	-0.0138913	-0.0210567	-0.0178281	-0.0281134	-0.0294779	-0.0276891	-0.0178238	-0.0296013	-0.017798	-0.0431566	-0.0384452	0.991843
