# Supplementary material for: Genomic insights into the genetic structure and population history of Mongolians in Liaoning Province
Source: Front Genet. 2022 Oct 12;13:947758. doi: 10.3389/fgene.2022.947758 (PMC9596793; doi:10.3389/fgene.2022.947758)
Supplement: Supplementary file 2 [file Table3.XLSX]

## Sheet: Sheet1
Supplementary Table 3. Cross-validation value of K ranging from 2 to 20
CV error	K	Val
CV error	K=2	0.65401
CV error	K=3	0.64997
CV error	K=4	0.64931
CV error	K=5	0.64818
CV error	K=6	0.64792
CV error	K=7	0.64758
CV error	K=8	0.64748
CV error	K=9	0.64776
CV error	K=10	0.64797
CV error	K=11	0.65033
CV error	K=12	0.65083
CV error	K=13	0.65275
CV error	K=14	0.6555
CV error	K=15	0.65884
CV error	K=16	0.65777
CV error	K=17	0.66204
CV error	K=18	0.66177
CV error	K=19	0.67117
CV error	K=20	0.67037
