# Supplementary material for: Genomic insights into the genetic structure and population history of Mongolians in Liaoning Province
Source: Front Genet. 2022 Oct 12;13:947758. doi: 10.3389/fgene.2022.947758 (PMC9596793; doi:10.3389/fgene.2022.947758)
Supplement: Supplementary file 3 [file Table9.XLSX]

## Sheet: Sheet1
Supplementary Table 10 . Admixture date and source of Mongolian_Fuxin based on Human Origin dataset
Test pop	ref A	ref B	2-ref z-score	2-ref decay	p-value
Mongolian_FX	Maonan	Tibetan_Shigatse	2.97	10.14 +/- 3.41	0.003
Mongolian_FX	CHB.SG	Tibetan_Shigatse	3.74	11.78 +/- 2.57	0.00019
Mongolian_FX	Even	Sherpa	2.62	13.93 +/- 5.33	0.0089
Mongolian_FX	Sherpa	Uyghur	2.85	15.05 +/- 5.28	0.0044
Mongolian_FX	CHB.SG	Even	3.14	15.25 +/- 4.85	0.0017
Mongolian_FX	Buryat	Maonan	3.84	15.64 +/- 4.08	0.00013
Mongolian_FX	Altaian	Maonan	4.39	16.88 +/- 3.84	1.1e-05
Mongolian_FX	Even	Maonan	3.67	17.12 +/- 4.67	0.00025
Mongolian_FX	Altaian	Sherpa	2.72	17.39 +/- 6.40	0.0066
Mongolian_FX	Altaian	CHB.SG	4.56	17.47 +/- 3.83	5.1e-06
Mongolian_FX	Evenk_FarEast	Maonan	4.29	18.10 +/- 4.21	1.8e-05
Mongolian_FX	Maonan	Uzbek	3.79	20.33 +/- 5.37	0.00015
Mongolian_FX	CHB.SG	Uzbek	3.33	20.36 +/- 6.12	0.00087
Mongolian_FX	Kyrgyz_Tajikistan	Sherpa	2.61	21.24 +/- 8.14	0.009
Mongolian_FX	Azeri	Maonan	4.23	21.53 +/- 5.09	2.3e-05
Mongolian_FX	Brahui	Kyrgyz_Tajikistan	2.13	21.96 +/- 10.33	0.034
Mongolian_FX	Altaian	Azeri	3.23	23.54 +/- 7.25	0.0012
Mongolian_FX	CHB.SG	Kyrgyz_Tajikistan	2.06	23.72 +/- 11.52	0.04
Mongolian_FX	CHB.SG	Evenk_FarEast	3.38	24.00 +/- 7.11	0.00073
Mongolian_FX	Altaian	Han_Hubei	2.42	24.11 +/- 9.96	0.015
Mongolian_FX	Altaian	Kinh	1.97	24.34 +/- 12.36	0.049
Mongolian_FX	French	Spanish	2.03	24.37 +/- 6.71	0.043
Mongolian_FX	Kazakh	Maonan	2.31	24.55 +/- 10.62	0.021
Mongolian_FX	Brahui	CHB.SG	5.22	24.81 +/- 4.75	1.8e-07
Mongolian_FX	CHB.SG	Uyghur	6.87	24.90 +/- 3.62	6.2e-12
Mongolian_FX	Brahui	Maonan	5.66	25.02 +/- 4.42	1.6e-08
Mongolian_FX	Maonan	Turkish	5.22	25.34 +/- 4.86	1.8e-07
Mongolian_FX	Azeri	CHB.SG	5.24	25.37 +/- 4.84	1.6e-07
Mongolian_FX	Maonan	Tajik	5.83	25.64 +/- 4.40	5.7e-09
Mongolian_FX	CHB.SG	Kazakh	3.03	25.80 +/- 8.52	0.0025
Mongolian_FX	Brahui	Kazakh	2.39	26.26 +/- 11.00	0.017
Mongolian_FX	Maonan	Uyghur	5.21	26.54 +/- 4.87	1.9e-07
Mongolian_FX	Maonan	Spanish	5.35	26.88 +/- 5.03	8.9e-08
Mongolian_FX	Altaian	Uyghur	2.34	26.93 +/- 8.52	0.019
Mongolian_FX	French	Maonan	5.03	27.15 +/- 5.40	5e-07
Mongolian_FX	CHB.SG	Turkish	4.82	27.27 +/- 5.66	1.5e-06
Mongolian_FX	Iranian	Maonan	5.32	27.28 +/- 5.13	1e-07
Mongolian_FX	CHB.SG	Tajik	5.62	27.41 +/- 4.88	2e-08
Mongolian_FX	Basque	Maonan	5.99	27.42 +/- 4.58	2.1e-09
Mongolian_FX	Sherpa	Tajik	3.55	27.56 +/- 7.77	0.00039
Mongolian_FX	Maonan	Russian	5.78	28.08 +/- 4.85	7.3e-09
Mongolian_FX	Kinh	Uyghur	2.37	28.15 +/- 11.87	0.018
Mongolian_FX	Spanish	Tajik	2.25	28.58 +/- 12.70	0.024
Mongolian_FX	Buryat	Uzbek	3.06	28.61 +/- 9.35	0.0022
Mongolian_FX	Sherpa	Spanish	4.59	28.70 +/- 6.25	4.4e-06
Mongolian_FX	Sherpa	Turkish	4.1	28.83 +/- 7.04	4.2e-05
Mongolian_FX	Buryat	Uyghur	2.98	28.95 +/- 9.72	0.0029
Mongolian_FX	Altaian	Brahui	3.28	28.95 +/- 8.83	0.001
Mongolian_FX	CHB.SG	Spanish	5.65	28.95 +/- 5.13	1.6e-08
Mongolian_FX	CHB.SG	Iranian	6.05	29.06 +/- 4.80	1.4e-09
Mongolian_FX	French	Sherpa	4.1	29.44 +/- 7.18	4.2e-05
Mongolian_FX	Brahui	Kinh	3.55	29.49 +/- 8.31	0.00039
Mongolian_FX	French	Tajik	2.33	29.78 +/- 12.78	0.02
Mongolian_FX	Azeri	Kinh	3.19	29.95 +/- 9.39	0.0014
Mongolian_FX	Altaian	Tajik	4.91	30.15 +/- 5.94	8.9e-07
Mongolian_FX	Azeri	Sherpa	3.71	30.16 +/- 8.13	0.00021
Mongolian_FX	CHB.SG	French	5.32	30.18 +/- 5.67	1e-07
Mongolian_FX	Altaian	Turkish	4.68	30.27 +/- 6.47	2.9e-06
Mongolian_FX	CHB.SG	Russian	6.14	30.40 +/- 4.95	8e-10
Mongolian_FX	Kinh	Tajik	3.35	30.60 +/- 9.14	0.00082
Mongolian_FX	English	Maonan	4.82	30.71 +/- 6.37	1.4e-06
Mongolian_FX	Basque	CHB.SG	6.29	30.97 +/- 4.93	3.2e-10
Mongolian_FX	Russian	Sherpa	4.78	31.26 +/- 6.55	1.8e-06
Mongolian_FX	Altaian	Spanish	6	31.37 +/- 5.23	2e-09
Mongolian_FX	Azeri	Buryat	4.27	31.90 +/- 7.48	2e-05
Mongolian_FX	Kazakh	Turkish	4.17	31.95 +/- 7.67	3.1e-05
Mongolian_FX	Altaian	Iranian	4.77	32.03 +/- 6.72	1.9e-06
Mongolian_FX	Brahui	Uyghur	2.36	32.04 +/- 11.88	0.018
Mongolian_FX	Iranian	Sherpa	4.86	32.07 +/- 6.59	1.2e-06
Mongolian_FX	Altaian	Basque	5.93	32.23 +/- 5.43	3e-09
Mongolian_FX	Basque	Sherpa	5.99	32.48 +/- 5.42	2.1e-09
Mongolian_FX	Brahui	Sherpa	3.7	32.62 +/- 8.83	0.00022
Mongolian_FX	Buryat	Turkish	4.85	32.62 +/- 6.72	1.2e-06
Mongolian_FX	Buryat	Kinh	1.98	33.14 +/- 16.70	0.047
Mongolian_FX	Turkish	Kinh	3.46	33.20 +/- 9.61	0.00055
Mongolian_FX	CHB.SG	English	5.34	33.20 +/- 6.22	9.3e-08
Mongolian_FX	Azeri	Uyghur	2.48	33.30 +/- 11.92	0.013
Mongolian_FX	Brahui	French	2.52	33.61 +/- 12.99	0.012
Mongolian_FX	Brahui	Buryat	4.51	33.67 +/- 7.47	6.5e-06
Mongolian_FX	Kinh	Spanish	3.91	33.75 +/- 8.63	9.3e-05
Mongolian_FX	English	Kyrgyz_Tajikistan	2.28	34.22 +/- 15.01	0.023
Mongolian_FX	English	Sherpa	5.26	34.28 +/- 6.52	1.4e-07
Mongolian_FX	French	Kinh	3.62	34.43 +/- 9.51	0.0003
Mongolian_FX	Spanish	Tibetan_Shigatse	5.33	34.46 +/- 6.47	1e-07
Mongolian_FX	Kinh	Russian	4.05	34.53 +/- 8.53	5.2e-05
Mongolian_FX	Basque	Kinh	4.73	34.58 +/- 7.31	2.3e-06
Mongolian_FX	Iranian	Kinh	4.83	34.58 +/- 7.17	1.4e-06
Mongolian_FX	Iranian	Kazakh	4.67	34.61 +/- 7.15	2.9e-06
Mongolian_FX	Azeri	Kazakh	3.94	34.65 +/- 8.57	8.1e-05
Mongolian_FX	French	Kyrgyz_Tajikistan	2.01	34.76 +/- 17.30	0.044
Mongolian_FX	Kyrgyz_Tajikistan	Russian	2.53	34.84 +/- 13.78	0.011
Mongolian_FX	Salar	Uzbek	2.19	35.18 +/- 16.10	0.029
Mongolian_FX	Han_Hubei	Uyghur	3.77	35.24 +/- 6.45	0.00016
Mongolian_FX	Buryat	Spanish	5.37	35.26 +/- 6.56	7.7e-08
Mongolian_FX	Han_Hubei	Uzbek	4.27	35.32 +/- 8.18	2e-05
Mongolian_FX	Salar	Spanish	5.85	35.38 +/- 6.05	5e-09
Mongolian_FX	Altaian	Russian	6.97	35.45 +/- 5.09	3.3e-12
Mongolian_FX	Altaian	French	5.55	35.60 +/- 6.41	2.8e-08
Mongolian_FX	Kazakh	Spanish	4.89	35.64 +/- 6.64	1e-06
Mongolian_FX	Spanish	Uyghur	5.12	35.67 +/- 6.74	3.1e-07
Mongolian_FX	Basque	Uyghur	5.17	35.94 +/- 6.96	2.4e-07
Mongolian_FX	Basque	Kyrgyz_Tajikistan	3.18	35.97 +/- 11.33	0.0015
Mongolian_FX	Azeri	Salar	4.91	35.99 +/- 7.33	9e-07
Mongolian_FX	Azeri	Han_Hubei	6.84	36.12 +/- 5.28	8.1e-12
Mongolian_FX	Tajik	Uyghur	3.16	36.16 +/- 7.18	0.0016
Mongolian_FX	Russian	Uyghur	5.4	36.17 +/- 5.67	6.7e-08
Mongolian_FX	Buryat	Tajik	5.56	36.17 +/- 6.51	2.7e-08
Mongolian_FX	French	Tibetan_Shigatse	5.54	36.27 +/- 6.55	3e-08
Mongolian_FX	French	Kazakh	4.41	36.33 +/- 7.57	1e-05
Mongolian_FX	French	Salar	6.17	36.36 +/- 5.89	6.8e-10
Mongolian_FX	Kyrgyz_Tajikistan	Salar	2.06	36.38 +/- 17.67	0.04
Mongolian_FX	Russian	Salar	6.77	36.49 +/- 5.39	1.2e-11
Mongolian_FX	Han_Hubei	Spanish	6.84	36.66 +/- 5.36	7.7e-12
Mongolian_FX	Tibetan_Shigatse	Turkish	5.64	36.72 +/- 6.51	1.7e-08
Mongolian_FX	Salar	Tajik	6.2	36.86 +/- 5.94	5.6e-10
Mongolian_FX	Brahui	Salar	6.24	36.89 +/- 5.91	4.4e-10
Mongolian_FX	Altaian	English	4.43	36.94 +/- 8.34	9.5e-06
Mongolian_FX	Russian	Tibetan_Shigatse	6.24	36.98 +/- 5.92	4.3e-10
Mongolian_FX	Han_Hubei	Russian	6.87	37.07 +/- 5.40	6.6e-12
Mongolian_FX	Brahui	Han_Hubei	7.22	37.27 +/- 5.16	5e-13
Mongolian_FX	Azeri	Tibetan_Shigatse	5.87	37.28 +/- 6.35	4.3e-09
Mongolian_FX	Basque	Brahui	2.46	37.48 +/- 10.31	0.014
Mongolian_FX	French	Han_Hubei	6.39	37.58 +/- 5.88	1.7e-10
Mongolian_FX	Kazakh	Tajik	4.84	37.60 +/- 6.43	1.3e-06
Mongolian_FX	Buryat	French	5.68	37.64 +/- 6.62	1.3e-08
Mongolian_FX	Salar	Turkish	5.32	37.75 +/- 7.10	1e-07
Mongolian_FX	Tajik	Tibetan_Shigatse	6.15	37.81 +/- 5.35	7.9e-10
Mongolian_FX	Turkish	Uyghur	4.45	37.85 +/- 8.51	8.8e-06
Mongolian_FX	Buryat	Russian	6.51	37.85 +/- 5.81	7.5e-11
Mongolian_FX	Brahui	Tibetan_Shigatse	6.68	37.91 +/- 5.62	2.3e-11
Mongolian_FX	English	Kazakh	3.58	37.95 +/- 9.08	0.00034
Mongolian_FX	Altaian	Uzbek	2.47	38.02 +/- 15.27	0.013
Mongolian_FX	Buryat	Iranian	6.2	38.06 +/- 6.09	5.5e-10
Mongolian_FX	Basque	Buryat	5.96	38.11 +/- 6.40	2.6e-09
Mongolian_FX	Iranian	Salar	6.24	38.16 +/- 6.12	4.4e-10
Mongolian_FX	French	Uyghur	4.52	38.22 +/- 8.45	6.1e-06
Mongolian_FX	Han_Hubei	Tajik	6.88	38.28 +/- 5.57	6e-12
Mongolian_FX	Han_Hubei	Turkish	5.66	38.37 +/- 6.78	1.5e-08
Mongolian_FX	English	Kinh	3.66	38.41 +/- 10.51	0.00026
Mongolian_FX	Basque	Salar	7.41	38.63 +/- 5.21	1.3e-13
Mongolian_FX	Basque	Han_Hubei	7.01	38.83 +/- 5.54	2.3e-12
Mongolian_FX	Basque	Kazakh	4.95	38.89 +/- 5.77	7.6e-07
Mongolian_FX	Iranian	Tibetan_Shigatse	6.61	39.04 +/- 5.56	4e-11
Mongolian_FX	Basque	Tibetan_Shigatse	6.75	39.43 +/- 5.84	1.5e-11
Mongolian_FX	Kinh	Kyrgyz_Tajikistan	2.92	39.55 +/- 13.54	0.0035
Mongolian_FX	Kazakh	Russian	6.36	39.62 +/- 5.30	2.1e-10
Mongolian_FX	Han_Hubei	Iranian	7.2	40.10 +/- 5.57	6e-13
Mongolian_FX	Iranian	Uyghur	4.1	40.36 +/- 8.65	4.1e-05
Mongolian_FX	Han_Hubei	Kyrgyz_Tajikistan	2.33	40.76 +/- 17.46	0.02
Mongolian_FX	English	Tibetan_Shigatse	6.84	40.89 +/- 5.98	7.9e-12
Mongolian_FX	Azeri	Evenk_FarEast	4.52	41.36 +/- 8.34	6.3e-06
Mongolian_FX	Turkish	Uzbek	2.53	41.72 +/- 16.52	0.012
Mongolian_FX	English	Han_Hubei	6.27	41.72 +/- 6.66	3.6e-10
Mongolian_FX	Buryat	English	5.19	41.91 +/- 8.07	2.1e-07
Mongolian_FX	Evenk_FarEast	Kinh	2.03	42.49 +/- 20.94	0.042
Mongolian_FX	Evenk_FarEast	Uzbek	2.21	42.91 +/- 16.52	0.027
Mongolian_FX	Evenk_FarEast	Turkish	4.83	43.09 +/- 8.92	1.4e-06
Mongolian_FX	English	Uyghur	3.89	43.78 +/- 11.25	9.9e-05
Mongolian_FX	Han_Hubei	Kazakh	3.13	44.33 +/- 12.95	0.0017
Mongolian_FX	Evenk_FarEast	Spanish	6.3	44.54 +/- 6.54	3e-10
Mongolian_FX	Basque	Evenk_FarEast	6.71	44.76 +/- 5.91	1.9e-11
Mongolian_FX	Spanish	Uzbek	3.83	44.79 +/- 10.33	0.00013
Mongolian_FX	Basque	Even	4.79	44.81 +/- 9.36	1.7e-06
Mongolian_FX	English	Salar	6.61	45.20 +/- 6.83	3.7e-11
Mongolian_FX	Brahui	Spanish	2.36	45.74 +/- 11.92	0.018
Mongolian_FX	Russian	Uzbek	5.34	45.75 +/- 8.57	9.5e-08
Mongolian_FX	French	Uzbek	5.47	45.86 +/- 8.38	4.4e-08
Mongolian_FX	English	Evenk_FarEast	4.94	45.87 +/- 9.29	7.8e-07
Mongolian_FX	Kazakh	Tibetan_Shigatse	2.02	46.02 +/- 17.47	0.043
Mongolian_FX	Basque	Uzbek	3.34	46.27 +/- 11.86	0.00085
Mongolian_FX	Even	Spanish	4.96	46.37 +/- 9.36	7.2e-07
Mongolian_FX	Evenk_FarEast	Tajik	4.46	46.91 +/- 9.31	8.2e-06
Mongolian_FX	Brahui	Russian	2.88	46.95 +/- 16.32	0.004
Mongolian_FX	Even	Turkish	4.53	47.05 +/- 10.39	6e-06
Mongolian_FX	Brahui	Evenk_FarEast	3.85	47.14 +/- 10.35	0.00012
Mongolian_FX	Evenk_FarEast	Iranian	5.02	47.49 +/- 9.22	5.3e-07
Mongolian_FX	Evenk_FarEast	French	7.07	47.53 +/- 6.51	1.6e-12
Mongolian_FX	Salar	Uyghur	2.33	47.76 +/- 18.33	0.02
Mongolian_FX	Evenk_FarEast	Russian	6.7	47.93 +/- 6.65	2.1e-11
Mongolian_FX	Even	Russian	5.75	49.19 +/- 8.56	9e-09
Mongolian_FX	English	Uzbek	3.46	49.69 +/- 12.06	0.00055
Mongolian_FX	Tajik	Uzbek	2.93	50.12 +/- 12.50	0.0034
Mongolian_FX	Azeri	Even	3.96	50.54 +/- 12.41	7.6e-05
Mongolian_FX	Even	French	5.26	50.78 +/- 9.66	1.5e-07
Mongolian_FX	Even	Tajik	5.51	51.50 +/- 9.34	3.6e-08
Mongolian_FX	Brahui	Even	5.05	52.76 +/- 10.46	4.5e-07
Mongolian_FX	English	Even	4.43	53.56 +/- 12.08	9.3e-06
Mongolian_FX	Even	Iranian	4.86	54.94 +/- 11.09	1.2e-06
Mongolian_FX	Iranian	Uzbek	3.21	56.44 +/- 14.02	0.0013
Mongolian_FX	Evenk_FarEast	Uyghur	2.1	60.42 +/- 22.36	0.036
Mongolian_FX	Kinh	Salar	2.32	65.66 +/- 22.71	0.021
Mongolian_FX	Buryat	Salar	2.11	88.74 +/- 24.93	0.035
Mongolian_FX	Kinh	Sherpa	2.27	111.09 +/- 30.05	0.023
