# Supplementary material for: Genomic insights into the genetic structure and population history of Mongolians in Liaoning Province
Source: Front Genet. 2022 Oct 12;13:947758. doi: 10.3389/fgene.2022.947758 (PMC9596793; doi:10.3389/fgene.2022.947758)
Supplement: Supplementary file 5 [file Table6.XLSX]

## Sheet: A
Supplementary Table 7A. Differentiated shared alleles in Fuxin Mongolian compared to modern populations estimated via symmetrical f4-statistics in the form f4(Buryat, Mongolian_Fuxin; Modern Eurasian population, Yoruba) based on the merged 1240K dataset.
Pop1 (W)	Pop2 (X)	Pop3 (Y)	Pop4 (Z)	D-stat	Z	BABA	ABBA	SNPs
Buryat.SG	Mongolian_FX	CHS.SG	Yoruba.DG	-0.003639	-13.972	9492	9977	133234
Buryat.SG	Mongolian_FX	CHB.SG	Yoruba.DG	-0.003336	-12.782	9518	9962	133234
Buryat.SG	Mongolian_FX	She.DG	Yoruba.DG	-0.003987	-12.459	9437	9968	133203
Buryat.SG	Mongolian_FX	Han.DG	Yoruba.DG	-0.003707	-12.408	9487	9981	133233
Buryat.SG	Mongolian_FX	Tujia.DG	Yoruba.DG	-0.003907	-12.304	9437	9958	133215
Buryat.SG	Mongolian_FX	Kinh.DG	Yoruba.DG	-0.003845	-12.131	9419	9932	133211
Buryat.SG	Mongolian_FX	Ami.DG	Yoruba.DG	-0.003955	-12.092	9436	9963	133223
Buryat.SG	Mongolian_FX	Dai.DG	Yoruba.DG	-0.003428	-11.828	9439	9896	133234
Buryat.SG	Mongolian_FX	Miao.DG	Yoruba.DG	-0.003315	-10.717	9482	9924	133225
Buryat.SG	Mongolian_FX	Igorot.DG	Yoruba.DG	-0.003433	-10.651	9450	9907	133216
Buryat.SG	Mongolian_FX	Thai.DG	Yoruba.DG	-0.003053	-10.357	9427	9834	133211
Buryat.SG	Mongolian_FX	Atayal.DG	Yoruba.DG	-0.003702	-10.246	9402	9894	133000
Buryat.SG	Mongolian_FX	JPT.SG	Yoruba.DG	-0.002644	-10.087	9583	9935	133234
Buryat.SG	Mongolian_FX	Japanese.DG	Yoruba.DG	-0.002823	-9.714	9517	9893	133228
Buryat.SG	Mongolian_FX	Korean.DG	Yoruba.DG	-0.003029	-9.577	9539	9942	133223
Buryat.SG	Mongolian_FX	Naxi.DG	Yoruba.DG	-0.00277	-9.486	9536	9905	133231
Buryat.SG	Mongolian_FX	China_Lahu.DG	Yoruba.DG	-0.002974	-9.417	9468	9864	133225
Buryat.SG	Mongolian_FX	Yi.DG	Yoruba.DG	-0.002686	-8.543	9535	9893	133223
Buryat.SG	Mongolian_FX	Tu.DG	Yoruba.DG	-0.002585	-8.398	9500	9844	133221
Buryat.SG	Mongolian_FX	Sherpa.DG	Yoruba.DG	-0.002553	-8.022	9497	9837	133227
Buryat.SG	Mongolian_FX	Tibetan.DG	Yoruba.DG	-0.002245	-7.455	9505	9804	133222
Buryat.SG	Mongolian_FX	Mongola.DG	Yoruba.DG	-0.002104	-6.918	9557	9837	133226
Buryat.SG	Mongolian_FX	Xibo.DG	Yoruba.DG	-0.001829	-5.753	9603	9847	133223
Buryat.SG	Mongolian_FX	Mongolian_Baotou	Yoruba.DG	-0.001046	-4.297	9615	9754	133234
Buryat.SG	Mongolian_FX	Daur.DG	Yoruba.DG	-0.001513	-4.022	9599	9801	132897
Buryat.SG	Mongolian_FX	Papuan.DG	Yoruba.DG	-0.000856	-3.108	9253	9368	133231
Buryat.SG	Mongolian_FX	Australian.DG	Yoruba.DG	-0.000538	-1.756	9302	9374	133186
Buryat.SG	Mongolian_FX	Hezhen.DG	Yoruba.DG	-0.000481	-1.584	9691	9755	133225
Buryat.SG	Mongolian_FX	Uyghur.DG	Yoruba.DG	0.000144	0.514	9510	9491	133220
Buryat.SG	Mongolian_FX	Surui.DG	Yoruba.DG	0.000248	0.706	9690	9657	133221
Buryat.SG	Mongolian_FX	Oroqen.DG	Yoruba.DG	0.000499	1.537	9775	9708	133216
Buryat.SG	Mongolian_FX	Altaian.DG	Yoruba.DG	0.000534	1.556	9607	9536	133032
Buryat.SG	Mongolian_FX	Mixe.DG	Yoruba.DG	0.000543	1.774	9658	9585	133231
Buryat.SG	Mongolian_FX	Ulchi.DG	Yoruba.DG	0.000774	2.365	9807	9704	133218
Buryat.SG	Mongolian_FX	Yakut.DG	Yoruba.DG	0.0011	3.591	9753	9607	133212
Buryat.SG	Mongolian_FX	Tajik.DG	Yoruba.DG	0.001422	4.946	9406	9216	133228
Buryat.SG	Mongolian_FX	Turkish.DG	Yoruba.DG	0.00145	5.327	9354	9161	133228
Buryat.SG	Mongolian_FX	Even.DG	Yoruba.DG	0.00173	5.33	9850	9619	133232
Buryat.SG	Mongolian_FX	French.DG	Yoruba.DG	0.001587	6.069	9406	9195	133231
Buryat.SG	Mongolian_FX	Spanish.DG	Yoruba.DG	0.002017	7.241	9376	9107	133215
Buryat.SG	Mongolian_FX	English.DG	Yoruba.DG	0.002039	7.454	9411	9139	133224

## Sheet: B
Supplementary Table 7B. Differentiated shared alleles in Fuxin Mongolian compared to modern populations estimated via symmetrical f4-statistics in the form f4(CHB, Mongolian_Fuxin; Modern Eurasian population, Yoruba) based on the merged 1240K dataset.
Pop1 (W)	Pop2 (X)	Pop3 (Y)	Pop4 (Z)	D-stat	Z	BABA	ABBA	SNPs
CHB.SG	Mongolian_FX	French.DG	Yoruba.DG	-0.000453	-5.225	9088	9149	133231
CHB.SG	Mongolian_FX	English.DG	Yoruba.DG	-0.000486	-5.015	9056	9120	133224
CHB.SG	Mongolian_FX	Spanish.DG	Yoruba.DG	-0.000416	-4.665	9029	9085	133215
CHB.SG	Mongolian_FX	Turkish.DG	Yoruba.DG	-0.000408	-4.577	9049	9103	133228
CHB.SG	Mongolian_FX	Tajik.DG	Yoruba.DG	-0.000352	-3.805	9114	9161	133228
CHB.SG	Mongolian_FX	Even.DG	Yoruba.DG	9e-06	0.086	9555	9554	133232
CHB.SG	Mongolian_FX	Yakut.DG	Yoruba.DG	7.9e-05	0.73	9506	9496	133212
CHB.SG	Mongolian_FX	Oroqen.DG	Yoruba.DG	0.000267	2.385	9584	9549	133216
CHB.SG	Mongolian_FX	Ulchi.DG	Yoruba.DG	0.000296	2.783	9601	9561	133218
CHB.SG	Mongolian_FX	Surui.DG	Yoruba.DG	0.000396	3.42	9531	9478	133221
CHB.SG	Mongolian_FX	Altaian.DG	Yoruba.DG	0.000394	3.423	9430	9377	133032
CHB.SG	Mongolian_FX	Uyghur.DG	Yoruba.DG	0.000328	3.461	9362	9318	133220
CHB.SG	Mongolian_FX	Mixe.DG	Yoruba.DG	0.000371	3.491	9482	9433	133231
CHB.SG	Mongolian_FX	Buryat.SG	Yoruba.DG	0.000348	3.606	9518	9471	133234
CHB.SG	Mongolian_FX	Australian.DG	Yoruba.DG	0.000737	6.862	9245	9147	133186
CHB.SG	Mongolian_FX	Papuan.DG	Yoruba.DG	0.000704	7.019	9214	9121	133231
CHB.SG	Mongolian_FX	Daur.DG	Yoruba.DG	0.000897	7.038	9608	9489	132897
CHB.SG	Mongolian_FX	Hezhen.DG	Yoruba.DG	0.000754	7.194	9615	9515	133225
CHB.SG	Mongolian_FX	Xibo.DG	Yoruba.DG	0.00105	9.555	9646	9506	133223
CHB.SG	Mongolian_FX	Mongolian_Baotou	Yoruba.DG	0.000847	10.418	9589	9476	133234
CHB.SG	Mongolian_FX	Mongola.DG	Yoruba.DG	0.00111	10.428	9632	9484	133226
CHB.SG	Mongolian_FX	Tibetan.DG	Yoruba.DG	0.001174	11.198	9594	9438	133222
CHB.SG	Mongolian_FX	Sherpa.DG	Yoruba.DG	0.00133	12.39	9622	9444	133227
CHB.SG	Mongolian_FX	Tu.DG	Yoruba.DG	0.00131	12.752	9625	9450	133221
CHB.SG	Mongolian_FX	Japanese.DG	Yoruba.DG	0.001428	14.552	9662	9472	133228
CHB.SG	Mongolian_FX	Yi.DG	Yoruba.DG	0.001642	14.781	9690	9472	133223
CHB.SG	Mongolian_FX	Korean.DG	Yoruba.DG	0.001556	14.985	9711	9504	133223
CHB.SG	Mongolian_FX	Naxi.DG	Yoruba.DG	0.001598	16.324	9697	9484	133231
CHB.SG	Mongolian_FX	China_Lahu.DG	Yoruba.DG	0.001877	17.15	9664	9414	133225
CHB.SG	Mongolian_FX	Tujia.DG	Yoruba.DG	0.001903	17.815	9699	9445	133215
CHB.SG	Mongolian_FX	Miao.DG	Yoruba.DG	0.002006	17.818	9721	9453	133225
CHB.SG	Mongolian_FX	Han.DG	Yoruba.DG	0.001919	18.278	9738	9482	133233
CHB.SG	Mongolian_FX	Atayal.DG	Yoruba.DG	0.002345	18.612	9693	9381	133000
CHB.SG	Mongolian_FX	Thai.DG	Yoruba.DG	0.001967	18.617	9636	9374	133211
CHB.SG	Mongolian_FX	She.DG	Yoruba.DG	0.002004	18.716	9721	9454	133203
CHB.SG	Mongolian_FX	Igorot.DG	Yoruba.DG	0.002176	19.35	9709	9419	133216
CHB.SG	Mongolian_FX	Kinh.DG	Yoruba.DG	0.002073	19.666	9697	9421	133211
CHB.SG	Mongolian_FX	Ami.DG	Yoruba.DG	0.002315	21.074	9743	9434	133223
CHB.SG	Mongolian_FX	Dai.DG	Yoruba.DG	0.002294	23.813	9703	9397	133234
CHB.SG	Mongolian_FX	JPT.SG	Yoruba.DG	0.002251	25.499	9779	9479	133234
CHB.SG	Mongolian_FX	CHS.SG	Yoruba.DG	0.002442	27.5	9780	9454	133234

## Sheet: C
Supplementary Table 7C. Differentiated shared alleles in Fuxin Mongolian compared to modern populations estimated via symmetrical f4-statistics in the form f4(CHS, Mongolian_Fuxin; Modern Eurasian population, Yoruba) based on the merged 1240K dataset.
Pop1 (W)	Pop2 (X)	Pop3 (Y)	Pop4 (Z)	D-stat	Z	BABA	ABBA	SNPs
CHS.SG	Mongolian_FX	French.DG	Yoruba.DG	-0.000543	-5.637	9084	9157	133231
CHS.SG	Mongolian_FX	English.DG	Yoruba.DG	-0.000589	-5.392	9051	9130	133224
CHS.SG	Mongolian_FX	Spanish.DG	Yoruba.DG	-0.000485	-4.835	9027	9092	133215
CHS.SG	Mongolian_FX	Turkish.DG	Yoruba.DG	-0.000501	-4.77	9043	9110	133228
CHS.SG	Mongolian_FX	Tajik.DG	Yoruba.DG	-0.000446	-4.239	9110	9169	133228
CHS.SG	Mongolian_FX	Even.DG	Yoruba.DG	-0.00039	-3.035	9530	9582	133232
CHS.SG	Mongolian_FX	Yakut.DG	Yoruba.DG	-0.000348	-2.67	9479	9525	133212
CHS.SG	Mongolian_FX	Buryat.SG	Yoruba.DG	-6.1e-05	-0.554	9492	9500	133234
CHS.SG	Mongolian_FX	Oroqen.DG	Yoruba.DG	-3.3e-05	-0.263	9565	9570	133216
CHS.SG	Mongolian_FX	Ulchi.DG	Yoruba.DG	-1.8e-05	-0.142	9583	9585	133218
CHS.SG	Mongolian_FX	Altaian.DG	Yoruba.DG	-9e-06	-0.07	9403	9404	133032
CHS.SG	Mongolian_FX	Surui.DG	Yoruba.DG	6.5e-05	0.479	9511	9502	133221
CHS.SG	Mongolian_FX	Mixe.DG	Yoruba.DG	0.000131	1.025	9467	9450	133231
CHS.SG	Mongolian_FX	Uyghur.DG	Yoruba.DG	0.000145	1.364	9351	9332	133220
CHS.SG	Mongolian_FX	Hezhen.DG	Yoruba.DG	0.000422	3.398	9596	9539	133225
CHS.SG	Mongolian_FX	Daur.DG	Yoruba.DG	0.00074	5.001	9601	9502	132897
CHS.SG	Mongolian_FX	Xibo.DG	Yoruba.DG	0.000786	6.462	9631	9526	133223
CHS.SG	Mongolian_FX	Mongolian_Baotou	Yoruba.DG	0.000628	6.661	9577	9494	133234
CHS.SG	Mongolian_FX	Tibetan.DG	Yoruba.DG	0.000943	7.83	9579	9454	133222
CHS.SG	Mongolian_FX	Mongola.DG	Yoruba.DG	0.001016	8.455	9630	9495	133226
CHS.SG	Mongolian_FX	Sherpa.DG	Yoruba.DG	0.001039	8.71	9604	9466	133227
CHS.SG	Mongolian_FX	Australian.DG	Yoruba.DG	0.001081	8.77	9273	9129	133186
CHS.SG	Mongolian_FX	Papuan.DG	Yoruba.DG	0.001068	9.532	9246	9104	133231
CHS.SG	Mongolian_FX	Tu.DG	Yoruba.DG	0.001177	10.22	9619	9463	133221
CHS.SG	Mongolian_FX	Korean.DG	Yoruba.DG	0.001418	12.277	9704	9515	133223
CHS.SG	Mongolian_FX	Japanese.DG	Yoruba.DG	0.001506	13.048	9674	9473	133228
CHS.SG	Mongolian_FX	Naxi.DG	Yoruba.DG	0.00156	13.844	9700	9492	133231
CHS.SG	Mongolian_FX	Yi.DG	Yoruba.DG	0.001703	13.891	9701	9474	133223
CHS.SG	Mongolian_FX	Tujia.DG	Yoruba.DG	0.002231	18.658	9728	9431	133215
CHS.SG	Mongolian_FX	Miao.DG	Yoruba.DG	0.002552	18.836	9767	9427	133225
CHS.SG	Mongolian_FX	Han.DG	Yoruba.DG	0.002321	19.178	9774	9465	133233
CHS.SG	Mongolian_FX	China_Lahu.DG	Yoruba.DG	0.002501	20.683	9716	9383	133225
CHS.SG	Mongolian_FX	She.DG	Yoruba.DG	0.002565	21.361	9769	9427	133203
CHS.SG	Mongolian_FX	JPT.SG	Yoruba.DG	0.002126	21.505	9775	9492	133234
CHS.SG	Mongolian_FX	Thai.DG	Yoruba.DG	0.002675	22.061	9695	9339	133211
CHS.SG	Mongolian_FX	Atayal.DG	Yoruba.DG	0.003488	23.425	9786	9322	133000
CHS.SG	Mongolian_FX	CHB.SG	Yoruba.DG	0.002335	23.583	9780	9469	133234
CHS.SG	Mongolian_FX	Kinh.DG	Yoruba.DG	0.002984	24.242	9770	9373	133211
CHS.SG	Mongolian_FX	Igorot.DG	Yoruba.DG	0.003251	25.11	9794	9360	133216
CHS.SG	Mongolian_FX	Ami.DG	Yoruba.DG	0.003568	26.899	9842	9367	133223
CHS.SG	Mongolian_FX	Dai.DG	Yoruba.DG	0.003214	28.168	9777	9349	133234

## Sheet: D
Supplementary Table 7D. Differentiated shared alleles in Fuxin Mongolian compared to modern populations estimated via symmetrical f4-statistics in the form f4(Han, Mongolian_Fuxin; Modern Eurasian population, Yoruba) based on the merged 1240K dataset.
Pop1 (W)	Pop2 (X)	Pop3 (Y)	Pop4 (Z)	D-stat	Z	BABA	ABBA	SNPs
Han.DG	Mongolian_FX	English.DG	Yoruba.DG	-0.000442	-1.784	9033	9092	133223
Han.DG	Mongolian_FX	Spanish.DG	Yoruba.DG	-0.000389	-1.565	9006	9058	133214
Han.DG	Mongolian_FX	French.DG	Yoruba.DG	-0.000207	-0.882	9080	9108	133230
Han.DG	Mongolian_FX	Turkish.DG	Yoruba.DG	-0.0002	-0.827	9035	9062	133227
Han.DG	Mongolian_FX	Tajik.DG	Yoruba.DG	-0.000202	-0.81	9098	9125	133227
Han.DG	Mongolian_FX	Even.DG	Yoruba.DG	6e-05	0.208	9535	9527	133231
Han.DG	Mongolian_FX	Altaian.DG	Yoruba.DG	0.000123	0.4	9378	9362	133031
Han.DG	Mongolian_FX	Yakut.DG	Yoruba.DG	0.000113	0.418	9485	9470	133211
Han.DG	Mongolian_FX	Buryat.SG	Yoruba.DG	0.00026	1.017	9487	9452	133233
Han.DG	Mongolian_FX	Ulchi.DG	Yoruba.DG	0.000376	1.302	9582	9532	133217
Han.DG	Mongolian_FX	Oroqen.DG	Yoruba.DG	0.000394	1.479	9568	9515	133215
Han.DG	Mongolian_FX	Mixe.DG	Yoruba.DG	0.000692	2.368	9480	9388	133230
Han.DG	Mongolian_FX	Surui.DG	Yoruba.DG	0.000828	2.542	9538	9428	133220
Han.DG	Mongolian_FX	Hezhen.DG	Yoruba.DG	0.000741	2.708	9586	9488	133224
Han.DG	Mongolian_FX	Uyghur.DG	Yoruba.DG	0.000781	2.93	9370	9266	133219
Han.DG	Mongolian_FX	Daur.DG	Yoruba.DG	0.001116	3.346	9603	9454	132897
Han.DG	Mongolian_FX	Australian.DG	Yoruba.DG	0.001234	4.19	9252	9087	133185
Han.DG	Mongolian_FX	Xibo.DG	Yoruba.DG	0.00122	4.564	9632	9470	133222
Han.DG	Mongolian_FX	Tibetan.DG	Yoruba.DG	0.001285	4.733	9574	9403	133221
Han.DG	Mongolian_FX	Mongola.DG	Yoruba.DG	0.001248	4.752	9614	9447	133225
Han.DG	Mongolian_FX	Papuan.DG	Yoruba.DG	0.001251	4.772	9227	9061	133230
Han.DG	Mongolian_FX	Mongolian_Baotou	Yoruba.DG	0.001047	4.912	9576	9437	133233
Han.DG	Mongolian_FX	Sherpa.DG	Yoruba.DG	0.001803	5.829	9632	9392	133226
Han.DG	Mongolian_FX	Japanese.DG	Yoruba.DG	0.001551	5.988	9646	9439	133227
Han.DG	Mongolian_FX	Tu.DG	Yoruba.DG	0.001783	6.468	9636	9398	133220
Han.DG	Mongolian_FX	Yi.DG	Yoruba.DG	0.001819	6.483	9677	9435	133222
Han.DG	Mongolian_FX	Korean.DG	Yoruba.DG	0.001901	7.103	9706	9452	133222
Han.DG	Mongolian_FX	JPT.SG	Yoruba.DG	0.001674	7.608	9709	9486	133233
Han.DG	Mongolian_FX	China_Lahu.DG	Yoruba.DG	0.002262	8.037	9672	9371	133224
Han.DG	Mongolian_FX	She.DG	Yoruba.DG	0.002457	8.478	9728	9400	133202
Han.DG	Mongolian_FX	Naxi.DG	Yoruba.DG	0.00217	8.481	9717	9427	133230
Han.DG	Mongolian_FX	Miao.DG	Yoruba.DG	0.002458	8.855	9729	9401	133224
Han.DG	Mongolian_FX	Tujia.DG	Yoruba.DG	0.002428	8.959	9708	9385	133214
Han.DG	Mongolian_FX	Atayal.DG	Yoruba.DG	0.003282	9.385	9739	9303	132999
Han.DG	Mongolian_FX	Igorot.DG	Yoruba.DG	0.002899	9.616	9739	9353	133215
Han.DG	Mongolian_FX	CHB.SG	Yoruba.DG	0.002202	9.98	9738	9444	133233
Han.DG	Mongolian_FX	Thai.DG	Yoruba.DG	0.002945	10.637	9679	9287	133210
Han.DG	Mongolian_FX	Ami.DG	Yoruba.DG	0.003196	10.919	9779	9354	133222
Han.DG	Mongolian_FX	Kinh.DG	Yoruba.DG	0.003291	11.475	9760	9321	133210
Han.DG	Mongolian_FX	CHS.SG	Yoruba.DG	0.00271	11.895	9774	9413	133233
Han.DG	Mongolian_FX	Dai.DG	Yoruba.DG	0.00332	13.071	9754	9312	133233

## Sheet: E
Supplementary Table 7E. Differentiated shared alleles in Fuxin Mongolian compared to modern populations estimated via symmetrical f4-statistics in the form f4(Hezhen, Mongolian_Fuxin; Modern Eurasian population, Yoruba) based on the merged 1240K dataset.
Pop1 (W)	Pop2 (X)	Pop3 (Y)	Pop4 (Z)	D-stat	Z	BABA	ABBA	SNPs
Hezhen.DG	Mongolian_FX	Atayal.DG	Yoruba.DG	-0.000857	-2.052	9478	9592	132995
Hezhen.DG	Mongolian_FX	Tujia.DG	Yoruba.DG	-0.000608	-1.734	9536	9617	133208
Hezhen.DG	Mongolian_FX	Igorot.DG	Yoruba.DG	-0.000581	-1.602	9523	9600	133209
Hezhen.DG	Mongolian_FX	Miao.DG	Yoruba.DG	-0.00049	-1.372	9555	9620	133218
Hezhen.DG	Mongolian_FX	Han.DG	Yoruba.DG	-0.000412	-1.232	9586	9641	133224
Hezhen.DG	Mongolian_FX	She.DG	Yoruba.DG	-0.000429	-1.212	9563	9620	133196
Hezhen.DG	Mongolian_FX	CHS.SG	Yoruba.DG	-0.00034	-1.211	9596	9641	133225
Hezhen.DG	Mongolian_FX	Dai.DG	Yoruba.DG	-0.000256	-0.832	9536	9570	133225
Hezhen.DG	Mongolian_FX	Ami.DG	Yoruba.DG	-0.000256	-0.711	9571	9605	133217
Hezhen.DG	Mongolian_FX	Spanish.DG	Yoruba.DG	-0.00021	-0.69	9063	9091	133207
Hezhen.DG	Mongolian_FX	Naxi.DG	Yoruba.DG	-0.000145	-0.45	9589	9608	133223
Hezhen.DG	Mongolian_FX	Kinh.DG	Yoruba.DG	-0.000154	-0.427	9557	9577	133203
Hezhen.DG	Mongolian_FX	CHB.SG	Yoruba.DG	-0.000115	-0.415	9615	9631	133225
Hezhen.DG	Mongolian_FX	China_Lahu.DG	Yoruba.DG	-0.000141	-0.4	9537	9556	133218
Hezhen.DG	Mongolian_FX	Tu.DG	Yoruba.DG	-0.000133	-0.389	9543	9560	133214
Hezhen.DG	Mongolian_FX	Thai.DG	Yoruba.DG	-3.2e-05	-0.094	9511	9515	133205
Hezhen.DG	Mongolian_FX	Tajik.DG	Yoruba.DG	-2.7e-05	-0.087	9155	9159	133219
Hezhen.DG	Mongolian_FX	Turkish.DG	Yoruba.DG	7.6e-05	0.252	9104	9093	133219
Hezhen.DG	Mongolian_FX	Yi.DG	Yoruba.DG	0.000142	0.415	9602	9583	133214
Hezhen.DG	Mongolian_FX	English.DG	Yoruba.DG	0.000142	0.467	9124	9106	133216
Hezhen.DG	Mongolian_FX	Uyghur.DG	Yoruba.DG	0.000165	0.519	9369	9347	133213
Hezhen.DG	Mongolian_FX	Sherpa.DG	Yoruba.DG	0.000253	0.689	9561	9528	133221
Hezhen.DG	Mongolian_FX	Korean.DG	Yoruba.DG	0.000302	0.907	9638	9598	133216
Hezhen.DG	Mongolian_FX	French.DG	Yoruba.DG	0.00031	1.064	9163	9122	133223
Hezhen.DG	Mongolian_FX	Tibetan.DG	Yoruba.DG	0.000369	1.088	9560	9510	133215
Hezhen.DG	Mongolian_FX	Australian.DG	Yoruba.DG	0.000616	1.751	9252	9170	133179
Hezhen.DG	Mongolian_FX	Papuan.DG	Yoruba.DG	0.000594	1.832	9225	9146	133223
Hezhen.DG	Mongolian_FX	JPT.SG	Yoruba.DG	0.000734	2.639	9690	9592	133225
Hezhen.DG	Mongolian_FX	Xibo.DG	Yoruba.DG	0.000965	2.733	9667	9538	133216
Hezhen.DG	Mongolian_FX	Mongola.DG	Yoruba.DG	0.000949	2.742	9648	9522	133219
Hezhen.DG	Mongolian_FX	Japanese.DG	Yoruba.DG	0.001076	3.268	9661	9518	133220
Hezhen.DG	Mongolian_FX	Daur.DG	Yoruba.DG	0.001361	3.33	9673	9493	132891
Hezhen.DG	Mongolian_FX	Mixe.DG	Yoruba.DG	0.001431	4.087	9585	9395	133223
Hezhen.DG	Mongolian_FX	Surui.DG	Yoruba.DG	0.001704	4.473	9650	9423	133214
Hezhen.DG	Mongolian_FX	Mongolian_Baotou	Yoruba.DG	0.001222	4.559	9642	9479	133225
Hezhen.DG	Mongolian_FX	Altaian.DG	Yoruba.DG	0.001958	5.23	9569	9308	133024
Hezhen.DG	Mongolian_FX	Yakut.DG	Yoruba.DG	0.002499	6.986	9709	9376	133205
Hezhen.DG	Mongolian_FX	Buryat.SG	Yoruba.DG	0.002335	7.21	9691	9380	133225
Hezhen.DG	Mongolian_FX	Oroqen.DG	Yoruba.DG	0.003235	9.063	9835	9404	133208
Hezhen.DG	Mongolian_FX	Even.DG	Yoruba.DG	0.003823	9.858	9868	9359	133224
Hezhen.DG	Mongolian_FX	Ulchi.DG	Yoruba.DG	0.003914	10.375	9902	9381	133211

## Sheet: F
Supplementary Table 7F. Differentiated shared alleles in Fuxin Mongolian compared to modern populations estimated via symmetrical f4-statistics in the form f4(Mongola, Mongolian_Fuxin; Modern Eurasian population, Yoruba) based on the merged 1240K dataset.
Pop1 (W)	Pop2 (X)	Pop3 (Y)	Pop4 (Z)	D-stat	Z	BABA	ABBA	SNPs
Mongola.DG	Mongolian_FX	Miao.DG	Yoruba.DG	-0.000555	-1.699	9575	9649	133218
Mongola.DG	Mongolian_FX	Korean.DG	Yoruba.DG	-0.000553	-1.596	9606	9680	133218
Mongola.DG	Mongolian_FX	Naxi.DG	Yoruba.DG	-0.000481	-1.502	9594	9658	133224
Mongola.DG	Mongolian_FX	Han.DG	Yoruba.DG	-0.000403	-1.215	9614	9667	133225
Mongola.DG	Mongolian_FX	Tu.DG	Yoruba.DG	-0.000345	-1.056	9550	9596	133217
Mongola.DG	Mongolian_FX	CHB.SG	Yoruba.DG	-0.000258	-0.908	9632	9666	133226
Mongola.DG	Mongolian_FX	She.DG	Yoruba.DG	-0.000304	-0.873	9603	9643	133197
Mongola.DG	Mongolian_FX	CHS.SG	Yoruba.DG	-0.000246	-0.864	9630	9663	133226
Mongola.DG	Mongolian_FX	Thai.DG	Yoruba.DG	-0.000246	-0.753	9522	9554	133205
Mongola.DG	Mongolian_FX	Kinh.DG	Yoruba.DG	-0.000227	-0.689	9571	9602	133204
Mongola.DG	Mongolian_FX	Dai.DG	Yoruba.DG	-0.00021	-0.668	9567	9595	133226
Mongola.DG	Mongolian_FX	Igorot.DG	Yoruba.DG	-0.000234	-0.645	9579	9610	133209
Mongola.DG	Mongolian_FX	China_Lahu.DG	Yoruba.DG	-0.000184	-0.537	9560	9584	133218
Mongola.DG	Mongolian_FX	Tujia.DG	Yoruba.DG	-0.000176	-0.49	9598	9622	133209
Mongola.DG	Mongolian_FX	Yakut.DG	Yoruba.DG	-0.000161	-0.457	9535	9557	133207
Mongola.DG	Mongolian_FX	Uyghur.DG	Yoruba.DG	-0.000113	-0.375	9374	9389	133213
Mongola.DG	Mongolian_FX	Atayal.DG	Yoruba.DG	-9.2e-05	-0.225	9562	9575	132994
Mongola.DG	Mongolian_FX	JPT.SG	Yoruba.DG	-5.5e-05	-0.192	9658	9666	133226
Mongola.DG	Mongolian_FX	Papuan.DG	Yoruba.DG	-5e-05	-0.165	9207	9214	133224
Mongola.DG	Mongolian_FX	Ami.DG	Yoruba.DG	-5.5e-05	-0.151	9616	9623	133218
Mongola.DG	Mongolian_FX	Yi.DG	Yoruba.DG	-3e-06	-0.01	9616	9616	133216
Mongola.DG	Mongolian_FX	Australian.DG	Yoruba.DG	3.2e-05	0.091	9232	9228	133180
Mongola.DG	Mongolian_FX	Tibetan.DG	Yoruba.DG	5.8e-05	0.163	9559	9551	133215
Mongola.DG	Mongolian_FX	Sherpa.DG	Yoruba.DG	6.9e-05	0.2	9578	9569	133223
Mongola.DG	Mongolian_FX	Mongolian_Baotou	Yoruba.DG	8.9e-05	0.328	9583	9572	133226
Mongola.DG	Mongolian_FX	Daur.DG	Yoruba.DG	0.000163	0.401	9601	9579	132895
Mongola.DG	Mongolian_FX	Xibo.DG	Yoruba.DG	0.00017	0.49	9629	9606	133216
Mongola.DG	Mongolian_FX	Tajik.DG	Yoruba.DG	0.000164	0.523	9199	9177	133221
Mongola.DG	Mongolian_FX	Japanese.DG	Yoruba.DG	0.000203	0.65	9623	9596	133221
Mongola.DG	Mongolian_FX	Buryat.SG	Yoruba.DG	0.000213	0.666	9557	9528	133226
Mongola.DG	Mongolian_FX	Altaian.DG	Yoruba.DG	0.000291	0.738	9469	9430	133027
Mongola.DG	Mongolian_FX	Even.DG	Yoruba.DG	0.000278	0.8	9625	9588	133225
Mongola.DG	Mongolian_FX	Mixe.DG	Yoruba.DG	0.000307	0.841	9526	9485	133224
Mongola.DG	Mongolian_FX	Turkish.DG	Yoruba.DG	0.0003	1.033	9145	9105	133221
Mongola.DG	Mongolian_FX	Oroqen.DG	Yoruba.DG	0.000388	1.109	9643	9591	133211
Mongola.DG	Mongolian_FX	French.DG	Yoruba.DG	0.000363	1.236	9196	9148	133224
Mongola.DG	Mongolian_FX	Hezhen.DG	Yoruba.DG	0.000452	1.256	9648	9588	133219
Mongola.DG	Mongolian_FX	English.DG	Yoruba.DG	0.000446	1.459	9173	9114	133217
Mongola.DG	Mongolian_FX	Ulchi.DG	Yoruba.DG	0.000593	1.69	9677	9598	133212
Mongola.DG	Mongolian_FX	Spanish.DG	Yoruba.DG	0.000538	1.775	9150	9078	133207
Mongola.DG	Mongolian_FX	Surui.DG	Yoruba.DG	0.000789	2.069	9604	9499	133215

## Sheet: G
Supplementary Table 7G. Differentiated shared alleles in Fuxin Mongolian compared to modern populations estimated via symmetrical f4-statistics in the form f4(Mongolian_Baotou, Mongolian_Fuxin; Modern Eurasian population, Yoruba) based on the merged 1240K dataset.
Pop1 (W)	Pop2 (X)	Pop3 (Y)	Pop4 (Z)	D-stat	Z	BABA	ABBA	SNPs
Mongolian_Baotou	Mongolian_FX	CHS.SG	Yoruba.DG	-0.001874	-19.356	9577	9827	133234
Mongolian_Baotou	Mongolian_FX	CHB.SG	Yoruba.DG	-0.001761	-18.086	9589	9824	133234
Mongolian_Baotou	Mongolian_FX	Dai.DG	Yoruba.DG	-0.001738	-16.498	9519	9751	133234
Mongolian_Baotou	Mongolian_FX	Tujia.DG	Yoruba.DG	-0.001979	-16.482	9529	9793	133215
Mongolian_Baotou	Mongolian_FX	Han.DG	Yoruba.DG	-0.001845	-16.168	9576	9822	133233
Mongolian_Baotou	Mongolian_FX	Ami.DG	Yoruba.DG	-0.001848	-15.123	9550	9796	133223
Mongolian_Baotou	Mongolian_FX	Igorot.DG	Yoruba.DG	-0.001862	-15.047	9524	9772	133216
Mongolian_Baotou	Mongolian_FX	Miao.DG	Yoruba.DG	-0.001808	-15.034	9553	9794	133225
Mongolian_Baotou	Mongolian_FX	Kinh.DG	Yoruba.DG	-0.001768	-14.771	9531	9767	133211
Mongolian_Baotou	Mongolian_FX	She.DG	Yoruba.DG	-0.00178	-14.729	9557	9794	133203
Mongolian_Baotou	Mongolian_FX	JPT.SG	Yoruba.DG	-0.001409	-14.485	9627	9815	133234
Mongolian_Baotou	Mongolian_FX	China_Lahu.DG	Yoruba.DG	-0.001675	-14.333	9517	9740	133225
Mongolian_Baotou	Mongolian_FX	Atayal.DG	Yoruba.DG	-0.001902	-14.132	9495	9748	133000
Mongolian_Baotou	Mongolian_FX	Korean.DG	Yoruba.DG	-0.001645	-14.001	9592	9811	133223
Mongolian_Baotou	Mongolian_FX	Naxi.DG	Yoruba.DG	-0.00146	-13.527	9588	9782	133231
Mongolian_Baotou	Mongolian_FX	Yi.DG	Yoruba.DG	-0.001493	-12.729	9577	9776	133223
Mongolian_Baotou	Mongolian_FX	Japanese.DG	Yoruba.DG	-0.001386	-12.399	9572	9757	133228
Mongolian_Baotou	Mongolian_FX	Thai.DG	Yoruba.DG	-0.001475	-12.304	9497	9693	133211
Mongolian_Baotou	Mongolian_FX	Tu.DG	Yoruba.DG	-0.001248	-10.704	9554	9720	133221
Mongolian_Baotou	Mongolian_FX	Mongola.DG	Yoruba.DG	-0.001151	-9.64	9583	9737	133226
Mongolian_Baotou	Mongolian_FX	Tibetan.DG	Yoruba.DG	-0.001074	-9.538	9546	9689	133222
Mongolian_Baotou	Mongolian_FX	Sherpa.DG	Yoruba.DG	-0.001127	-9.427	9558	9708	133227
Mongolian_Baotou	Mongolian_FX	Xibo.DG	Yoruba.DG	-0.001116	-8.872	9605	9754	133223
Mongolian_Baotou	Mongolian_FX	Daur.DG	Yoruba.DG	-0.000865	-6.028	9597	9712	132897
Mongolian_Baotou	Mongolian_FX	Hezhen.DG	Yoruba.DG	-0.000516	-4.531	9642	9711	133225
Mongolian_Baotou	Mongolian_FX	Papuan.DG	Yoruba.DG	-0.000411	-3.839	9242	9297	133231
Mongolian_Baotou	Mongolian_FX	Australian.DG	Yoruba.DG	-0.000303	-2.524	9278	9318	133186
Mongolian_Baotou	Mongolian_FX	Oroqen.DG	Yoruba.DG	-0.000278	-2.253	9666	9703	133216
Mongolian_Baotou	Mongolian_FX	Ulchi.DG	Yoruba.DG	-0.000167	-1.359	9688	9711	133218
Mongolian_Baotou	Mongolian_FX	Mixe.DG	Yoruba.DG	-7.9e-05	-0.635	9569	9580	133231
Mongolian_Baotou	Mongolian_FX	Surui.DG	Yoruba.DG	-4.9e-05	-0.368	9619	9626	133221
Mongolian_Baotou	Mongolian_FX	Buryat.SG	Yoruba.DG	3e-05	0.272	9615	9611	133234
Mongolian_Baotou	Mongolian_FX	Uyghur.DG	Yoruba.DG	9.5e-05	0.925	9463	9450	133220
Mongolian_Baotou	Mongolian_FX	Altaian.DG	Yoruba.DG	0.000126	0.925	9532	9515	133032
Mongolian_Baotou	Mongolian_FX	Yakut.DG	Yoruba.DG	0.000201	1.714	9637	9610	133212
Mongolian_Baotou	Mongolian_FX	Even.DG	Yoruba.DG	0.000251	2.023	9695	9661	133232
Mongolian_Baotou	Mongolian_FX	Tajik.DG	Yoruba.DG	0.000944	8.675	9328	9202	133228
Mongolian_Baotou	Mongolian_FX	Turkish.DG	Yoruba.DG	0.000931	9.088	9265	9141	133228
Mongolian_Baotou	Mongolian_FX	English.DG	Yoruba.DG	0.001285	11.496	9306	9135	133224
Mongolian_Baotou	Mongolian_FX	French.DG	Yoruba.DG	0.001164	11.686	9327	9172	133231
Mongolian_Baotou	Mongolian_FX	Spanish.DG	Yoruba.DG	0.001349	12.364	9279	9099	133215

## Sheet: H
Supplementary Table 7H. Differentiated shared alleles in Fuxin Mongolian compared to modern populations estimated via symmetrical f4-statistics in the form f4(Oroqen, Mongolian_Fuxin; Modern Eurasian population, Yoruba) based on the merged 1240K dataset.
Pop1 (W)	Pop2 (X)	Pop3 (Y)	Pop4 (Z)	D-stat	Z	BABA	ABBA	SNPs
Oroqen.DG	Mongolian_FX	Atayal.DG	Yoruba.DG	-0.001688	-3.806	9424	9649	132985
Oroqen.DG	Mongolian_FX	She.DG	Yoruba.DG	-0.001402	-3.797	9499	9686	133186
Oroqen.DG	Mongolian_FX	Dai.DG	Yoruba.DG	-0.00125	-3.767	9470	9637	133216
Oroqen.DG	Mongolian_FX	CHS.SG	Yoruba.DG	-0.000872	-2.872	9565	9682	133216
Oroqen.DG	Mongolian_FX	Kinh.DG	Yoruba.DG	-0.000962	-2.548	9503	9631	133195
Oroqen.DG	Mongolian_FX	Tujia.DG	Yoruba.DG	-0.000878	-2.445	9523	9640	133199
Oroqen.DG	Mongolian_FX	Han.DG	Yoruba.DG	-0.000837	-2.439	9568	9679	133215
Oroqen.DG	Mongolian_FX	Ami.DG	Yoruba.DG	-0.00099	-2.381	9532	9664	133206
Oroqen.DG	Mongolian_FX	CHB.SG	Yoruba.DG	-0.00068	-2.274	9584	9675	133216
Oroqen.DG	Mongolian_FX	Thai.DG	Yoruba.DG	-0.000675	-1.913	9476	9566	133195
Oroqen.DG	Mongolian_FX	Igorot.DG	Yoruba.DG	-0.00064	-1.592	9536	9621	133200
Oroqen.DG	Mongolian_FX	Naxi.DG	Yoruba.DG	-0.000533	-1.56	9573	9644	133215
Oroqen.DG	Mongolian_FX	China_Lahu.DG	Yoruba.DG	-0.00055	-1.523	9514	9587	133208
Oroqen.DG	Mongolian_FX	Miao.DG	Yoruba.DG	-0.000531	-1.38	9565	9635	133208
Oroqen.DG	Mongolian_FX	Tu.DG	Yoruba.DG	-0.000415	-1.163	9530	9585	133206
Oroqen.DG	Mongolian_FX	Korean.DG	Yoruba.DG	-0.000279	-0.772	9606	9643	133205
Oroqen.DG	Mongolian_FX	Sherpa.DG	Yoruba.DG	-7.2e-05	-0.196	9553	9563	133210
Oroqen.DG	Mongolian_FX	Yi.DG	Yoruba.DG	1e-05	0.029	9605	9603	133207
Oroqen.DG	Mongolian_FX	JPT.SG	Yoruba.DG	0.000339	1.125	9673	9628	133216
Oroqen.DG	Mongolian_FX	Spanish.DG	Yoruba.DG	0.000383	1.173	9116	9065	133197
Oroqen.DG	Mongolian_FX	Japanese.DG	Yoruba.DG	0.000508	1.455	9626	9558	133211
Oroqen.DG	Mongolian_FX	French.DG	Yoruba.DG	0.000448	1.476	9190	9130	133213
Oroqen.DG	Mongolian_FX	Tibetan.DG	Yoruba.DG	0.000605	1.616	9586	9505	133206
Oroqen.DG	Mongolian_FX	Turkish.DG	Yoruba.DG	0.000576	1.793	9158	9081	133211
Oroqen.DG	Mongolian_FX	Australian.DG	Yoruba.DG	0.000775	2.097	9274	9170	133169
Oroqen.DG	Mongolian_FX	Mongola.DG	Yoruba.DG	0.000808	2.241	9643	9535	133211
Oroqen.DG	Mongolian_FX	Papuan.DG	Yoruba.DG	0.000841	2.448	9249	9137	133213
Oroqen.DG	Mongolian_FX	Xibo.DG	Yoruba.DG	0.000924	2.518	9674	9551	133207
Oroqen.DG	Mongolian_FX	Uyghur.DG	Yoruba.DG	0.000997	3.039	9447	9315	133204
Oroqen.DG	Mongolian_FX	English.DG	Yoruba.DG	0.001123	3.422	9210	9060	133206
Oroqen.DG	Mongolian_FX	Tajik.DG	Yoruba.DG	0.001406	4.249	9279	9091	133211
Oroqen.DG	Mongolian_FX	Daur.DG	Yoruba.DG	0.001969	4.462	9727	9465	132886
Oroqen.DG	Mongolian_FX	Mongolian_Baotou	Yoruba.DG	0.001384	4.937	9666	9481	133216
Oroqen.DG	Mongolian_FX	Altaian.DG	Yoruba.DG	0.002476	5.777	9618	9289	133017
Oroqen.DG	Mongolian_FX	Surui.DG	Yoruba.DG	0.002759	6.461	9749	9381	133205
Oroqen.DG	Mongolian_FX	Mixe.DG	Yoruba.DG	0.002928	7.875	9714	9324	133213
Oroqen.DG	Mongolian_FX	Hezhen.DG	Yoruba.DG	0.003157	8.515	9835	9414	133208
Oroqen.DG	Mongolian_FX	Buryat.SG	Yoruba.DG	0.003238	9.315	9775	9343	133216
Oroqen.DG	Mongolian_FX	Yakut.DG	Yoruba.DG	0.003755	10.156	9819	9319	133197
Oroqen.DG	Mongolian_FX	Ulchi.DG	Yoruba.DG	0.005216	13.311	10008	9313	133202
Oroqen.DG	Mongolian_FX	Even.DG	Yoruba.DG	0.006709	17.481	10094	9200	133214

## Sheet: I
Supplementary Table 7I. Differentiated shared alleles in Fuxin Mongolian compared to modern populations estimated via symmetrical f4-statistics in the form f4(Tu, Mongolian_Fuxin; Modern Eurasian population, Yoruba) based on the merged 1240K dataset.
Pop1 (W)	Pop2 (X)	Pop3 (Y)	Pop4 (Z)	D-stat	Z	BABA	ABBA	SNPs
Tu.DG	Mongolian_FX	Oroqen.DG	Yoruba.DG	-0.002119	-6.087	9530	9812	133206
Tu.DG	Mongolian_FX	JPT.SG	Yoruba.DG	-0.001642	-5.709	9613	9832	133221
Tu.DG	Mongolian_FX	Hezhen.DG	Yoruba.DG	-0.001914	-5.544	9543	9797	133214
Tu.DG	Mongolian_FX	Japanese.DG	Yoruba.DG	-0.001792	-5.397	9546	9785	133216
Tu.DG	Mongolian_FX	Mongola.DG	Yoruba.DG	-0.001625	-5.021	9550	9767	133217
Tu.DG	Mongolian_FX	Even.DG	Yoruba.DG	-0.001694	-4.896	9550	9776	133220
Tu.DG	Mongolian_FX	Buryat.SG	Yoruba.DG	-0.001551	-4.863	9500	9706	133221
Tu.DG	Mongolian_FX	Mongolian_Baotou	Yoruba.DG	-0.00129	-4.774	9554	9725	133221
Tu.DG	Mongolian_FX	CHS.SG	Yoruba.DG	-0.001365	-4.715	9619	9801	133221
Tu.DG	Mongolian_FX	Ulchi.DG	Yoruba.DG	-0.001652	-4.704	9577	9797	133208
Tu.DG	Mongolian_FX	CHB.SG	Yoruba.DG	-0.00134	-4.697	9625	9803	133221
Tu.DG	Mongolian_FX	Korean.DG	Yoruba.DG	-0.001579	-4.539	9600	9810	133212
Tu.DG	Mongolian_FX	Yakut.DG	Yoruba.DG	-0.001517	-4.446	9513	9715	133201
Tu.DG	Mongolian_FX	Xibo.DG	Yoruba.DG	-0.001402	-4.085	9586	9773	133212
Tu.DG	Mongolian_FX	Tujia.DG	Yoruba.DG	-0.001385	-4.036	9577	9762	133205
Tu.DG	Mongolian_FX	Daur.DG	Yoruba.DG	-0.001382	-3.585	9558	9742	132889
Tu.DG	Mongolian_FX	Igorot.DG	Yoruba.DG	-0.001364	-3.583	9566	9748	133204
Tu.DG	Mongolian_FX	Dai.DG	Yoruba.DG	-0.001115	-3.571	9574	9722	133221
Tu.DG	Mongolian_FX	She.DG	Yoruba.DG	-0.001251	-3.481	9607	9773	133191
Tu.DG	Mongolian_FX	Han.DG	Yoruba.DG	-0.001151	-3.325	9636	9789	133220
Tu.DG	Mongolian_FX	Thai.DG	Yoruba.DG	-0.001076	-3.209	9532	9675	133199
Tu.DG	Mongolian_FX	Surui.DG	Yoruba.DG	-0.001152	-3.001	9539	9692	133212
Tu.DG	Mongolian_FX	Ami.DG	Yoruba.DG	-0.001058	-2.908	9613	9754	133214
Tu.DG	Mongolian_FX	Mixe.DG	Yoruba.DG	-0.000993	-2.868	9500	9632	133219
Tu.DG	Mongolian_FX	Altaian.DG	Yoruba.DG	-0.001086	-2.795	9451	9596	133022
Tu.DG	Mongolian_FX	Kinh.DG	Yoruba.DG	-0.000934	-2.671	9600	9725	133204
Tu.DG	Mongolian_FX	Uyghur.DG	Yoruba.DG	-0.000775	-2.56	9404	9507	133208
Tu.DG	Mongolian_FX	Yi.DG	Yoruba.DG	-0.000871	-2.492	9624	9740	133212
Tu.DG	Mongolian_FX	Atayal.DG	Yoruba.DG	-0.001059	-2.441	9562	9703	132991
Tu.DG	Mongolian_FX	Miao.DG	Yoruba.DG	-0.000826	-2.274	9632	9742	133214
Tu.DG	Mongolian_FX	Naxi.DG	Yoruba.DG	-0.000663	-2.099	9654	9743	133219
Tu.DG	Mongolian_FX	China_Lahu.DG	Yoruba.DG	-0.000673	-1.926	9598	9688	133213
Tu.DG	Mongolian_FX	Turkish.DG	Yoruba.DG	-0.000482	-1.602	9157	9221	133217
Tu.DG	Mongolian_FX	Papuan.DG	Yoruba.DG	-0.000155	-0.511	9269	9290	133219
Tu.DG	Mongolian_FX	Tibetan.DG	Yoruba.DG	-0.000129	-0.363	9624	9641	133211
Tu.DG	Mongolian_FX	Tajik.DG	Yoruba.DG	-9e-05	-0.296	9259	9271	133217
Tu.DG	Mongolian_FX	French.DG	Yoruba.DG	-6e-05	-0.213	9238	9246	133219
Tu.DG	Mongolian_FX	Spanish.DG	Yoruba.DG	-2.5e-05	-0.082	9178	9181	133202
Tu.DG	Mongolian_FX	English.DG	Yoruba.DG	-2.4e-05	-0.076	9214	9218	133212
Tu.DG	Mongolian_FX	Australian.DG	Yoruba.DG	0.000279	0.799	9330	9292	133174
Tu.DG	Mongolian_FX	Sherpa.DG	Yoruba.DG	0.000518	1.546	9682	9612	133217

## Sheet: J
Supplementary Table 7J. Differentiated shared alleles in Fuxin Mongolian compared to modern populations estimated via symmetrical f4-statistics in the form f4(Xibo, Mongolian_Fuxin; Modern Eurasian population, Yoruba) based on the merged 1240K dataset.
Pop1 (W)	Pop2 (X)	Pop3 (Y)	Pop4 (Z)	D-stat	Z	BABA	ABBA	SNPs
Xibo.DG	Mongolian_FX	Miao.DG	Yoruba.DG	-0.000618	-1.888	9567	9649	133216
Xibo.DG	Mongolian_FX	She.DG	Yoruba.DG	-0.000415	-1.211	9588	9643	133194
Xibo.DG	Mongolian_FX	Atayal.DG	Yoruba.DG	-0.000372	-0.967	9533	9582	132993
Xibo.DG	Mongolian_FX	China_Lahu.DG	Yoruba.DG	-0.000287	-0.854	9548	9586	133215
Xibo.DG	Mongolian_FX	Igorot.DG	Yoruba.DG	-0.000249	-0.724	9575	9608	133207
Xibo.DG	Mongolian_FX	CHS.SG	Yoruba.DG	-0.000174	-0.659	9631	9654	133223
Xibo.DG	Mongolian_FX	Han.DG	Yoruba.DG	-0.000129	-0.422	9632	9650	133222
Xibo.DG	Mongolian_FX	Tujia.DG	Yoruba.DG	-0.000129	-0.403	9593	9610	133205
Xibo.DG	Mongolian_FX	Dai.DG	Yoruba.DG	-0.000115	-0.371	9564	9580	133223
Xibo.DG	Mongolian_FX	Yi.DG	Yoruba.DG	-8.1e-05	-0.251	9609	9620	133214
Xibo.DG	Mongolian_FX	Naxi.DG	Yoruba.DG	-5.6e-05	-0.183	9619	9626	133222
Xibo.DG	Mongolian_FX	Papuan.DG	Yoruba.DG	-2.6e-05	-0.087	9205	9209	133220
Xibo.DG	Mongolian_FX	CHB.SG	Yoruba.DG	-1.6e-05	-0.061	9646	9648	133223
Xibo.DG	Mongolian_FX	Thai.DG	Yoruba.DG	-1.9e-05	-0.06	9537	9539	133201
Xibo.DG	Mongolian_FX	Ami.DG	Yoruba.DG	1.6e-05	0.047	9621	9619	133215
Xibo.DG	Mongolian_FX	Kinh.DG	Yoruba.DG	4.3e-05	0.129	9592	9587	133204
Xibo.DG	Mongolian_FX	Tajik.DG	Yoruba.DG	6.4e-05	0.212	9191	9183	133218
Xibo.DG	Mongolian_FX	Sherpa.DG	Yoruba.DG	7.9e-05	0.248	9581	9571	133217
Xibo.DG	Mongolian_FX	Tu.DG	Yoruba.DG	0.000182	0.572	9586	9562	133212
Xibo.DG	Mongolian_FX	Daur.DG	Yoruba.DG	0.000217	0.575	9605	9576	132887
Xibo.DG	Mongolian_FX	English.DG	Yoruba.DG	0.000222	0.74	9162	9132	133215
Xibo.DG	Mongolian_FX	Australian.DG	Yoruba.DG	0.000241	0.752	9252	9219	133175
Xibo.DG	Mongolian_FX	Uyghur.DG	Yoruba.DG	0.000219	0.752	9402	9373	133211
Xibo.DG	Mongolian_FX	French.DG	Yoruba.DG	0.000219	0.757	9186	9157	133220
Xibo.DG	Mongolian_FX	Spanish.DG	Yoruba.DG	0.000279	0.942	9129	9092	133205
Xibo.DG	Mongolian_FX	Japanese.DG	Yoruba.DG	0.000291	0.959	9625	9586	133218
Xibo.DG	Mongolian_FX	Tibetan.DG	Yoruba.DG	0.000339	1.043	9577	9532	133212
Xibo.DG	Mongolian_FX	Turkish.DG	Yoruba.DG	0.000354	1.171	9151	9104	133218
Xibo.DG	Mongolian_FX	Mixe.DG	Yoruba.DG	0.000494	1.407	9540	9474	133220
Xibo.DG	Mongolian_FX	Mongola.DG	Yoruba.DG	0.000471	1.445	9629	9566	133216
Xibo.DG	Mongolian_FX	Korean.DG	Yoruba.DG	0.000465	1.468	9675	9613	133212
Xibo.DG	Mongolian_FX	JPT.SG	Yoruba.DG	0.000387	1.497	9689	9637	133223
Xibo.DG	Mongolian_FX	Mongolian_Baotou	Yoruba.DG	0.000427	1.735	9605	9548	133223
Xibo.DG	Mongolian_FX	Altaian.DG	Yoruba.DG	0.000757	1.962	9503	9402	133022
Xibo.DG	Mongolian_FX	Surui.DG	Yoruba.DG	0.000852	2.283	9613	9500	133213
Xibo.DG	Mongolian_FX	Yakut.DG	Yoruba.DG	0.00077	2.322	9607	9505	133203
Xibo.DG	Mongolian_FX	Oroqen.DG	Yoruba.DG	0.000806	2.361	9674	9567	133207
Xibo.DG	Mongolian_FX	Hezhen.DG	Yoruba.DG	0.000769	2.388	9667	9564	133216
Xibo.DG	Mongolian_FX	Buryat.SG	Yoruba.DG	0.000791	2.641	9603	9498	133223
Xibo.DG	Mongolian_FX	Even.DG	Yoruba.DG	0.001062	3.251	9682	9541	133221
Xibo.DG	Mongolian_FX	Ulchi.DG	Yoruba.DG	0.001097	3.256	9710	9564	133210

[truncated: 3 more sheets: K, L, M]
