# Supplementary material for: Genomic insights into the genetic structure and population history of Mongolians in Liaoning Province
Source: Front Genet. 2022 Oct 12;13:947758. doi: 10.3389/fgene.2022.947758 (PMC9596793; doi:10.3389/fgene.2022.947758)
Supplement: Supplementary file 6 [file Table11.XLSX]

## Sheet: A
Supplementary Table 6A. Differentiated shared alleles in Fuxin Mongolian compared to modern populations estimated via symmetrical f4-statistics in the form f4(Mondern population, Mondern population; Mongolian_Fuxin, Yoruba) based on the merged 1240K dataset.
Pop1 (W)	Pop2 (X)	Pop3 (Y)	Pop4 (Z)	D-stat	Z	BABA	ABBA	SNPs
Spanish.DG	CHB.SG	Mongolian_FX	Yoruba.DG	-0.024243	-51.319	9085	12314	133215
Spanish.DG	CHS.SG	Mongolian_FX	Yoruba.DG	-0.024136	-51.206	9092	12307	133215
French.DG	CHS.SG	Mongolian_FX	Yoruba.DG	-0.022562	-50.797	9157	12162	133231
French.DG	CHB.SG	Mongolian_FX	Yoruba.DG	-0.022669	-50.585	9149	12169	133231
Spanish.DG	JPT.SG	Mongolian_FX	Yoruba.DG	-0.023772	-50.27	9122	12288	133215
Spanish.DG	Mongolian_Baotou	Mongolian_FX	Yoruba.DG	-0.021635	-49.66	9099	11981	133215
French.DG	JPT.SG	Mongolian_FX	Yoruba.DG	-0.022196	-49.362	9197	12154	133231
French.DG	Mongolian_Baotou	Mongolian_FX	Yoruba.DG	-0.02006	-48.984	9172	11845	133231
Turkish.DG	CHS.SG	Mongolian_FX	Yoruba.DG	-0.022232	-48.92	9110	12072	133228
Turkish.DG	CHB.SG	Mongolian_FX	Yoruba.DG	-0.022339	-48.409	9103	12079	133228
English.DG	CHS.SG	Mongolian_FX	Yoruba.DG	-0.02323	-47.824	9130	12225	133224
English.DG	CHB.SG	Mongolian_FX	Yoruba.DG	-0.023336	-47.714	9120	12229	133224
Spanish.DG	Han.DG	Mongolian_FX	Yoruba.DG	-0.024527	-47.629	9058	12325	133214
Tajik.DG	CHS.SG	Mongolian_FX	Yoruba.DG	-0.021146	-47.558	9169	11986	133228
Turkish.DG	JPT.SG	Mongolian_FX	Yoruba.DG	-0.021867	-47.351	9141	12055	133228
Tajik.DG	CHB.SG	Mongolian_FX	Yoruba.DG	-0.021253	-47.265	9161	11992	133228
English.DG	JPT.SG	Mongolian_FX	Yoruba.DG	-0.022865	-47.024	9161	12207	133224
Spanish.DG	Naxi.DG	Mongolian_FX	Yoruba.DG	-0.023188	-46.865	9130	12219	133212
French.DG	Han.DG	Mongolian_FX	Yoruba.DG	-0.022952	-46.766	9108	12166	133230
Spanish.DG	Japanese.DG	Mongolian_FX	Yoruba.DG	-0.023397	-46.366	9112	12229	133210
Tajik.DG	JPT.SG	Mongolian_FX	Yoruba.DG	-0.02078	-46.316	9197	11966	133228
Turkish.DG	Mongolian_Baotou	Mongolian_FX	Yoruba.DG	-0.01973	-46.242	9141	11770	133228
English.DG	Mongolian_Baotou	Mongolian_FX	Yoruba.DG	-0.020728	-45.908	9135	11896	133224
Spanish.DG	Korean.DG	Mongolian_FX	Yoruba.DG	-0.02432	-45.548	9067	12307	133205
Tajik.DG	Mongolian_Baotou	Mongolian_FX	Yoruba.DG	-0.018644	-45.473	9202	11686	133228
Spanish.DG	Miao.DG	Mongolian_FX	Yoruba.DG	-0.023862	-45.314	9086	12265	133206
Spanish.DG	Mongola.DG	Mongolian_FX	Yoruba.DG	-0.022876	-45.273	9078	12125	133207
French.DG	Korean.DG	Mongolian_FX	Yoruba.DG	-0.022743	-45.255	9126	12156	133221
French.DG	Naxi.DG	Mongolian_FX	Yoruba.DG	-0.021615	-45.179	9201	12080	133228
Spanish.DG	Oroqen.DG	Mongolian_FX	Yoruba.DG	-0.023301	-44.836	9065	12169	133197
Spanish.DG	Yi.DG	Mongolian_FX	Yoruba.DG	-0.02331	-44.74	9143	12248	133204
Turkish.DG	Han.DG	Mongolian_FX	Yoruba.DG	-0.02262	-44.628	9062	12075	133227
English.DG	Han.DG	Mongolian_FX	Yoruba.DG	-0.02362	-44.6	9092	12239	133223
Spanish.DG	Ulchi.DG	Mongolian_FX	Yoruba.DG	-0.023432	-44.564	9072	12193	133199
Spanish.DG	Dai.DG	Mongolian_FX	Yoruba.DG	-0.022052	-44.471	9211	12148	133215
French.DG	Japanese.DG	Mongolian_FX	Yoruba.DG	-0.021822	-44.349	9204	12111	133226
Spanish.DG	Tujia.DG	Mongolian_FX	Yoruba.DG	-0.023557	-44.202	9116	12254	133196
Tajik.DG	Han.DG	Mongolian_FX	Yoruba.DG	-0.021535	-43.981	9125	11994	133227
French.DG	Mongola.DG	Mongolian_FX	Yoruba.DG	-0.021302	-43.821	9148	11986	133224
French.DG	Miao.DG	Mongolian_FX	Yoruba.DG	-0.022285	-43.789	9154	12123	133223
French.DG	Yi.DG	Mongolian_FX	Yoruba.DG	-0.021736	-43.65	9202	12098	133220
English.DG	Oroqen.DG	Mongolian_FX	Yoruba.DG	-0.022391	-43.598	9060	12043	133206
English.DG	Naxi.DG	Mongolian_FX	Yoruba.DG	-0.022279	-43.591	9182	12150	133221
French.DG	Oroqen.DG	Mongolian_FX	Yoruba.DG	-0.021727	-43.574	9130	12025	133213
Turkish.DG	Korean.DG	Mongolian_FX	Yoruba.DG	-0.02242	-43.51	9065	12052	133218
Turkish.DG	Naxi.DG	Mongolian_FX	Yoruba.DG	-0.021284	-43.441	9165	12000	133226
Spanish.DG	She.DG	Mongolian_FX	Yoruba.DG	-0.023962	-43.419	9106	12297	133185
Spanish.DG	Even.DG	Mongolian_FX	Yoruba.DG	-0.022033	-43.392	9087	12022	133213
Spanish.DG	Xibo.DG	Mongolian_FX	Yoruba.DG	-0.023179	-43.376	9092	12180	133205
English.DG	Japanese.DG	Mongolian_FX	Yoruba.DG	-0.022491	-43.187	9148	12145	133220
French.DG	Ulchi.DG	Mongolian_FX	Yoruba.DG	-0.02185	-43.187	9133	12044	133216
Spanish.DG	Hezhen.DG	Mongolian_FX	Yoruba.DG	-0.02337	-43.129	9091	12204	133207
English.DG	Korean.DG	Mongolian_FX	Yoruba.DG	-0.023413	-43.082	9107	12226	133215
English.DG	Yi.DG	Mongolian_FX	Yoruba.DG	-0.022405	-42.972	9163	12148	133214
Spanish.DG	Buryat.SG	Mongolian_FX	Yoruba.DG	-0.020559	-42.929	9107	11846	133215
English.DG	Ulchi.DG	Mongolian_FX	Yoruba.DG	-0.022518	-42.866	9080	12080	133211
Turkish.DG	Japanese.DG	Mongolian_FX	Yoruba.DG	-0.021491	-42.747	9145	12009	133222
Turkish.DG	Ulchi.DG	Mongolian_FX	Yoruba.DG	-0.021524	-42.74	9071	11939	133214
French.DG	Dai.DG	Mongolian_FX	Yoruba.DG	-0.020475	-42.697	9284	12012	133231
English.DG	Mongola.DG	Mongolian_FX	Yoruba.DG	-0.021967	-42.694	9114	12040	133217
English.DG	Miao.DG	Mongolian_FX	Yoruba.DG	-0.022954	-42.548	9110	12168	133217
Tajik.DG	Japanese.DG	Mongolian_FX	Yoruba.DG	-0.020407	-42.473	9157	11876	133222
Spanish.DG	Kinh.DG	Mongolian_FX	Yoruba.DG	-0.022418	-42.41	9185	12171	133194
French.DG	She.DG	Mongolian_FX	Yoruba.DG	-0.02239	-42.403	9143	12125	133201
French.DG	Hezhen.DG	Mongolian_FX	Yoruba.DG	-0.0218	-42.279	9122	12026	133223
Spanish.DG	Igorot.DG	Mongolian_FX	Yoruba.DG	-0.022532	-42.095	9189	12190	133198
Turkish.DG	Yi.DG	Mongolian_FX	Yoruba.DG	-0.021405	-42.069	9179	12031	133220
French.DG	Tujia.DG	Mongolian_FX	Yoruba.DG	-0.021986	-42.043	9193	12122	133213
Turkish.DG	Oroqen.DG	Mongolian_FX	Yoruba.DG	-0.021392	-42.019	9081	11931	133211
Tajik.DG	Korean.DG	Mongolian_FX	Yoruba.DG	-0.021335	-41.995	9134	11976	133219
French.DG	Xibo.DG	Mongolian_FX	Yoruba.DG	-0.021604	-41.967	9157	12035	133220
Turkish.DG	Miao.DG	Mongolian_FX	Yoruba.DG	-0.021954	-41.965	9111	12036	133220
Tajik.DG	Naxi.DG	Mongolian_FX	Yoruba.DG	-0.020199	-41.962	9221	11912	133226
French.DG	Buryat.SG	Mongolian_FX	Yoruba.DG	-0.018985	-41.928	9195	11724	133231
English.DG	Tujia.DG	Mongolian_FX	Yoruba.DG	-0.022654	-41.796	9157	12175	133206
French.DG	Even.DG	Mongolian_FX	Yoruba.DG	-0.020455	-41.725	9159	11884	133230
Spanish.DG	Tibetan.DG	Mongolian_FX	Yoruba.DG	-0.02101	-41.623	9210	12008	133203
French.DG	Kinh.DG	Mongolian_FX	Yoruba.DG	-0.020842	-41.61	9234	12010	133208
Spanish.DG	Ami.DG	Mongolian_FX	Yoruba.DG	-0.023145	-41.523	9131	12214	133205
English.DG	Even.DG	Mongolian_FX	Yoruba.DG	-0.021123	-41.476	9122	11937	133223
French.DG	Igorot.DG	Mongolian_FX	Yoruba.DG	-0.020953	-41.456	9262	12053	133214
Turkish.DG	Tujia.DG	Mongolian_FX	Yoruba.DG	-0.021659	-41.408	9141	12026	133211
Turkish.DG	Dai.DG	Mongolian_FX	Yoruba.DG	-0.020149	-41.389	9236	11920	133228
Spanish.DG	Tu.DG	Mongolian_FX	Yoruba.DG	-0.021594	-41.364	9181	12058	133202
Turkish.DG	Mongola.DG	Mongolian_FX	Yoruba.DG	-0.020972	-41.31	9105	11899	133221
Tajik.DG	Yi.DG	Mongolian_FX	Yoruba.DG	-0.020321	-41.283	9189	11897	133220
Spanish.DG	China_Lahu.DG	Mongolian_FX	Yoruba.DG	-0.021875	-41.282	9196	12110	133206
English.DG	Dai.DG	Mongolian_FX	Yoruba.DG	-0.021143	-41.006	9255	12072	133224
Tajik.DG	Miao.DG	Mongolian_FX	Yoruba.DG	-0.020867	-40.988	9146	11926	133220
Tajik.DG	Ulchi.DG	Mongolian_FX	Yoruba.DG	-0.020441	-40.972	9115	11838	133214
English.DG	She.DG	Mongolian_FX	Yoruba.DG	-0.023056	-40.902	9119	12190	133194
Tajik.DG	Mongola.DG	Mongolian_FX	Yoruba.DG	-0.019886	-40.821	9177	11826	133221
Tajik.DG	Oroqen.DG	Mongolian_FX	Yoruba.DG	-0.020308	-40.779	9091	11797	133211
French.DG	Tu.DG	Mongolian_FX	Yoruba.DG	-0.020022	-40.699	9246	11913	133219
English.DG	Igorot.DG	Mongolian_FX	Yoruba.DG	-0.021622	-40.663	9205	12085	133207
French.DG	Tibetan.DG	Mongolian_FX	Yoruba.DG	-0.019439	-40.557	9274	11864	133220
French.DG	Ami.DG	Mongolian_FX	Yoruba.DG	-0.021576	-40.511	9183	12057	133221
Turkish.DG	Xibo.DG	Mongolian_FX	Yoruba.DG	-0.021272	-40.492	9104	11937	133218
English.DG	Hezhen.DG	Mongolian_FX	Yoruba.DG	-0.022467	-40.438	9106	12099	133216
Spanish.DG	Sherpa.DG	Mongolian_FX	Yoruba.DG	-0.02162	-40.394	9197	12077	133208
Turkish.DG	She.DG	Mongolian_FX	Yoruba.DG	-0.022055	-40.366	9107	12045	133198
Spanish.DG	Thai.DG	Mongolian_FX	Yoruba.DG	-0.020003	-40.294	9269	11934	133192
Turkish.DG	Igorot.DG	Mongolian_FX	Yoruba.DG	-0.02062	-40.29	9213	11960	133211
Turkish.DG	Hezhen.DG	Mongolian_FX	Yoruba.DG	-0.021471	-40.278	9093	11954	133219
English.DG	Xibo.DG	Mongolian_FX	Yoruba.DG	-0.022273	-40.086	9132	12099	133215
Tajik.DG	Tujia.DG	Mongolian_FX	Yoruba.DG	-0.020576	-40.058	9177	11918	133211
Turkish.DG	Even.DG	Mongolian_FX	Yoruba.DG	-0.020125	-40.054	9108	11789	133226
Tajik.DG	Dai.DG	Mongolian_FX	Yoruba.DG	-0.019062	-40.05	9292	11831	133228
Tajik.DG	She.DG	Mongolian_FX	Yoruba.DG	-0.020972	-39.945	9141	11934	133198
English.DG	Kinh.DG	Mongolian_FX	Yoruba.DG	-0.021513	-39.921	9198	12064	133202
Tajik.DG	Xibo.DG	Mongolian_FX	Yoruba.DG	-0.020188	-39.675	9183	11872	133218
English.DG	Buryat.SG	Mongolian_FX	Yoruba.DG	-0.019651	-39.669	9139	11757	133224
Turkish.DG	Kinh.DG	Mongolian_FX	Yoruba.DG	-0.020513	-39.661	9196	11929	133206
Tajik.DG	Even.DG	Mongolian_FX	Yoruba.DG	-0.019037	-39.513	9162	11698	133226
Tajik.DG	Hezhen.DG	Mongolian_FX	Yoruba.DG	-0.020384	-39.452	9159	11874	133219
French.DG	China_Lahu.DG	Mongolian_FX	Yoruba.DG	-0.020298	-39.414	9287	11991	133222
French.DG	Sherpa.DG	Mongolian_FX	Yoruba.DG	-0.020044	-39.238	9259	11930	133225
English.DG	Ami.DG	Mongolian_FX	Yoruba.DG	-0.022243	-39.228	9181	12144	133214
Spanish.DG	Daur.DG	Mongolian_FX	Yoruba.DG	-0.023183	-39.038	9046	12126	132878
Turkish.DG	Ami.DG	Mongolian_FX	Yoruba.DG	-0.021251	-39.016	9158	11989	133218
Spanish.DG	Yakut.DG	Mongolian_FX	Yoruba.DG	-0.020652	-39.005	9111	11862	133193
Turkish.DG	Sherpa.DG	Mongolian_FX	Yoruba.DG	-0.019715	-38.879	9223	11849	133222
Turkish.DG	Buryat.SG	Mongolian_FX	Yoruba.DG	-0.018656	-38.868	9161	11646	133228
Tajik.DG	Kinh.DG	Mongolian_FX	Yoruba.DG	-0.019425	-38.732	9249	11837	133206
Tajik.DG	Buryat.SG	Mongolian_FX	Yoruba.DG	-0.017569	-38.475	9216	11557	133228
English.DG	Sherpa.DG	Mongolian_FX	Yoruba.DG	-0.020709	-38.281	9245	12004	133218
English.DG	Tibetan.DG	Mongolian_FX	Yoruba.DG	-0.020104	-38.252	9254	11932	133213
English.DG	China_Lahu.DG	Mongolian_FX	Yoruba.DG	-0.020969	-38.19	9249	12042	133215
French.DG	Thai.DG	Mongolian_FX	Yoruba.DG	-0.018428	-38.168	9336	11791	133208
Turkish.DG	Tibetan.DG	Mongolian_FX	Yoruba.DG	-0.019108	-38.168	9230	11775	133217
Turkish.DG	China_Lahu.DG	Mongolian_FX	Yoruba.DG	-0.019973	-38.137	9201	11861	133220
English.DG	Tu.DG	Mongolian_FX	Yoruba.DG	-0.020686	-38.064	9218	11973	133212
Tajik.DG	Ami.DG	Mongolian_FX	Yoruba.DG	-0.020165	-37.979	9205	11891	133218
Tajik.DG	Igorot.DG	Mongolian_FX	Yoruba.DG	-0.019538	-37.954	9264	11867	133211
Turkish.DG	Tu.DG	Mongolian_FX	Yoruba.DG	-0.019695	-37.928	9221	11845	133217
English.DG	Daur.DG	Mongolian_FX	Yoruba.DG	-0.022284	-37.869	9051	12012	132889
Papuan.DG	CHS.SG	Mongolian_FX	Yoruba.DG	-0.017883	-37.817	9104	11486	133231
French.DG	Daur.DG	Mongolian_FX	Yoruba.DG	-0.021625	-37.812	9130	12004	132895
French.DG	Yakut.DG	Mongolian_FX	Yoruba.DG	-0.019074	-37.81	9189	11730	133210
English.DG	Thai.DG	Mongolian_FX	Yoruba.DG	-0.019093	-37.602	9315	11858	133201
Papuan.DG	CHB.SG	Mongolian_FX	Yoruba.DG	-0.01799	-37.457	9121	11517	133231
Turkish.DG	Thai.DG	Mongolian_FX	Yoruba.DG	-0.018104	-37.327	9312	11723	133205
Tajik.DG	Tibetan.DG	Mongolian_FX	Yoruba.DG	-0.018021	-37.252	9286	11687	133218
Turkish.DG	Daur.DG	Mongolian_FX	Yoruba.DG	-0.021284	-37.165	9046	11875	132892
Tajik.DG	China_Lahu.DG	Mongolian_FX	Yoruba.DG	-0.018882	-36.914	9301	11816	133219
Tajik.DG	Sherpa.DG	Mongolian_FX	Yoruba.DG	-0.018631	-36.79	9284	11766	133222
Tajik.DG	Tu.DG	Mongolian_FX	Yoruba.DG	-0.018608	-36.704	9271	11750	133217
Turkish.DG	Yakut.DG	Mongolian_FX	Yoruba.DG	-0.018747	-36.536	9157	11655	133207
Tajik.DG	Daur.DG	Mongolian_FX	Yoruba.DG	-0.020219	-36.206	9132	11819	132895
Spanish.DG	Atayal.DG	Mongolian_FX	Yoruba.DG	-0.022508	-36.17	9169	12162	132983
English.DG	Yakut.DG	Mongolian_FX	Yoruba.DG	-0.019742	-36.076	9158	11788	133203
Papuan.DG	JPT.SG	Mongolian_FX	Yoruba.DG	-0.017517	-36.06	9156	11489	133231
Papuan.DG	Han.DG	Mongolian_FX	Yoruba.DG	-0.018273	-35.976	9061	11495	133230
Tajik.DG	Thai.DG	Mongolian_FX	Yoruba.DG	-0.017012	-35.727	9362	11628	133205
Tajik.DG	Yakut.DG	Mongolian_FX	Yoruba.DG	-0.017657	-35.505	9222	11574	133207
French.DG	Atayal.DG	Mongolian_FX	Yoruba.DG	-0.020925	-35.308	9230	12013	132998
English.DG	Atayal.DG	Mongolian_FX	Yoruba.DG	-0.021597	-34.733	9221	12093	132994
Australian.DG	CHS.SG	Mongolian_FX	Yoruba.DG	-0.017265	-34.517	9129	11429	133186
Australian.DG	CHB.SG	Mongolian_FX	Yoruba.DG	-0.017371	-34.353	9147	11460	133186
Papuan.DG	Korean.DG	Mongolian_FX	Yoruba.DG	-0.018066	-34.313	9112	11519	133221
Turkish.DG	Atayal.DG	Mongolian_FX	Yoruba.DG	-0.020601	-34.024	9212	11952	132996
Papuan.DG	Naxi.DG	Mongolian_FX	Yoruba.DG	-0.01693	-33.616	9159	11415	133228
Spanish.DG	Mixe.DG	Mongolian_FX	Yoruba.DG	-0.017458	-33.347	9228	11554	133212
Tajik.DG	Atayal.DG	Mongolian_FX	Yoruba.DG	-0.019535	-33.064	9291	11889	132997
Australian.DG	Han.DG	Mongolian_FX	Yoruba.DG	-0.017651	-33.054	9087	11438	133185
Australian.DG	JPT.SG	Mongolian_FX	Yoruba.DG	-0.016897	-33.046	9179	11430	133186
French.DG	Mixe.DG	Mongolian_FX	Yoruba.DG	-0.015881	-32.933	9261	11376	133229
Papuan.DG	Japanese.DG	Mongolian_FX	Yoruba.DG	-0.017141	-32.9	9136	11420	133226
Papuan.DG	She.DG	Mongolian_FX	Yoruba.DG	-0.01771	-32.781	9096	11455	133201
Papuan.DG	Mongolian_Baotou	Mongolian_FX	Yoruba.DG	-0.015381	-32.683	9297	11346	133231
Papuan.DG	Yi.DG	Mongolian_FX	Yoruba.DG	-0.017055	-32.546	9105	11377	133220
Papuan.DG	Miao.DG	Mongolian_FX	Yoruba.DG	-0.017603	-32.495	9077	11422	133223
Spanish.DG	Surui.DG	Mongolian_FX	Yoruba.DG	-0.01821	-32.455	9184	11610	133202
English.DG	Mixe.DG	Mongolian_FX	Yoruba.DG	-0.01655	-32.402	9232	11437	133222
Papuan.DG	Tujia.DG	Mongolian_FX	Yoruba.DG	-0.017307	-32.364	9118	11424	133213
Papuan.DG	Oroqen.DG	Mongolian_FX	Yoruba.DG	-0.017042	-32.358	9137	11408	133213
Papuan.DG	Dai.DG	Mongolian_FX	Yoruba.DG	-0.015796	-31.946	9206	11310	133231
Australian.DG	Korean.DG	Mongolian_FX	Yoruba.DG	-0.017454	-31.945	9146	11470	133176
Papuan.DG	Ulchi.DG	Mongolian_FX	Yoruba.DG	-0.017172	-31.852	9157	11444	133216
English.DG	Surui.DG	Mongolian_FX	Yoruba.DG	-0.017292	-31.573	9194	11497	133213
French.DG	Surui.DG	Mongolian_FX	Yoruba.DG	-0.01663	-31.264	9243	11459	133219
Spanish.DG	Altaian.DG	Mongolian_FX	Yoruba.DG	-0.017538	-31.244	9140	11472	133013
Papuan.DG	Xibo.DG	Mongolian_FX	Yoruba.DG	-0.016922	-31.086	9209	11463	133220
Papuan.DG	Kinh.DG	Mongolian_FX	Yoruba.DG	-0.016165	-31.079	9188	11341	133208
Papuan.DG	Ami.DG	Mongolian_FX	Yoruba.DG	-0.016895	-30.998	9091	11342	133221
Australian.DG	Naxi.DG	Mongolian_FX	Yoruba.DG	-0.016311	-30.837	9189	11362	133183
Uyghur.DG	CHS.SG	Mongolian_FX	Yoruba.DG	-0.011608	-30.817	9332	10878	133220
Papuan.DG	Igorot.DG	Mongolian_FX	Yoruba.DG	-0.016272	-30.697	9149	11317	133214
Turkish.DG	Mixe.DG	Mongolian_FX	Yoruba.DG	-0.01555	-30.689	9306	11378	133225
Uyghur.DG	CHB.SG	Mongolian_FX	Yoruba.DG	-0.011715	-30.615	9318	10879	133220
Australian.DG	Yi.DG	Mongolian_FX	Yoruba.DG	-0.016439	-30.301	9171	11360	133175
Papuan.DG	Mongola.DG	Mongolian_FX	Yoruba.DG	-0.016621	-30.23	9214	11428	133224
Papuan.DG	Hezhen.DG	Mongolian_FX	Yoruba.DG	-0.017119	-30.215	9146	11427	133223
Australian.DG	She.DG	Mongolian_FX	Yoruba.DG	-0.017084	-30.198	9118	11393	133156
Turkish.DG	Surui.DG	Mongolian_FX	Yoruba.DG	-0.016302	-30.156	9282	11454	133216
Australian.DG	Miao.DG	Mongolian_FX	Yoruba.DG	-0.016985	-30.11	9103	11365	133179
Tajik.DG	Mixe.DG	Mongolian_FX	Yoruba.DG	-0.014464	-30.096	9226	11153	133225
Tajik.DG	Surui.DG	Mongolian_FX	Yoruba.DG	-0.015216	-30.084	9225	11252	133216
Australian.DG	Japanese.DG	Mongolian_FX	Yoruba.DG	-0.016519	-30.074	9163	11363	133181
Australian.DG	Tujia.DG	Mongolian_FX	Yoruba.DG	-0.016688	-29.991	9147	11369	133168
Australian.DG	Mongolian_Baotou	Mongolian_FX	Yoruba.DG	-0.014761	-29.938	9318	11284	133186
Australian.DG	Oroqen.DG	Mongolian_FX	Yoruba.DG	-0.016428	-29.676	9170	11358	133169
Australian.DG	Ulchi.DG	Mongolian_FX	Yoruba.DG	-0.016559	-29.633	9163	11368	133171
Uyghur.DG	JPT.SG	Mongolian_FX	Yoruba.DG	-0.011242	-29.103	9376	10874	133220
Australian.DG	Xibo.DG	Mongolian_FX	Yoruba.DG	-0.016298	-28.973	9219	11390	133175
Papuan.DG	China_Lahu.DG	Mongolian_FX	Yoruba.DG	-0.01562	-28.937	9194	11275	133222
Papuan.DG	Tu.DG	Mongolian_FX	Yoruba.DG	-0.015339	-28.878	9290	11334	133219
Papuan.DG	Even.DG	Mongolian_FX	Yoruba.DG	-0.015775	-28.831	9255	11357	133230
Australian.DG	Dai.DG	Mongolian_FX	Yoruba.DG	-0.015175	-28.718	9242	11264	133186
Uyghur.DG	Han.DG	Mongolian_FX	Yoruba.DG	-0.011997	-28.648	9266	10864	133219
Australian.DG	Ami.DG	Mongolian_FX	Yoruba.DG	-0.016285	-28.598	9147	11316	133176
English.DG	Altaian.DG	Mongolian_FX	Yoruba.DG	-0.016639	-28.596	9169	11382	133024
Papuan.DG	Sherpa.DG	Mongolian_FX	Yoruba.DG	-0.015367	-28.53	9238	11285	133225
Australian.DG	Hezhen.DG	Mongolian_FX	Yoruba.DG	-0.016497	-28.437	9170	11367	133179
Australian.DG	Kinh.DG	Mongolian_FX	Yoruba.DG	-0.01555	-28.397	9198	11269	133163
Papuan.DG	Daur.DG	Mongolian_FX	Yoruba.DG	-0.016937	-28.358	9155	11406	132895
Papuan.DG	Tibetan.DG	Mongolian_FX	Yoruba.DG	-0.014757	-28.317	9296	11262	133220
Australian.DG	Mongola.DG	Mongolian_FX	Yoruba.DG	-0.015998	-28.294	9228	11359	133180
French.DG	Altaian.DG	Mongolian_FX	Yoruba.DG	-0.015972	-28.278	9234	11359	133030
Australian.DG	Igorot.DG	Mongolian_FX	Yoruba.DG	-0.015654	-27.771	9198	11283	133169
Spanish.DG	Uyghur.DG	Mongolian_FX	Yoruba.DG	-0.012527	-27.712	9273	10941	133201
Papuan.DG	Atayal.DG	Mongolian_FX	Yoruba.DG	-0.016232	-27.589	9166	11325	132998
Papuan.DG	Buryat.SG	Mongolian_FX	Yoruba.DG	-0.014305	-27.58	9368	11273	133231
Turkish.DG	Altaian.DG	Mongolian_FX	Yoruba.DG	-0.015647	-27.472	9177	11259	133027
Australian.DG	Even.DG	Mongolian_FX	Yoruba.DG	-0.01516	-26.882	9258	11278	133185
Australian.DG	Daur.DG	Mongolian_FX	Yoruba.DG	-0.016332	-26.876	9159	11329	132855
Australian.DG	Tu.DG	Mongolian_FX	Yoruba.DG	-0.014725	-26.784	9292	11253	133174
Papuan.DG	Thai.DG	Mongolian_FX	Yoruba.DG	-0.013746	-26.461	9298	11129	133208
Australian.DG	China_Lahu.DG	Mongolian_FX	Yoruba.DG	-0.015005	-26.452	9243	11242	133177
Australian.DG	Sherpa.DG	Mongolian_FX	Yoruba.DG	-0.014742	-26.206	9259	11223	133180
Tajik.DG	Altaian.DG	Mongolian_FX	Yoruba.DG	-0.014556	-26.146	9266	11202	133027
Uyghur.DG	Korean.DG	Mongolian_FX	Yoruba.DG	-0.01179	-26.067	9298	10869	133210
Australian.DG	Tibetan.DG	Mongolian_FX	Yoruba.DG	-0.014137	-26.067	9312	11194	133176
Uyghur.DG	Miao.DG	Mongolian_FX	Yoruba.DG	-0.01133	-25.833	9334	10844	133214
Papuan.DG	Yakut.DG	Mongolian_FX	Yoruba.DG	-0.014389	-25.565	9368	11285	133210
Uyghur.DG	She.DG	Mongolian_FX	Yoruba.DG	-0.011431	-25.55	9306	10828	133191
Australian.DG	Buryat.SG	Mongolian_FX	Yoruba.DG	-0.013685	-25.505	9374	11197	133186
Uyghur.DG	Mongolian_Baotou	Mongolian_FX	Yoruba.DG	-0.009105	-25.376	9450	10663	133220
Uyghur.DG	Naxi.DG	Mongolian_FX	Yoruba.DG	-0.010661	-25.329	9402	10823	133218
Mongolian_Baotou	CHB.SG	Mongolian_FX	Yoruba.DG	-0.002609	-25.254	9476	9824	133234
Australian.DG	Atayal.DG	Mongolian_FX	Yoruba.DG	-0.015611	-25.2	9200	11275	132954
Uyghur.DG	Yi.DG	Mongolian_FX	Yoruba.DG	-0.010785	-25.179	9388	10824	133212
French.DG	Uyghur.DG	Mongolian_FX	Yoruba.DG	-0.010952	-25.04	9342	10801	133218
Uyghur.DG	Ulchi.DG	Mongolian_FX	Yoruba.DG	-0.010896	-24.601	9295	10746	133207
Uyghur.DG	Japanese.DG	Mongolian_FX	Yoruba.DG	-0.01087	-24.533	9380	10828	133216
English.DG	Uyghur.DG	Mongolian_FX	Yoruba.DG	-0.011625	-24.19	9292	10840	133212
Australian.DG	Thai.DG	Mongolian_FX	Yoruba.DG	-0.013117	-24.057	9341	11088	133165
Uyghur.DG	Xibo.DG	Mongolian_FX	Yoruba.DG	-0.01065	-23.929	9373	10792	133211
Uyghur.DG	Tujia.DG	Mongolian_FX	Yoruba.DG	-0.011039	-23.785	9328	10799	133203
Australian.DG	Yakut.DG	Mongolian_FX	Yoruba.DG	-0.01377	-23.591	9384	11218	133168
Uyghur.DG	Mongola.DG	Mongolian_FX	Yoruba.DG	-0.010349	-23.512	9389	10767	133213
Uyghur.DG	Oroqen.DG	Mongolian_FX	Yoruba.DG	-0.010771	-23.507	9315	10749	133204
Uyghur.DG	Ami.DG	Mongolian_FX	Yoruba.DG	-0.010624	-23.257	9398	10813	133211
Uyghur.DG	Dai.DG	Mongolian_FX	Yoruba.DG	-0.009522	-23.061	9495	10764	133220
Turkish.DG	Uyghur.DG	Mongolian_FX	Yoruba.DG	-0.010623	-22.781	9386	10801	133215
Uyghur.DG	Hezhen.DG	Mongolian_FX	Yoruba.DG	-0.010849	-22.647	9347	10792	133213
Mongolian_Baotou	CHS.SG	Mongolian_FX	Yoruba.DG	-0.002502	-22.023	9494	9827	133234
Uyghur.DG	Igorot.DG	Mongolian_FX	Yoruba.DG	-0.009998	-21.91	9459	10790	133204
Uyghur.DG	Kinh.DG	Mongolian_FX	Yoruba.DG	-0.009885	-21.908	9469	10785	133199
Uyghur.DG	Even.DG	Mongolian_FX	Yoruba.DG	-0.0095	-21.635	9413	10678	133219
Uyghur.DG	Daur.DG	Mongolian_FX	Yoruba.DG	-0.010674	-20.909	9326	10744	132886
Uyghur.DG	Sherpa.DG	Mongolian_FX	Yoruba.DG	-0.009091	-20.695	9484	10695	133214
Tajik.DG	Uyghur.DG	Mongolian_FX	Yoruba.DG	-0.009536	-20.649	9446	10717	133215
Papuan.DG	Mixe.DG	Mongolian_FX	Yoruba.DG	-0.011202	-20.57	9555	11047	133229
Uyghur.DG	Tu.DG	Mongolian_FX	Yoruba.DG	-0.009067	-20.439	9507	10715	133208
Papuan.DG	Surui.DG	Mongolian_FX	Yoruba.DG	-0.01195	-20.103	9474	11066	133219
Uyghur.DG	China_Lahu.DG	Mongolian_FX	Yoruba.DG	-0.009344	-19.865	9508	10753	133212
Uyghur.DG	Buryat.SG	Mongolian_FX	Yoruba.DG	-0.00803	-19.529	9491	10561	133220
Uyghur.DG	Tibetan.DG	Mongolian_FX	Yoruba.DG	-0.008487	-19.268	9525	10656	133210
Australian.DG	Surui.DG	Mongolian_FX	Yoruba.DG	-0.011329	-19.105	9496	11005	133174
Australian.DG	Mixe.DG	Mongolian_FX	Yoruba.DG	-0.010589	-19.071	9588	10999	133184
Mixe.DG	CHS.SG	Mongolian_FX	Yoruba.DG	-0.006682	-18.88	9450	10340	133231
Mixe.DG	CHB.SG	Mongolian_FX	Yoruba.DG	-0.006789	-18.855	9433	10337	133231
Uyghur.DG	Atayal.DG	Mongolian_FX	Yoruba.DG	-0.009976	-18.799	9445	10772	132991
Mongolian_Baotou	JPT.SG	Mongolian_FX	Yoruba.DG	-0.002136	-18.429	9530	9815	133234
Papuan.DG	Altaian.DG	Mongolian_FX	Yoruba.DG	-0.011266	-18.359	9596	11095	133030
Uyghur.DG	Yakut.DG	Mongolian_FX	Yoruba.DG	-0.008122	-17.749	9490	10572	133200
Mixe.DG	Han.DG	Mongolian_FX	Yoruba.DG	-0.007072	-17.515	9388	10330	133230
Mixe.DG	JPT.SG	Mongolian_FX	Yoruba.DG	-0.006316	-17.264	9457	10298	133231
Uyghur.DG	Thai.DG	Mongolian_FX	Yoruba.DG	-0.007477	-16.681	9647	10643	133198
Australian.DG	Altaian.DG	Mongolian_FX	Yoruba.DG	-0.010651	-16.618	9608	11024	132987
Mixe.DG	Korean.DG	Mongolian_FX	Yoruba.DG	-0.006867	-15.932	9437	10352	133221
Altaian.DG	CHB.SG	Mongolian_FX	Yoruba.DG	-0.006717	-15.473	9377	10271	133032
Thai.DG	CHB.SG	Mongolian_FX	Yoruba.DG	-0.004244	-15.19	9374	9940	133211
Altaian.DG	CHS.SG	Mongolian_FX	Yoruba.DG	-0.006611	-15.06	9404	10284	133032
Mixe.DG	Miao.DG	Mongolian_FX	Yoruba.DG	-0.006404	-15.038	9432	10286	133223
Thai.DG	CHS.SG	Mongolian_FX	Yoruba.DG	-0.004137	-14.948	9339	9890	133211
Mixe.DG	She.DG	Mongolian_FX	Yoruba.DG	-0.006507	-14.666	9423	10290	133201
Surui.DG	CHS.SG	Mongolian_FX	Yoruba.DG	-0.005937	-14.616	9502	10293	133221
Surui.DG	CHB.SG	Mongolian_FX	Yoruba.DG	-0.006044	-14.503	9478	10284	133221
Buryat.SG	CHB.SG	Mongolian_FX	Yoruba.DG	-0.003684	-14.243	9471	9962	133234
Altaian.DG	JPT.SG	Mongolian_FX	Yoruba.DG	-0.006239	-14.216	9407	10237	133032
Altaian.DG	Han.DG	Mongolian_FX	Yoruba.DG	-0.007	-14.208	9362	10293	133031
Mixe.DG	Ulchi.DG	Mongolian_FX	Yoruba.DG	-0.005971	-14.083	9313	10108	133216
Surui.DG	Han.DG	Mongolian_FX	Yoruba.DG	-0.006327	-14.022	9428	10271	133220
Mixe.DG	Naxi.DG	Mongolian_FX	Yoruba.DG	-0.005732	-13.972	9515	10279	133228
Mixe.DG	Japanese.DG	Mongolian_FX	Yoruba.DG	-0.005942	-13.881	9440	10231	133226
Mixe.DG	Oroqen.DG	Mongolian_FX	Yoruba.DG	-0.005845	-13.86	9324	10102	133213
Mixe.DG	Tujia.DG	Mongolian_FX	Yoruba.DG	-0.006115	-13.84	9475	10290	133213
Mixe.DG	Yi.DG	Mongolian_FX	Yoruba.DG	-0.005855	-13.833	9512	10292	133220
Buryat.SG	CHS.SG	Mongolian_FX	Yoruba.DG	-0.003578	-13.684	9500	9977	133234
Altaian.DG	Korean.DG	Mongolian_FX	Yoruba.DG	-0.006792	-13.644	9359	10263	133024
Surui.DG	JPT.SG	Mongolian_FX	Yoruba.DG	-0.005571	-13.482	9496	10238	133221
Mixe.DG	Hezhen.DG	Mongolian_FX	Yoruba.DG	-0.00592	-13.352	9395	10183	133223
Thai.DG	JPT.SG	Mongolian_FX	Yoruba.DG	-0.003772	-13.199	9469	9971	133211
Thai.DG	Han.DG	Mongolian_FX	Yoruba.DG	-0.004527	-13.183	9287	9890	133210
Mixe.DG	Xibo.DG	Mongolian_FX	Yoruba.DG	-0.00572	-13.044	9474	10236	133220
Mixe.DG	Mongola.DG	Mongolian_FX	Yoruba.DG	-0.00542	-12.952	9485	10207	133224
Mixe.DG	Ami.DG	Mongolian_FX	Yoruba.DG	-0.005698	-12.767	9513	10272	133221
Surui.DG	Korean.DG	Mongolian_FX	Yoruba.DG	-0.006122	-12.704	9446	10261	133211
Mongolian_Baotou	Han.DG	Mongolian_FX	Yoruba.DG	-0.002892	-12.697	9437	9822	133233
Altaian.DG	She.DG	Mongolian_FX	Yoruba.DG	-0.006426	-12.658	9386	10241	133003
Buryat.SG	JPT.SG	Mongolian_FX	Yoruba.DG	-0.003212	-12.306	9507	9935	133234
Altaian.DG	Miao.DG	Mongolian_FX	Yoruba.DG	-0.006323	-12.192	9413	10254	133024
Altaian.DG	Japanese.DG	Mongolian_FX	Yoruba.DG	-0.005868	-12.138	9400	10181	133027
Altaian.DG	Tujia.DG	Mongolian_FX	Yoruba.DG	-0.006056	-12.136	9426	10232	133017
Dai.DG	CHB.SG	Mongolian_FX	Yoruba.DG	-0.002193	-12.058	9397	9689	133234
Mixe.DG	Mongolian_Baotou	Mongolian_FX	Yoruba.DG	-0.00418	-12.043	9580	10137	133231
Spanish.DG	Australian.DG	Mongolian_FX	Yoruba.DG	-0.006866	-11.972	10011	10926	133167
Papuan.DG	Uyghur.DG	Mongolian_FX	Yoruba.DG	-0.006273	-11.923	9929	10764	133218
Yakut.DG	CHB.SG	Mongolian_FX	Yoruba.DG	-0.0036	-11.892	9496	9975	133212
Buryat.SG	Han.DG	Mongolian_FX	Yoruba.DG	-0.003967	-11.867	9452	9981	133233
Uyghur.DG	Surui.DG	Mongolian_FX	Yoruba.DG	-0.00567	-11.802	9672	10427	133209
Altaian.DG	Ulchi.DG	Mongolian_FX	Yoruba.DG	-0.005909	-11.793	9333	10119	133020
Altaian.DG	Yi.DG	Mongolian_FX	Yoruba.DG	-0.0058	-11.788	9438	10210	133022
Surui.DG	Miao.DG	Mongolian_FX	Yoruba.DG	-0.005655	-11.754	9475	10228	133215
Surui.DG	She.DG	Mongolian_FX	Yoruba.DG	-0.005761	-11.738	9478	10245	133191
Altaian.DG	Hezhen.DG	Mongolian_FX	Yoruba.DG	-0.005848	-11.672	9308	10086	133024
Altaian.DG	Naxi.DG	Mongolian_FX	Yoruba.DG	-0.005653	-11.67	9493	10245	133029
Mixe.DG	Dai.DG	Mongolian_FX	Yoruba.DG	-0.004595	-11.621	9631	10243	133231
Thai.DG	Korean.DG	Mongolian_FX	Yoruba.DG	-0.004318	-11.616	9390	9965	133202
Dai.DG	CHS.SG	Mongolian_FX	Yoruba.DG	-0.002087	-11.577	9349	9627	133234
Mixe.DG	Igorot.DG	Mongolian_FX	Yoruba.DG	-0.005073	-11.541	9597	10272	133214
Mixe.DG	Kinh.DG	Mongolian_FX	Yoruba.DG	-0.004961	-11.511	9614	10275	133208
Mixe.DG	Daur.DG	Mongolian_FX	Yoruba.DG	-0.005729	-11.445	9422	10183	132895
Altaian.DG	Xibo.DG	Mongolian_FX	Yoruba.DG	-0.005662	-11.361	9402	10155	133022
Spanish.DG	Papuan.DG	Mongolian_FX	Yoruba.DG	-0.006254	-11.323	10055	10889	133212
Yakut.DG	CHS.SG	Mongolian_FX	Yoruba.DG	-0.003493	-11.197	9525	9990	133212
Altaian.DG	Oroqen.DG	Mongolian_FX	Yoruba.DG	-0.005767	-11.174	9289	10056	133017
Mixe.DG	Even.DG	Mongolian_FX	Yoruba.DG	-0.004575	-11.149	9396	10006	133230
Uyghur.DG	Mixe.DG	Mongolian_FX	Yoruba.DG	-0.004926	-11.137	9705	10361	133218
Surui.DG	Ulchi.DG	Mongolian_FX	Yoruba.DG	-0.005225	-11.104	9342	10038	133207
Tibetan.DG	CHB.SG	Mongolian_FX	Yoruba.DG	-0.003234	-11.077	9438	9869	133222
Surui.DG	Japanese.DG	Mongolian_FX	Yoruba.DG	-0.005196	-11.076	9504	10196	133217
Buryat.SG	Korean.DG	Mongolian_FX	Yoruba.DG	-0.003763	-11.041	9441	9942	133223
Surui.DG	Tujia.DG	Mongolian_FX	Yoruba.DG	-0.00537	-10.996	9566	10282	133204
Surui.DG	Oroqen.DG	Mongolian_FX	Yoruba.DG	-0.005101	-10.925	9381	10061	133205
Surui.DG	Yi.DG	Mongolian_FX	Yoruba.DG	-0.005111	-10.892	9513	10194	133212
Surui.DG	Naxi.DG	Mongolian_FX	Yoruba.DG	-0.004988	-10.857	9549	10213	133219
Altaian.DG	Mongola.DG	Mongolian_FX	Yoruba.DG	-0.005334	-10.837	9430	10140	133027
Surui.DG	Hezhen.DG	Mongolian_FX	Yoruba.DG	-0.005178	-10.784	9423	10113	133214
Tibetan.DG	CHS.SG	Mongolian_FX	Yoruba.DG	-0.003128	-10.699	9454	9870	133222
English.DG	Australian.DG	Mongolian_FX	Yoruba.DG	-0.00596	-10.581	10005	10799	133177
Surui.DG	Xibo.DG	Mongolian_FX	Yoruba.DG	-0.004979	-10.498	9500	10163	133213
Mongolian_Baotou	Korean.DG	Mongolian_FX	Yoruba.DG	-0.002686	-10.483	9453	9811	133223
Australian.DG	Uyghur.DG	Mongolian_FX	Yoruba.DG	-0.005651	-10.397	9958	10711	133173
Surui.DG	Ami.DG	Mongolian_FX	Yoruba.DG	-0.004954	-10.361	9553	10213	133212
Thai.DG	Miao.DG	Mongolian_FX	Yoruba.DG	-0.003857	-10.348	9320	9834	133202
Thai.DG	She.DG	Mongolian_FX	Yoruba.DG	-0.003953	-10.343	9320	9847	133182
Yakut.DG	JPT.SG	Mongolian_FX	Yoruba.DG	-0.003128	-10.295	9519	9936	133212
Altaian.DG	Ami.DG	Mongolian_FX	Yoruba.DG	-0.005616	-10.267	9477	10224	133024
Yakut.DG	Han.DG	Mongolian_FX	Yoruba.DG	-0.003881	-10.259	9470	9987	133211
Mixe.DG	Sherpa.DG	Mongolian_FX	Yoruba.DG	-0.004167	-10.094	9597	10152	133225
Surui.DG	Mongola.DG	Mongolian_FX	Yoruba.DG	-0.004677	-10.057	9499	10122	133215
Thai.DG	Tujia.DG	Mongolian_FX	Yoruba.DG	-0.003561	-10.054	9368	9842	133194
Tibetan.DG	Han.DG	Mongolian_FX	Yoruba.DG	-0.003515	-9.991	9403	9871	133221
Altaian.DG	Daur.DG	Mongolian_FX	Yoruba.DG	-0.005668	-9.978	9363	10115	132699
Altaian.DG	Igorot.DG	Mongolian_FX	Yoruba.DG	-0.005005	-9.91	9573	10239	133015
Mixe.DG	China_Lahu.DG	Mongolian_FX	Yoruba.DG	-0.004417	-9.861	9653	10241	133222
Mixe.DG	Atayal.DG	Mongolian_FX	Yoruba.DG	-0.005054	-9.792	9564	10236	132998
Thai.DG	Japanese.DG	Mongolian_FX	Yoruba.DG	-0.003395	-9.715	9477	9929	133205
Altaian.DG	Dai.DG	Mongolian_FX	Yoruba.DG	-0.004531	-9.707	9598	10201	133032
Altaian.DG	Mongolian_Baotou	Mongolian_FX	Yoruba.DG	-0.004101	-9.679	9515	10061	133032
French.DG	Australian.DG	Mongolian_FX	Yoruba.DG	-0.005301	-9.676	10087	10793	133184
Altaian.DG	Kinh.DG	Mongolian_FX	Yoruba.DG	-0.004904	-9.633	9595	10247	133010
English.DG	Papuan.DG	Mongolian_FX	Yoruba.DG	-0.005347	-9.628	10085	10797	133222
Tu.DG	CHB.SG	Mongolian_FX	Yoruba.DG	-0.00265	-9.601	9450	9803	133221
Uyghur.DG	Altaian.DG	Mongolian_FX	Yoruba.DG	-0.005009	-9.459	9675	10342	133019
Mixe.DG	Tu.DG	Mongolian_FX	Yoruba.DG	-0.004141	-9.371	9632	10184	133219
Yakut.DG	Korean.DG	Mongolian_FX	Yoruba.DG	-0.003673	-9.345	9448	9937	133202
Thai.DG	Yi.DG	Mongolian_FX	Yoruba.DG	-0.00331	-9.337	9466	9907	133200
Buryat.SG	She.DG	Mongolian_FX	Yoruba.DG	-0.003403	-9.236	9515	9968	133203
Tibetan.DG	JPT.SG	Mongolian_FX	Yoruba.DG	-0.002762	-9.23	9516	9884	133222
Sherpa.DG	CHB.SG	Mongolian_FX	Yoruba.DG	-0.002621	-9.229	9444	9794	133227
Altaian.DG	Even.DG	Mongolian_FX	Yoruba.DG	-0.004478	-9.117	9366	9962	133031
Surui.DG	Daur.DG	Mongolian_FX	Yoruba.DG	-0.004992	-9.095	9445	10108	132887
Buryat.SG	Miao.DG	Mongolian_FX	Yoruba.DG	-0.003301	-9.016	9484	9924	133225
Tu.DG	CHS.SG	Mongolian_FX	Yoruba.DG	-0.002543	-8.991	9463	9801	133221
Dai.DG	JPT.SG	Mongolian_FX	Yoruba.DG	-0.001721	-8.962	9504	9733	133234
Dai.DG	Han.DG	Mongolian_FX	Yoruba.DG	-0.002476	-8.945	9312	9641	133233
Tibetan.DG	Korean.DG	Mongolian_FX	Yoruba.DG	-0.003314	-8.918	9419	9861	133212
Thai.DG	Naxi.DG	Mongolian_FX	Yoruba.DG	-0.003185	-8.898	9485	9909	133209
Altaian.DG	Atayal.DG	Mongolian_FX	Yoruba.DG	-0.004993	-8.873	9523	10186	132799
French.DG	Papuan.DG	Mongolian_FX	Yoruba.DG	-0.004679	-8.869	10140	10763	133229
Surui.DG	Igorot.DG	Mongolian_FX	Yoruba.DG	-0.00432	-8.847	9611	10187	133204
Thai.DG	Hezhen.DG	Mongolian_FX	Yoruba.DG	-0.003379	-8.758	9515	9965	133205
Sherpa.DG	CHS.SG	Mongolian_FX	Yoruba.DG	-0.002515	-8.75	9466	9801	133227
Tu.DG	Han.DG	Mongolian_FX	Yoruba.DG	-0.002933	-8.681	9398	9789	133220
Buryat.SG	Tujia.DG	Mongolian_FX	Yoruba.DG	-0.003009	-8.666	9557	9958	133215
Surui.DG	Kinh.DG	Mongolian_FX	Yoruba.DG	-0.004214	-8.659	9648	10210	133201
Turkish.DG	Australian.DG	Mongolian_FX	Yoruba.DG	-0.004975	-8.649	10106	10768	133180
Thai.DG	Ulchi.DG	Mongolian_FX	Yoruba.DG	-0.003425	-8.552	9566	10022	133196
Buryat.SG	Japanese.DG	Mongolian_FX	Yoruba.DG	-0.00284	-8.549	9515	9893	133228
Sherpa.DG	Han.DG	Mongolian_FX	Yoruba.DG	-0.002905	-8.524	9392	9779	133226
Surui.DG	Mongolian_Baotou	Mongolian_FX	Yoruba.DG	-0.003434	-8.515	9626	10084	133221
Surui.DG	Dai.DG	Mongolian_FX	Yoruba.DG	-0.003852	-8.512	9681	10194	133221
Thai.DG	Xibo.DG	Mongolian_FX	Yoruba.DG	-0.003176	-8.396	9539	9962	133201
China_Lahu.DG	CHB.SG	Mongolian_FX	Yoruba.DG	-0.00237	-8.371	9414	9729	133225
Surui.DG	Even.DG	Mongolian_FX	Yoruba.DG	-0.003832	-8.313	9431	9942	133220
Mongolian_Baotou	Miao.DG	Mongolian_FX	Yoruba.DG	-0.002225	-8.235	9498	9794	133225
Buryat.SG	Ulchi.DG	Mongolian_FX	Yoruba.DG	-0.002871	-8.214	9321	9704	133218
Mongolian_Baotou	She.DG	Mongolian_FX	Yoruba.DG	-0.002328	-8.213	9484	9794	133203
Mixe.DG	Tibetan.DG	Mongolian_FX	Yoruba.DG	-0.003555	-8.207	9680	10153	133220
Altaian.DG	China_Lahu.DG	Mongolian_FX	Yoruba.DG	-0.004343	-8.175	9613	10190	133023
China_Lahu.DG	CHS.SG	Mongolian_FX	Yoruba.DG	-0.002263	-8.148	9383	9684	133225
Altaian.DG	Sherpa.DG	Mongolian_FX	Yoruba.DG	-0.004103	-8.146	9578	10124	133027
Buryat.SG	Naxi.DG	Mongolian_FX	Yoruba.DG	-0.002628	-8.131	9555	9905	133231
Yakut.DG	She.DG	Mongolian_FX	Yoruba.DG	-0.003314	-8.131	9485	9927	133183
Thai.DG	Oroqen.DG	Mongolian_FX	Yoruba.DG	-0.003294	-8.066	9566	10005	133195
Turkish.DG	Papuan.DG	Mongolian_FX	Yoruba.DG	-0.004353	-8.06	10142	10722	133225
Yakut.DG	Miao.DG	Mongolian_FX	Yoruba.DG	-0.003211	-8.02	9542	9970	133205
Buryat.SG	Hezhen.DG	Mongolian_FX	Yoruba.DG	-0.002816	-8.009	9380	9755	133225
Altaian.DG	Tu.DG	Mongolian_FX	Yoruba.DG	-0.004055	-7.983	9596	10135	133022
Tu.DG	Korean.DG	Mongolian_FX	Yoruba.DG	-0.002727	-7.957	9447	9810	133212
Buryat.SG	Yi.DG	Mongolian_FX	Yoruba.DG	-0.002752	-7.953	9527	9893	133223
Mixe.DG	Buryat.SG	Mongolian_FX	Yoruba.DG	-0.003105	-7.886	9585	9999	133231
Thai.DG	Ami.DG	Mongolian_FX	Yoruba.DG	-0.003151	-7.775	9340	9760	133202
Buryat.SG	Oroqen.DG	Mongolian_FX	Yoruba.DG	-0.002739	-7.719	9343	9708	133216
Buryat.SG	Xibo.DG	Mongolian_FX	Yoruba.DG	-0.002619	-7.711	9498	9847	133223
Spanish.DG	Tajik.DG	Mongolian_FX	Yoruba.DG	-0.002993	-7.709	9469	9868	133209
China_Lahu.DG	Han.DG	Mongolian_FX	Yoruba.DG	-0.002652	-7.696	9371	9724	133224
Surui.DG	Atayal.DG	Mongolian_FX	Yoruba.DG	-0.004301	-7.661	9622	10194	132990
Yakut.DG	Tujia.DG	Mongolian_FX	Yoruba.DG	-0.002922	-7.63	9545	9934	133196
Thai.DG	Mongola.DG	Mongolian_FX	Yoruba.DG	-0.00288	-7.612	9554	9938	133205
Yakut.DG	Japanese.DG	Mongolian_FX	Yoruba.DG	-0.002748	-7.604	9524	9890	133207
Dai.DG	Korean.DG	Mongolian_FX	Yoruba.DG	-0.00227	-7.6	9415	9717	133223
Tu.DG	JPT.SG	Mongolian_FX	Yoruba.DG	-0.002176	-7.546	9542	9832	133221
Tibetan.DG	Miao.DG	Mongolian_FX	Yoruba.DG	-0.002846	-7.54	9431	9810	133215
Surui.DG	China_Lahu.DG	Mongolian_FX	Yoruba.DG	-0.003679	-7.515	9700	10190	133213
Mongolian_Baotou	Japanese.DG	Mongolian_FX	Yoruba.DG	-0.001763	-7.503	9522	9757	133228
Even.DG	CHB.SG	Mongolian_FX	Yoruba.DG	-0.002214	-7.488	9554	9849	133232
Yakut.DG	Hezhen.DG	Mongolian_FX	Yoruba.DG	-0.002732	-7.486	9376	9740	133205
Sherpa.DG	JPT.SG	Mongolian_FX	Yoruba.DG	-0.00215	-7.474	9538	9824	133227
Mongolian_Baotou	Tujia.DG	Mongolian_FX	Yoruba.DG	-0.001934	-7.411	9535	9793	133215
Tibetan.DG	She.DG	Mongolian_FX	Yoruba.DG	-0.002955	-7.364	9451	9844	133193
Sherpa.DG	Korean.DG	Mongolian_FX	Yoruba.DG	-0.002699	-7.329	9424	9783	133220
Surui.DG	Sherpa.DG	Mongolian_FX	Yoruba.DG	-0.003419	-7.313	9648	10104	133216
Kinh.DG	CHB.SG	Mongolian_FX	Yoruba.DG	-0.001824	-7.292	9421	9664	133211
Yakut.DG	Ulchi.DG	Mongolian_FX	Yoruba.DG	-0.002782	-7.255	9330	9701	133199
Tajik.DG	Australian.DG	Mongolian_FX	Yoruba.DG	-0.003888	-7.218	10140	10658	133181
Mixe.DG	Yakut.DG	Mongolian_FX	Yoruba.DG	-0.003195	-7.08	9558	9983	133210
Even.DG	Han.DG	Mongolian_FX	Yoruba.DG	-0.002497	-7.067	9527	9860	133231
Kinh.DG	CHS.SG	Mongolian_FX	Yoruba.DG	-0.001719	-7.042	9373	9602	133211
Even.DG	CHS.SG	Mongolian_FX	Yoruba.DG	-0.002107	-6.975	9582	9863	133232
Surui.DG	Tu.DG	Mongolian_FX	Yoruba.DG	-0.003395	-6.941	9692	10145	133212
Yakut.DG	Naxi.DG	Mongolian_FX	Yoruba.DG	-0.00254	-6.889	9577	9915	133211
Thai.DG	Igorot.DG	Mongolian_FX	Yoruba.DG	-0.002528	-6.861	9378	9715	133193
Mongolian_Baotou	Naxi.DG	Mongolian_FX	Yoruba.DG	-0.001551	-6.852	9576	9782	133231
Yakut.DG	Yi.DG	Mongolian_FX	Yoruba.DG	-0.002661	-6.846	9578	9933	133202
Altaian.DG	Tibetan.DG	Mongolian_FX	Yoruba.DG	-0.003487	-6.82	9642	10106	133022
Buryat.SG	Ami.DG	Mongolian_FX	Yoruba.DG	-0.002591	-6.775	9618	9963	133223
Thai.DG	Dai.DG	Mongolian_FX	Yoruba.DG	-0.00205	-6.772	9414	9687	133211
Yakut.DG	Xibo.DG	Mongolian_FX	Yoruba.DG	-0.00253	-6.758	9505	9842	133203
Thai.DG	Kinh.DG	Mongolian_FX	Yoruba.DG	-0.002415	-6.746	9413	9735	133188
Buryat.SG	Mongola.DG	Mongolian_FX	Yoruba.DG	-0.002317	-6.734	9528	9837	133226
China_Lahu.DG	Korean.DG	Mongolian_FX	Yoruba.DG	-0.002441	-6.721	9431	9756	133214
Thai.DG	Daur.DG	Mongolian_FX	Yoruba.DG	-0.003198	-6.72	9519	9944	132877
Yakut.DG	Oroqen.DG	Mongolian_FX	Yoruba.DG	-0.002655	-6.665	9319	9673	133197
Tibetan.DG	Japanese.DG	Mongolian_FX	Yoruba.DG	-0.002388	-6.662	9521	9840	133217
Kinh.DG	Han.DG	Mongolian_FX	Yoruba.DG	-0.002107	-6.613	9321	9602	133210
Mongolian_Baotou	Yi.DG	Mongolian_FX	Yoruba.DG	-0.001677	-6.588	9553	9776	133223
China_Lahu.DG	JPT.SG	Mongolian_FX	Yoruba.DG	-0.001899	-6.476	9514	9767	133225
Mongolian_Baotou	Hezhen.DG	Mongolian_FX	Yoruba.DG	-0.001738	-6.468	9479	9711	133225
Altaian.DG	Buryat.SG	Mongolian_FX	Yoruba.DG	-0.003023	-6.422	9536	9938	133032
Mongolian_Baotou	Ulchi.DG	Mongolian_FX	Yoruba.DG	-0.001794	-6.415	9472	9711	133218
Tibetan.DG	Tujia.DG	Mongolian_FX	Yoruba.DG	-0.002558	-6.376	9490	9831	133205
Tajik.DG	Papuan.DG	Mongolian_FX	Yoruba.DG	-0.003267	-6.305	10193	10628	133225
Tibetan.DG	Naxi.DG	Mongolian_FX	Yoruba.DG	-0.002178	-6.296	9463	9753	133220
Igorot.DG	CHB.SG	Mongolian_FX	Yoruba.DG	-0.001716	-6.293	9419	9647	133216
Tibetan.DG	Yi.DG	Mongolian_FX	Yoruba.DG	-0.002301	-6.254	9458	9764	133213
Tu.DG	Miao.DG	Mongolian_FX	Yoruba.DG	-0.002263	-6.223	9440	9742	133214
Tu.DG	She.DG	Mongolian_FX	Yoruba.DG	-0.002368	-6.178	9458	9773	133191
Tibetan.DG	Ulchi.DG	Mongolian_FX	Yoruba.DG	-0.002419	-6.174	9529	9852	133208
Altaian.DG	Yakut.DG	Mongolian_FX	Yoruba.DG	-0.003111	-6.17	9515	9928	133014
Even.DG	Korean.DG	Mongolian_FX	Yoruba.DG	-0.002295	-6.165	9498	9804	133222
Dai.DG	She.DG	Mongolian_FX	Yoruba.DG	-0.001914	-6.142	9322	9577	133203
Dai.DG	Miao.DG	Mongolian_FX	Yoruba.DG	-0.001808	-6.129	9341	9582	133225
Sherpa.DG	Miao.DG	Mongolian_FX	Yoruba.DG	-0.002234	-6.091	9451	9748	133219
Buryat.SG	Daur.DG	Mongolian_FX	Yoruba.DG	-0.002623	-6.067	9452	9801	132897
Surui.DG	Tibetan.DG	Mongolian_FX	Yoruba.DG	-0.002809	-6.06	9704	10078	133211
Igorot.DG	CHS.SG	Mongolian_FX	Yoruba.DG	-0.00161	-6.055	9360	9575	133216
Igorot.DG	Han.DG	Mongolian_FX	Yoruba.DG	-0.001998	-5.999	9353	9619	133215
Mongolian_Baotou	Xibo.DG	Mongolian_FX	Yoruba.DG	-0.001543	-5.982	9548	9754	133223
Tibetan.DG	Hezhen.DG	Mongolian_FX	Yoruba.DG	-0.002366	-5.966	9510	9826	133215
Sherpa.DG	She.DG	Mongolian_FX	Yoruba.DG	-0.002337	-5.916	9473	9785	133198
Mongolian_Baotou	Oroqen.DG	Mongolian_FX	Yoruba.DG	-0.001662	-5.829	9481	9703	133216
Mixe.DG	Thai.DG	Mongolian_FX	Yoruba.DG	-0.002552	-5.829	9823	10163	133208
Thai.DG	Mongolian_Baotou	Mongolian_FX	Yoruba.DG	-0.001637	-5.776	9693	9912	133211
Even.DG	JPT.SG	Mongolian_FX	Yoruba.DG	-0.001742	-5.769	9564	9796	133232
Tibetan.DG	Oroqen.DG	Mongolian_FX	Yoruba.DG	-0.002287	-5.743	9505	9810	133206
Tibetan.DG	Xibo.DG	Mongolian_FX	Yoruba.DG	-0.002169	-5.729	9532	9821	133212
Yakut.DG	Ami.DG	Mongolian_FX	Yoruba.DG	-0.002508	-5.711	9620	9954	133204
Yakut.DG	Mongola.DG	Mongolian_FX	Yoruba.DG	-0.002231	-5.706	9557	9854	133207
English.DG	Tajik.DG	Mongolian_FX	Yoruba.DG	-0.002081	-5.648	9468	9745	133218
Yakut.DG	Daur.DG	Mongolian_FX	Yoruba.DG	-0.002547	-5.631	9462	9800	132879
China_Lahu.DG	Miao.DG	Mongolian_FX	Yoruba.DG	-0.001978	-5.539	9346	9610	133216
China_Lahu.DG	She.DG	Mongolian_FX	Yoruba.DG	-0.002099	-5.525	9390	9669	133194
Dai.DG	Tujia.DG	Mongolian_FX	Yoruba.DG	-0.001518	-5.447	9385	9587	133215
Kinh.DG	Korean.DG	Mongolian_FX	Yoruba.DG	-0.001901	-5.44	9432	9686	133202
Thai.DG	Atayal.DG	Mongolian_FX	Yoruba.DG	-0.002494	-5.423	9356	9687	132979
Tu.DG	Tujia.DG	Mongolian_FX	Yoruba.DG	-0.001973	-5.385	9499	9762	133205
Buryat.SG	Igorot.DG	Mongolian_FX	Yoruba.DG	-0.001968	-5.384	9645	9907	133216
JPT.SG	CHB.SG	Mongolian_FX	Yoruba.DG	-0.000472	-5.365	9479	9542	133234
Surui.DG	Buryat.SG	Mongolian_FX	Yoruba.DG	-0.002357	-5.234	9657	9971	133221
Buryat.SG	Kinh.DG	Mongolian_FX	Yoruba.DG	-0.001858	-5.208	9684	9932	133211
Kinh.DG	JPT.SG	Mongolian_FX	Yoruba.DG	-0.001352	-5.19	9522	9702	133211
Igorot.DG	Korean.DG	Mongolian_FX	Yoruba.DG	-0.001794	-5.158	9448	9687	133206
Tibetan.DG	Ami.DG	Mongolian_FX	Yoruba.DG	-0.002145	-5.126	9585	9871	133212
Tu.DG	Japanese.DG	Mongolian_FX	Yoruba.DG	-0.001801	-5.083	9545	9785	133216
Sherpa.DG	Tujia.DG	Mongolian_FX	Yoruba.DG	-0.001946	-5.047	9526	9785	133210
Surui.DG	Yakut.DG	Mongolian_FX	Yoruba.DG	-0.002443	-5.002	9603	9929	133201
Altaian.DG	Thai.DG	Mongolian_FX	Yoruba.DG	-0.002463	-4.966	9800	10128	133011
Mongola.DG	CHB.SG	Mongolian_FX	Yoruba.DG	-0.001368	-4.922	9484	9666	133226
Buryat.SG	Dai.DG	Mongolian_FX	Yoruba.DG	-0.001491	-4.877	9697	9896	133234
Mongolian_Baotou	Ami.DG	Mongolian_FX	Yoruba.DG	-0.001515	-4.866	9594	9796	133223
Thai.DG	Even.DG	Mongolian_FX	Yoruba.DG	-0.002035	-4.863	9718	9989	133209
Tibetan.DG	Mongola.DG	Mongolian_FX	Yoruba.DG	-0.001868	-4.861	9551	9800	133215
Atayal.DG	Han.DG	Mongolian_FX	Yoruba.DG	-0.002046	-4.851	9303	9575	132999
Even.DG	She.DG	Mongolian_FX	Yoruba.DG	-0.001932	-4.847	9589	9847	133202
Tu.DG	Yi.DG	Mongolian_FX	Yoruba.DG	-0.00172	-4.839	9511	9740	133212
Mongola.DG	Han.DG	Mongolian_FX	Yoruba.DG	-0.001652	-4.83	9447	9667	133225
Even.DG	Miao.DG	Mongolian_FX	Yoruba.DG	-0.001829	-4.801	9569	9813	133224
Thai.DG	China_Lahu.DG	Mongolian_FX	Yoruba.DG	-0.001872	-4.796	9479	9728	133203
Dai.DG	Japanese.DG	Mongolian_FX	Yoruba.DG	-0.001347	-4.788	9489	9668	133228
Tu.DG	Naxi.DG	Mongolian_FX	Yoruba.DG	-0.001593	-4.773	9530	9743	133219
Spanish.DG	Turkish.DG	Mongolian_FX	Yoruba.DG	-0.001908	-4.769	9461	9716	133209
Atayal.DG	CHB.SG	Mongolian_FX	Yoruba.DG	-0.00175	-4.766	9381	9614	133000
Sherpa.DG	Yi.DG	Mongolian_FX	Yoruba.DG	-0.00169	-4.763	9462	9687	133217
Sherpa.DG	Japanese.DG	Mongolian_FX	Yoruba.DG	-0.001774	-4.749	9549	9785	133222
Sherpa.DG	Ulchi.DG	Mongolian_FX	Yoruba.DG	-0.001803	-4.696	9536	9776	133214
Sherpa.DG	Naxi.DG	Mongolian_FX	Yoruba.DG	-0.001562	-4.672	9470	9678	133225
Tu.DG	Ulchi.DG	Mongolian_FX	Yoruba.DG	-0.001833	-4.661	9553	9797	133208
Naxi.DG	CHB.SG	Mongolian_FX	Yoruba.DG	-0.001057	-4.658	9484	9625	133231
Tibetan.DG	Daur.DG	Mongolian_FX	Yoruba.DG	-0.002176	-4.636	9510	9799	132887
Tu.DG	Hezhen.DG	Mongolian_FX	Yoruba.DG	-0.00178	-4.61	9560	9797	133214
Yakut.DG	Igorot.DG	Mongolian_FX	Yoruba.DG	-0.001882	-4.587	9697	9948	133196
Atayal.DG	CHS.SG	Mongolian_FX	Yoruba.DG	-0.001646	-4.572	9322	9541	133000
Naxi.DG	Han.DG	Mongolian_FX	Yoruba.DG	-0.001341	-4.528	9427	9606	133230
Buryat.SG	Mongolian_Baotou	Mongolian_FX	Yoruba.DG	-0.001075	-4.528	9611	9754	133234
Spanish.DG	French.DG	Mongolian_FX	Yoruba.DG	-0.001576	-4.527	9315	9525	133213
Mongolian_Baotou	Mongola.DG	Mongolian_FX	Yoruba.DG	-0.00124	-4.517	9572	9737	133226
China_Lahu.DG	Tujia.DG	Mongolian_FX	Yoruba.DG	-0.001701	-4.495	9425	9651	133206
Tu.DG	Xibo.DG	Mongolian_FX	Yoruba.DG	-0.001584	-4.459	9562	9773	133212
Mongola.DG	CHS.SG	Mongolian_FX	Yoruba.DG	-0.001261	-4.452	9495	9663	133226
Yakut.DG	Kinh.DG	Mongolian_FX	Yoruba.DG	-0.001773	-4.449	9717	9953	133189
Igorot.DG	JPT.SG	Mongolian_FX	Yoruba.DG	-0.001244	-4.383	9513	9679	133216
Kinh.DG	She.DG	Mongolian_FX	Yoruba.DG	-0.001547	-4.366	9359	9565	133181
Sherpa.DG	Hezhen.DG	Mongolian_FX	Yoruba.DG	-0.001755	-4.365	9528	9761	133221
Tu.DG	Oroqen.DG	Mongolian_FX	Yoruba.DG	-0.001704	-4.354	9585	9812	133206
Dai.DG	Yi.DG	Mongolian_FX	Yoruba.DG	-0.001258	-4.33	9492	9660	133223
Buryat.SG	Atayal.DG	Mongolian_FX	Yoruba.DG	-0.001939	-4.318	9637	9894	133000
Kinh.DG	Miao.DG	Mongolian_FX	Yoruba.DG	-0.001447	-4.312	9348	9541	133204
China_Lahu.DG	Japanese.DG	Mongolian_FX	Yoruba.DG	-0.001519	-4.28	9525	9728	133219
Sherpa.DG	Oroqen.DG	Mongolian_FX	Yoruba.DG	-0.001672	-4.28	9563	9785	133210
Xibo.DG	CHB.SG	Mongolian_FX	Yoruba.DG	-0.001066	-4.279	9506	9648	133223
Buryat.SG	Even.DG	Mongolian_FX	Yoruba.DG	-0.00147	-4.258	9423	9619	133232
Sherpa.DG	Xibo.DG	Mongolian_FX	Yoruba.DG	-0.001556	-4.191	9571	9778	133217
Dai.DG	Ulchi.DG	Mongolian_FX	Yoruba.DG	-0.001375	-4.189	9613	9796	133218
Mongolian_Baotou	Daur.DG	Mongolian_FX	Yoruba.DG	-0.001559	-4.187	9505	9712	132897
Atayal.DG	Korean.DG	Mongolian_FX	Yoruba.DG	-0.001824	-4.184	9402	9644	132992
Naxi.DG	CHS.SG	Mongolian_FX	Yoruba.DG	-0.000951	-4.161	9492	9619	133231
Xibo.DG	Han.DG	Mongolian_FX	Yoruba.DG	-0.00135	-4.158	9470	9650	133222
Dai.DG	Naxi.DG	Mongolian_FX	Yoruba.DG	-0.001136	-4.119	9528	9680	133231
Yakut.DG	Dai.DG	Mongolian_FX	Yoruba.DG	-0.001407	-4.06	9714	9901	133212
Thai.DG	Sherpa.DG	Mongolian_FX	Yoruba.DG	-0.00162	-4.053	9687	9902	133207
Ami.DG	Han.DG	Mongolian_FX	Yoruba.DG	-0.001378	-4.029	9354	9537	133222
Dai.DG	Hezhen.DG	Mongolian_FX	Yoruba.DG	-0.001324	-4.024	9570	9746	133225
Thai.DG	Tu.DG	Mongolian_FX	Yoruba.DG	-0.001595	-4.009	9675	9887	133199
French.DG	Tajik.DG	Mongolian_FX	Yoruba.DG	-0.001416	-3.968	9568	9756	133225
Even.DG	Tujia.DG	Mongolian_FX	Yoruba.DG	-0.001539	-3.933	9640	9845	133214
Even.DG	Ulchi.DG	Mongolian_FX	Yoruba.DG	-0.001399	-3.919	9257	9443	133217
Mongola.DG	Korean.DG	Mongolian_FX	Yoruba.DG	-0.001443	-3.893	9488	9680	133218
China_Lahu.DG	Yi.DG	Mongolian_FX	Yoruba.DG	-0.001435	-3.872	9445	9637	133214
Dai.DG	Xibo.DG	Mongolian_FX	Yoruba.DG	-0.001125	-3.855	9580	9730	133223
China_Lahu.DG	Ulchi.DG	Mongolian_FX	Yoruba.DG	-0.001548	-3.851	9627	9834	133209
Tibetan.DG	Kinh.DG	Mongolian_FX	Yoruba.DG	-0.001407	-3.833	9612	9800	133200
Igorot.DG	She.DG	Mongolian_FX	Yoruba.DG	-0.001437	-3.828	9363	9555	133188
China_Lahu.DG	Naxi.DG	Mongolian_FX	Yoruba.DG	-0.001312	-3.817	9507	9681	133223
Tu.DG	Ami.DG	Mongolian_FX	Yoruba.DG	-0.001556	-3.807	9546	9754	133214
Yi.DG	Han.DG	Mongolian_FX	Yoruba.DG	-0.001212	-3.803	9435	9596	133222
Sherpa.DG	Ami.DG	Mongolian_FX	Yoruba.DG	-0.001529	-3.801	9604	9808	133219
Even.DG	Japanese.DG	Mongolian_FX	Yoruba.DG	-0.001369	-3.791	9547	9729	133227
Surui.DG	Thai.DG	Mongolian_FX	Yoruba.DG	-0.001803	-3.772	9831	10071	133199
Yi.DG	CHB.SG	Mongolian_FX	Yoruba.DG	-0.000932	-3.744	9472	9596	133223
Yakut.DG	Atayal.DG	Mongolian_FX	Yoruba.DG	-0.001834	-3.739	9681	9925	132981
Tibetan.DG	Igorot.DG	Mongolian_FX	Yoruba.DG	-0.001518	-3.731	9678	9880	133206
Xibo.DG	CHS.SG	Mongolian_FX	Yoruba.DG	-0.00096	-3.73	9526	9654	133223
Yakut.DG	Even.DG	Mongolian_FX	Yoruba.DG	-0.001393	-3.717	9259	9445	133211
Japanese.DG	CHB.SG	Mongolian_FX	Yoruba.DG	-0.000846	-3.689	9472	9585	133228
China_Lahu.DG	Hezhen.DG	Mongolian_FX	Yoruba.DG	-0.001499	-3.678	9556	9756	133218
Igorot.DG	Miao.DG	Mongolian_FX	Yoruba.DG	-0.001332	-3.64	9356	9533	133209
Ami.DG	CHB.SG	Mongolian_FX	Yoruba.DG	-0.001093	-3.615	9434	9580	133223
Tu.DG	Daur.DG	Mongolian_FX	Yoruba.DG	-0.001605	-3.615	9529	9742	132889
JPT.SG	CHS.SG	Mongolian_FX	Yoruba.DG	-0.000366	-3.601	9492	9541	133234
Even.DG	Hezhen.DG	Mongolian_FX	Yoruba.DG	-0.001342	-3.574	9359	9538	133224
Even.DG	Oroqen.DG	Mongolian_FX	Yoruba.DG	-0.001267	-3.562	9200	9369	133214
Japanese.DG	Han.DG	Mongolian_FX	Yoruba.DG	-0.00113	-3.521	9439	9589	133227
Dai.DG	Oroqen.DG	Mongolian_FX	Yoruba.DG	-0.001248	-3.516	9637	9803	133216
Yakut.DG	Mongolian_Baotou	Mongolian_FX	Yoruba.DG	-0.000991	-3.509	9610	9742	133212
Naxi.DG	Korean.DG	Mongolian_FX	Yoruba.DG	-0.001134	-3.507	9471	9622	133220
Even.DG	Yi.DG	Mongolian_FX	Yoruba.DG	-0.001283	-3.504	9603	9774	133221
Buryat.SG	China_Lahu.DG	Mongolian_FX	Yoruba.DG	-0.001315	-3.498	9689	9864	133225
China_Lahu.DG	Xibo.DG	Mongolian_FX	Yoruba.DG	-0.001298	-3.486	9586	9759	133215
Ami.DG	CHS.SG	Mongolian_FX	Yoruba.DG	-0.000986	-3.474	9367	9498	133223
China_Lahu.DG	Oroqen.DG	Mongolian_FX	Yoruba.DG	-0.001422	-3.449	9587	9777	133208
Atayal.DG	JPT.SG	Mongolian_FX	Yoruba.DG	-0.001282	-3.447	9478	9648	133000
Xibo.DG	Korean.DG	Mongolian_FX	Yoruba.DG	-0.001142	-3.445	9461	9613	133212
Sherpa.DG	Daur.DG	Mongolian_FX	Yoruba.DG	-0.00158	-3.441	9526	9736	132895
Oroqen.DG	Han.DG	Mongolian_FX	Yoruba.DG	-0.001231	-3.437	9515	9679	133215
Tu.DG	Mongola.DG	Mongolian_FX	Yoruba.DG	-0.00128	-3.394	9596	9767	133217
Dai.DG	Ami.DG	Mongolian_FX	Yoruba.DG	-0.001099	-3.363	9332	9479	133223
Sherpa.DG	Mongola.DG	Mongolian_FX	Yoruba.DG	-0.001257	-3.355	9569	9737	133223
Yi.DG	CHS.SG	Mongolian_FX	Yoruba.DG	-0.000825	-3.331	9474	9584	133223
JPT.SG	Han.DG	Mongolian_FX	Yoruba.DG	-0.000756	-3.322	9486	9586	133233
Hezhen.DG	Han.DG	Mongolian_FX	Yoruba.DG	-0.001153	-3.266	9488	9641	133224
Atayal.DG	She.DG	Mongolian_FX	Yoruba.DG	-0.001471	-3.245	9326	9521	132972
Ulchi.DG	Han.DG	Mongolian_FX	Yoruba.DG	-0.001102	-3.226	9532	9679	133217
Kinh.DG	Tujia.DG	Mongolian_FX	Yoruba.DG	-0.001152	-3.225	9421	9574	133193
China_Lahu.DG	Ami.DG	Mongolian_FX	Yoruba.DG	-0.001279	-3.175	9417	9587	133215
Oroqen.DG	CHB.SG	Mongolian_FX	Yoruba.DG	-0.000946	-3.175	9549	9675	133216
Even.DG	Naxi.DG	Mongolian_FX	Yoruba.DG	-0.001155	-3.17	9653	9806	133229
Mongolian_Baotou	Igorot.DG	Mongolian_FX	Yoruba.DG	-0.000893	-3.169	9654	9772	133216
Hezhen.DG	CHB.SG	Mongolian_FX	Yoruba.DG	-0.000869	-3.166	9515	9631	133225
Japanese.DG	CHS.SG	Mongolian_FX	Yoruba.DG	-0.00074	-3.164	9473	9572	133228
Mongola.DG	JPT.SG	Mongolian_FX	Yoruba.DG	-0.000895	-3.151	9547	9666	133226
Even.DG	Xibo.DG	Mongolian_FX	Yoruba.DG	-0.001144	-3.138	9541	9693	133221
Ami.DG	Korean.DG	Mongolian_FX	Yoruba.DG	-0.001171	-3.129	9468	9624	133214
Tibetan.DG	Atayal.DG	Mongolian_FX	Yoruba.DG	-0.001492	-3.124	9649	9847	132991
Atayal.DG	Miao.DG	Mongolian_FX	Yoruba.DG	-0.001363	-3.11	9357	9538	132995
Daur.DG	Han.DG	Mongolian_FX	Yoruba.DG	-0.001325	-3.084	9454	9630	132897
Kinh.DG	Japanese.DG	Mongolian_FX	Yoruba.DG	-0.000981	-3.04	9515	9646	133208
Tibetan.DG	Dai.DG	Mongolian_FX	Yoruba.DG	-0.001041	-3	9684	9822	133222

## Sheet: B
Supplementary Table 6B. Differentiated shared alleles in Fuxin Mongolian compared to ancient populations estimated via symmetrical f4-statistics in the form f4(Ancient population, Ancient population; Mongolian_Fuxin, Yoruba) based on the merged 1240K dataset.
Pop1 (W)	Pop2 (X)	Pop3 (Y)	Pop4 (Z)	D-stat	Z	BABA	ABBA	SNPs
Uzbekistan_SappaliTepe_BA	Mongolia_EIA_SlabGrave_1	Mongolian_FX	Yoruba.DG	-0.021651	-49.299	8690	11446	127309
Russia_MLBA_Sintashta	Mongolia_EIA_SlabGrave_1	Mongolian_FX	Yoruba.DG	-0.020358	-49.282	8779	11385	127972
Uzbekistan_SappaliTepe_BA	China_YR_LN	Mongolian_FX	Yoruba.DG	-0.023359	-48.131	8899	11939	130159
Uzbekistan_SappaliTepe_BA	China_YR_LBIA	Mongolian_FX	Yoruba.DG	-0.023574	-48.124	8813	11864	129398
Russia_MLBA_Sintashta	China_YR_LN	Mongolian_FX	Yoruba.DG	-0.021977	-47.296	9043	11925	131165
Russia_MLBA_Sintashta	China_YR_LBIA	Mongolian_FX	Yoruba.DG	-0.022242	-46.88	8948	11847	130366
Russia_Afanasievo	Mongolia_EIA_SlabGrave_1	Mongolian_FX	Yoruba.DG	-0.019574	-46.604	8775	11273	127618
Uzbekistan_SappaliTepe_BA	Taiwan_Hanben_IA	Mongolian_FX	Yoruba.DG	-0.021718	-46.551	8908	11728	129821
Uzbekistan_SappaliTepe_BA	Russia_MN_Boisman	Mongolian_FX	Yoruba.DG	-0.022807	-46.295	8053	10752	118348
Uzbekistan_SappaliTepe_BA	China_YR_MN	Mongolian_FX	Yoruba.DG	-0.023769	-45.793	8824	11902	129485
Russia_MLBA_Sintashta	Russia_MN_Boisman	Mongolian_FX	Yoruba.DG	-0.021565	-45.77	8126	10686	118704
Russia_MLBA_Sintashta	Taiwan_Hanben_IA	Mongolian_FX	Yoruba.DG	-0.020431	-45.626	9053	11724	130740
Russia_MLBA_Sintashta	China_YR_MN	Mongolian_FX	Yoruba.DG	-0.022449	-45.28	8960	11889	130440
Kazakhstan_Maitan_MLBA_Alakul	Mongolia_EIA_SlabGrave_1	Mongolian_FX	Yoruba.DG	-0.020658	-44.952	8505	11071	124202
Iran_GanjDareh_N	Mongolia_EIA_SlabGrave_1	Mongolian_FX	Yoruba.DG	-0.023214	-44.911	8327	11167	122315
Russia_Afanasievo	China_YR_LBIA	Mongolian_FX	Yoruba.DG	-0.021422	-44.766	8938	11718	129750
Russia_Afanasievo	China_YR_LN	Mongolian_FX	Yoruba.DG	-0.021187	-44.64	9019	11785	130519
Kazakhstan_MLBA_Aktogai	Mongolia_EIA_SlabGrave_1	Mongolian_FX	Yoruba.DG	-0.020763	-44.605	7992	10423	117092
Kazakhstan_Maitan_MLBA_Alakul	China_YR_LN	Mongolian_FX	Yoruba.DG	-0.022392	-44.569	8672	11491	125921
Russia_MLBA_Sintashta	Mongolia_LBA_CenterWest_4	Mongolian_FX	Yoruba.DG	-0.017471	-44.53	8597	10791	125566
Uzbekistan_SappaliTepe_BA	China_Shimao_LN	Mongolian_FX	Yoruba.DG	-0.023472	-44.426	8797	11819	128739
Uzbekistan_SappaliTepe_BA	China_Upper_YR_LN	Mongolian_FX	Yoruba.DG	-0.023041	-44.22	8850	11821	128950
Uzbekistan_SappaliTepe_BA	Mongolia_North_N	Mongolian_FX	Yoruba.DG	-0.021691	-44.196	8404	11068	122820
Kazakhstan_Maitan_MLBA_Alakul	China_YR_LBIA	Mongolian_FX	Yoruba.DG	-0.022668	-44.135	8592	11432	125306
Iran_GanjDareh_N	China_YR_LBIA	Mongolian_FX	Yoruba.DG	-0.025131	-44.104	8342	11436	123113
Iran_GanjDareh_N	China_YR_LN	Mongolian_FX	Yoruba.DG	-0.024818	-44.044	8423	11493	123695
Russia_Afanasievo	Taiwan_Hanben_IA	Mongolian_FX	Yoruba.DG	-0.019596	-43.962	9045	11595	130140
Iran_TepeAbdulHosein_N.SG	China_YR_LN	Mongolian_FX	Yoruba.DG	-0.025242	-43.886	8274	11373	122798
Russia_Afanasievo	Russia_MN_Boisman	Mongolian_FX	Yoruba.DG	-0.020807	-43.728	8132	10600	118597
Uzbekistan_SappaliTepe_BA	China_NEastAsia_Coastal_EN	Mongolian_FX	Yoruba.DG	-0.022631	-43.594	8277	11021	121241
Russia_MLBA_Sintashta	China_Shimao_LN	Mongolian_FX	Yoruba.DG	-0.022052	-43.542	8920	11780	129699
Russia_MLBA_Sintashta	China_Upper_YR_LN	Mongolian_FX	Yoruba.DG	-0.021667	-43.469	8998	11813	129918
Iran_TepeAbdulHosein_N.SG	China_YR_LBIA	Mongolian_FX	Yoruba.DG	-0.025616	-43.42	8200	11327	122075
Uzbekistan_SappaliTepe_BA	Mongolia_LBA_CenterWest_4	Mongolian_FX	Yoruba.DG	-0.01872	-43.404	8551	10890	124977
Russia_MLBA_Sintashta	China_NEastAsia_Coastal_EN	Mongolian_FX	Yoruba.DG	-0.021488	-43.365	8396	11012	121748
Kazakhstan_MLBA_Aktogai	China_YR_LBIA	Mongolian_FX	Yoruba.DG	-0.022637	-43.321	8043	10704	117509
Russia_Alan.SG	China_YR_LBIA	Mongolian_FX	Yoruba.DG	-0.02243	-43.231	8995	11939	131227
Uzbekistan_SappaliTepe_BA	Mongolia_LBA_Khovsgol_6	Mongolian_FX	Yoruba.DG	-0.01736	-43.084	8868	11098	128451
Uzbekistan_SappaliTepe_BA	Russia_DevilsCave_N.SG	Mongolian_FX	Yoruba.DG	-0.022855	-43.034	8925	11901	130192
Iran_GanjDareh_N	Taiwan_Hanben_IA	Mongolian_FX	Yoruba.DG	-0.023294	-43.006	8451	11329	123589
Uzbekistan_SappaliTepe_BA	China_Upper_YR_IA	Mongolian_FX	Yoruba.DG	-0.023383	-42.964	8540	11471	125346
Kazakhstan_MLBA_Aktogai	China_YR_LN	Mongolian_FX	Yoruba.DG	-0.022305	-42.922	8104	10736	117987
Russia_Alan.SG	China_YR_LN	Mongolian_FX	Yoruba.DG	-0.022207	-42.777	9088	12022	132133
Russia_MLBA_Sintashta	Mongolia_LBA_Khovsgol_6	Mongolian_FX	Yoruba.DG	-0.015984	-42.736	8914	10980	129259
Uzbekistan_Bustan_BA	Mongolia_EIA_SlabGrave_1	Mongolian_FX	Yoruba.DG	-0.021214	-42.695	7728	10127	113068
Russia_MLBA_Sintashta	Mongolia_North_N	Mongolian_FX	Yoruba.DG	-0.020439	-42.612	8472	10992	123312
Iran_TepeAbdulHosein_N.SG	Mongolia_EIA_SlabGrave_1	Mongolian_FX	Yoruba.DG	-0.023586	-42.573	8089	10908	119517
Kazakhstan_Maitan_MLBA_Alakul	Russia_MN_Boisman	Mongolian_FX	Yoruba.DG	-0.021909	-42.566	7959	10518	116825
Uzbekistan_Bustan_BA	China_YR_LBIA	Mongolian_FX	Yoruba.DG	-0.023286	-42.556	7745	10388	113495
Russia_Afanasievo	China_YR_MN	Mongolian_FX	Yoruba.DG	-0.021567	-42.532	8945	11745	129822
Iran_GanjDareh_N	Russia_MN_Boisman	Mongolian_FX	Yoruba.DG	-0.024362	-42.377	7813	10627	115526
Russia_Alan.SG	Mongolia_EIA_SlabGrave_1	Mongolian_FX	Yoruba.DG	-0.020649	-42.367	8798	11439	127865
Russia_Afanasievo	Mongolia_LBA_CenterWest_4	Mongolian_FX	Yoruba.DG	-0.016737	-42.318	8572	10669	125288
Russia_MLBA_Sintashta	Russia_DevilsCave_N.SG	Mongolian_FX	Yoruba.DG	-0.021423	-42.301	9078	11889	131201
Uzbekistan_Bustan_BA	China_YR_LN	Mongolian_FX	Yoruba.DG	-0.022869	-42.275	7804	10410	113972
Kazakhstan_Maitan_MLBA_Alakul	Taiwan_Hanben_IA	Mongolian_FX	Yoruba.DG	-0.020775	-42.221	8699	11311	125728
Iran_TepeAbdulHosein_N.SG	Taiwan_Hanben_IA	Mongolian_FX	Yoruba.DG	-0.023792	-42.213	8313	11221	122244
Russia_Alan.SG	Taiwan_Hanben_IA	Mongolian_FX	Yoruba.DG	-0.020631	-42.163	9105	11814	131294
Iran_TepeAbdulHosein_N.SG	China_YR_MN	Mongolian_FX	Yoruba.DG	-0.025588	-41.972	8205	11331	122180
Uzbekistan_SappaliTepe_BA	Nepal_Samdzong_1500BP.SG	Mongolian_FX	Yoruba.DG	-0.020795	-41.947	9016	11723	130184
Kazakhstan_MLBA_OyDzhaylau	China_YR_LN	Mongolian_FX	Yoruba.DG	-0.021651	-41.901	8107	10652	117534
Uzbekistan_SappaliTepe_BA	China_WLR_MN	Mongolian_FX	Yoruba.DG	-0.023214	-41.883	8862	11864	129301
Iran_GanjDareh_N	China_Shimao_LN	Mongolian_FX	Yoruba.DG	-0.024935	-41.806	8358	11411	122424
Kazakhstan_MLBA_Aktogai	Russia_MN_Boisman	Mongolian_FX	Yoruba.DG	-0.021773	-41.783	7659	10104	112308
Iran_GanjDareh_N	China_Upper_YR_LN	Mongolian_FX	Yoruba.DG	-0.024525	-41.69	8399	11405	122583
Kazakhstan_MLBA_Aktogai	Taiwan_Hanben_IA	Mongolian_FX	Yoruba.DG	-0.020727	-41.621	8141	10585	117904
Uzbekistan_Bustan_BA	Taiwan_Hanben_IA	Mongolian_FX	Yoruba.DG	-0.021443	-41.613	7823	10265	113903
Russia_Afanasievo	China_Upper_YR_LN	Mongolian_FX	Yoruba.DG	-0.020857	-41.606	8985	11682	129303
Kazakhstan_MLBA_OyDzhaylau	Mongolia_EIA_SlabGrave_1	Mongolian_FX	Yoruba.DG	-0.019931	-41.544	7983	10307	116600
Russia_Afanasievo	China_Shimao_LN	Mongolian_FX	Yoruba.DG	-0.021216	-41.541	8904	11642	129070
Kazakhstan_Maitan_MLBA_Alakul	China_YR_MN	Mongolian_FX	Yoruba.DG	-0.022829	-41.504	8598	11458	125298
Kazakhstan_Maitan_MLBA_Alakul	China_NEastAsia_Coastal_EN	Mongolian_FX	Yoruba.DG	-0.021798	-41.478	8227	10825	119158
Russia_MLBA_Sintashta	China_Upper_YR_IA	Mongolian_FX	Yoruba.DG	-0.022093	-41.447	8670	11460	126265
Iran_GanjDareh_N	China_YR_MN	Mongolian_FX	Yoruba.DG	-0.025166	-41.441	8374	11473	123126
Uzbekistan_SappaliTepe_BA	China_AmurRiver_N	Mongolian_FX	Yoruba.DG	-0.022224	-41.419	7003	9282	102534
Iran_TepeAbdulHosein_N.SG	China_Upper_YR_LN	Mongolian_FX	Yoruba.DG	-0.024922	-41.362	8218	11251	121702
Iran_GanjDareh_N	Russia_DevilsCave_N.SG	Mongolian_FX	Yoruba.DG	-0.024315	-41.359	8434	11442	123695
Kazakhstan_MLBA_OyDzhaylau	China_YR_LBIA	Mongolian_FX	Yoruba.DG	-0.02191	-41.2	8026	10590	117025
Russia_MLBA_Sintashta	China_WLR_MN	Mongolian_FX	Yoruba.DG	-0.021874	-41.196	8973	11823	130282
Russia_Samara_EBA_Yamnaya	Mongolia_EIA_SlabGrave_1	Mongolian_FX	Yoruba.DG	-0.019247	-41.178	8633	11040	125083
Russia_MLBA_Sintashta	Nepal_Samdzong_1500BP.SG	Mongolian_FX	Yoruba.DG	-0.01947	-41.133	9131	11685	131194
Kazakhstan_Maitan_MLBA_Alakul	China_Shimao_LN	Mongolian_FX	Yoruba.DG	-0.022329	-41.013	8568	11350	124621
Russia_Kalmykia_EBA_Yamnaya.SG	Mongolia_EIA_SlabGrave_1	Mongolian_FX	Yoruba.DG	-0.020022	-40.999	8512	10997	124115
Kazakhstan_MLBA_Aktogai	China_YR_MN	Mongolian_FX	Yoruba.DG	-0.022788	-40.975	8052	10729	117485
Russia_Alan.SG	China_YR_MN	Mongolian_FX	Yoruba.DG	-0.022581	-40.967	9000	11967	131390
Iran_TepeAbdulHosein_N.SG	Russia_MN_Boisman	Mongolian_FX	Yoruba.DG	-0.024899	-40.95	7470	10236	111115
Russia_Afanasievo	China_NEastAsia_Coastal_EN	Mongolian_FX	Yoruba.DG	-0.020489	-40.941	8405	10894	121485
Kyrgyzstan_TianShan_Hun.SG	Mongolia_EIA_SlabGrave_1	Mongolian_FX	Yoruba.DG	-0.013373	-40.933	8914	10636	128731
Iran_TepeAbdulHosein_N.SG	Russia_DevilsCave_N.SG	Mongolian_FX	Yoruba.DG	-0.02474	-40.932	8315	11355	122876
Kazakhstan_Maitan_MLBA_Alakul	China_Upper_YR_LN	Mongolian_FX	Yoruba.DG	-0.022059	-40.91	8638	11391	124763
Russia_Samara_EBA_Yamnaya	China_YR_LN	Mongolian_FX	Yoruba.DG	-0.020952	-40.799	8844	11515	127497
Kazakhstan_Maitan_MLBA_Alakul	Mongolia_LBA_CenterWest_4	Mongolian_FX	Yoruba.DG	-0.017699	-40.754	8360	10528	122503
Iran_GanjDareh_N	Mongolia_LBA_CenterWest_4	Mongolian_FX	Yoruba.DG	-0.020281	-40.74	8228	10677	120726
Russia_Samara_EBA_Yamnaya	China_YR_LBIA	Mongolian_FX	Yoruba.DG	-0.021167	-40.726	8751	11435	126793
Russia_Afanasievo	Mongolia_North_N	Mongolian_FX	Yoruba.DG	-0.019622	-40.689	8467	10882	123085
Uzbekistan_SappaliTepe_BA	China_WLR_LN	Mongolian_FX	Yoruba.DG	-0.023199	-40.656	7383	9892	108109
Kazakhstan_MLBA_Aktogai	China_Upper_YR_LN	Mongolian_FX	Yoruba.DG	-0.021973	-40.63	8088	10657	116927
Russia_MLBA_Sintashta	China_AmurRiver_N	Mongolian_FX	Yoruba.DG	-0.021035	-40.612	7086	9250	102835
Iran_TepeAbdulHosein_N.SG	China_Shimao_LN	Mongolian_FX	Yoruba.DG	-0.025244	-40.566	8196	11264	121517
Russia_Afanasievo	Russia_DevilsCave_N.SG	Mongolian_FX	Yoruba.DG	-0.020564	-40.537	9059	11744	130557
Russia_Kalmykia_EBA_Yamnaya.SG	China_YR_LBIA	Mongolian_FX	Yoruba.DG	-0.022067	-40.532	8660	11450	126447
Russia_Alan.SG	China_Shimao_LN	Mongolian_FX	Yoruba.DG	-0.022227	-40.528	8970	11874	130648
Kazakhstan_Maitan_MLBA_Alakul	Russia_DevilsCave_N.SG	Mongolian_FX	Yoruba.DG	-0.021777	-40.517	8701	11444	125931
Uzbekistan_Bustan_BA	Russia_MN_Boisman	Mongolian_FX	Yoruba.DG	-0.022471	-40.48	7387	9824	108446
Kyrgyzstan_TianShan_Hun.SG	China_YR_LN	Mongolian_FX	Yoruba.DG	-0.014998	-40.411	9233	11228	133041
Iran_TepeAbdulHosein_N.SG	China_Upper_YR_IA	Mongolian_FX	Yoruba.DG	-0.025354	-40.399	7933	10931	118252
Uzbekistan_SappaliTepe_BA	Mongolia_LBA_Ulaanzukh_2	Mongolian_FX	Yoruba.DG	-0.022812	-40.359	7357	9831	108467
Russia_Kalmykia_EBA_Yamnaya.SG	China_YR_LN	Mongolian_FX	Yoruba.DG	-0.02181	-40.355	8727	11501	127192
Iran_GanjDareh_N	Mongolia_North_N	Mongolian_FX	Yoruba.DG	-0.023102	-40.336	8112	10865	119172
Iran_TepeAbdulHosein_N.SG	China_NEastAsia_Coastal_EN	Mongolian_FX	Yoruba.DG	-0.024775	-40.304	7697	10519	113931
Kazakhstan_MLBA_Aktogai	China_NEastAsia_Coastal_EN	Mongolian_FX	Yoruba.DG	-0.021728	-40.262	7788	10255	113515
Kazakhstan_MLBA_Aktogai	Mongolia_North_N	Mongolian_FX	Yoruba.DG	-0.020781	-40.184	7862	10255	115167
Russia_Alan.SG	China_Upper_YR_LN	Mongolian_FX	Yoruba.DG	-0.021914	-40.12	9047	11916	130928
Russia_Alan.SG	Russia_MN_Boisman	Mongolian_FX	Yoruba.DG	-0.021894	-40.12	8121	10708	118144
Kazakhstan_Maitan_MLBA_Alakul	China_Upper_YR_IA	Mongolian_FX	Yoruba.DG	-0.022642	-40.07	8315	11068	121572
Iran_GanjDareh_N	China_NEastAsia_Coastal_EN	Mongolian_FX	Yoruba.DG	-0.024081	-40.053	7993	10825	117603
Uzbekistan_SappaliTepe_BA	Kyrgyzstan_Medieval_Nomad.SG	Mongolian_FX	Yoruba.DG	-0.019381	-40.031	8454	10841	123169
Kazakhstan_Maitan_MLBA_Alakul	Mongolia_North_N	Mongolian_FX	Yoruba.DG	-0.020651	-39.925	8296	10791	120820
Russia_Andronovo.SG	Mongolia_EIA_SlabGrave_1	Mongolian_FX	Yoruba.DG	-0.019525	-39.903	8813	11311	127916
Uzbekistan_SappaliTepe_BA	Mongolia_East_N	Mongolian_FX	Yoruba.DG	-0.022366	-39.89	7853	10426	115008
Uzbekistan_Bustan_BA	China_Shimao_LN	Mongolian_FX	Yoruba.DG	-0.022859	-39.877	7742	10323	112893
Kazakhstan_MLBA_OyDzhaylau	Taiwan_Hanben_IA	Mongolian_FX	Yoruba.DG	-0.020098	-39.786	8127	10488	117431
Russia_Afanasievo	Mongolia_LBA_Khovsgol_6	Mongolian_FX	Yoruba.DG	-0.015177	-39.772	8876	10830	128776
Kazakhstan_MLBA_Aktogai	Mongolia_LBA_CenterWest_4	Mongolian_FX	Yoruba.DG	-0.017665	-39.75	7917	9969	116130
Kyrgyzstan_TianShan_Hun.SG	China_YR_LBIA	Mongolian_FX	Yoruba.DG	-0.015222	-39.633	9152	11163	132118
Russia_Samara_EBA_Yamnaya	Russia_MN_Boisman	Mongolian_FX	Yoruba.DG	-0.020504	-39.595	8051	10447	116878
Kazakhstan_Maitan_MLBA_Alakul	Mongolia_LBA_Khovsgol_6	Mongolian_FX	Yoruba.DG	-0.016509	-39.577	8593	10655	124862
Uzbekistan_Bustan_BA	China_YR_MN	Mongolian_FX	Yoruba.DG	-0.023264	-39.574	7747	10387	113483
Kazakhstan_MLBA_Aktogai	China_Shimao_LN	Mongolian_FX	Yoruba.DG	-0.022177	-39.571	8013	10605	116860
Russia_Andronovo.SG	China_YR_LBIA	Mongolian_FX	Yoruba.DG	-0.021375	-39.551	8996	11797	131055
Kazakhstan_MLBA_OyDzhaylau	Russia_MN_Boisman	Mongolian_FX	Yoruba.DG	-0.021085	-39.484	7633	9990	111778
Iran_GanjDareh_N	China_AmurRiver_N	Mongolian_FX	Yoruba.DG	-0.023644	-39.458	6884	9269	100851
Russia_Samara_EBA_Yamnaya	Taiwan_Hanben_IA	Mongolian_FX	Yoruba.DG	-0.01941	-39.43	8860	11329	127196
Kazakhstan_MLBA_Aktogai	Russia_DevilsCave_N.SG	Mongolian_FX	Yoruba.DG	-0.021768	-39.364	8132	10700	117973
Russia_Samara_EBA_Yamnaya	China_YR_MN	Mongolian_FX	Yoruba.DG	-0.021368	-39.36	8744	11455	126836
Iran_Wezmeh_N.SG	China_YR_LN	Mongolian_FX	Yoruba.DG	-0.024744	-39.349	9072	12361	132946
Iran_GanjDareh_N	Nepal_Samdzong_1500BP.SG	Mongolian_FX	Yoruba.DG	-0.022299	-39.34	8531	11290	123691
Iran_TepeAbdulHosein_N.SG	Nepal_Samdzong_1500BP.SG	Mongolian_FX	Yoruba.DG	-0.022713	-39.311	8378	11169	122863
Russia_MLBA_Sintashta	Mongolia_LBA_Ulaanzukh_2	Mongolian_FX	Yoruba.DG	-0.021558	-39.3	7399	9742	108687
Russia_Kalmykia_EBA_Yamnaya.SG	China_YR_MN	Mongolian_FX	Yoruba.DG	-0.022114	-39.22	8658	11456	126531
Russia_Kalmykia_EBA_Yamnaya.SG	Taiwan_Hanben_IA	Mongolian_FX	Yoruba.DG	-0.020195	-39.118	8782	11339	126639
Russia_Alan.SG	Russia_DevilsCave_N.SG	Mongolian_FX	Yoruba.DG	-0.021608	-39.105	9115	11974	132279
Russia_Alan.SG	Mongolia_North_N	Mongolian_FX	Yoruba.DG	-0.020666	-39.096	8463	11001	122824
Russia_Afanasievo	China_Upper_YR_IA	Mongolian_FX	Yoruba.DG	-0.021305	-39.088	8667	11345	125677
Russia_Andronovo.SG	China_YR_LN	Mongolian_FX	Yoruba.DG	-0.021169	-39.079	9116	11908	131910
Iran_TepeAbdulHosein_N.SG	China_WLR_MN	Mongolian_FX	Yoruba.DG	-0.024942	-39.071	8244	11288	122063
Russia_Alan.SG	China_NEastAsia_Coastal_EN	Mongolian_FX	Yoruba.DG	-0.021703	-39.069	8383	11018	121408
Iran_GanjDareh_N	China_Upper_YR_IA	Mongolian_FX	Yoruba.DG	-0.025004	-39.046	8110	11099	119522
Kazakhstan_Maitan_MLBA_Alakul	China_WLR_MN	Mongolian_FX	Yoruba.DG	-0.022358	-39.032	8586	11384	125135
Iran_TepeAbdulHosein_N.SG	Mongolia_North_N	Mongolian_FX	Yoruba.DG	-0.023727	-39.011	7802	10538	115277
Iran_GanjDareh_N	China_WLR_MN	Mongolian_FX	Yoruba.DG	-0.024751	-38.975	8375	11418	122963
Uzbekistan_SappaliTepe_BA	China_AmurRiver_EarlyN	Mongolian_FX	Yoruba.DG	-0.022337	-38.97	6388	8467	93076
Iran_GanjDareh_N	Mongolia_East_N	Mongolian_FX	Yoruba.DG	-0.024086	-38.97	7630	10335	112322
Russia_Andronovo.SG	Russia_MN_Boisman	Mongolian_FX	Yoruba.DG	-0.020698	-38.965	8116	10566	118387
Russia_Afanasievo	China_AmurRiver_N	Mongolian_FX	Yoruba.DG	-0.020082	-38.963	7099	9162	102727
Russia_Alan.SG	China_Upper_YR_IA	Mongolian_FX	Yoruba.DG	-0.022364	-38.938	8671	11511	126973
Russia_Alan.SG	Mongolia_LBA_CenterWest_4	Mongolian_FX	Yoruba.DG	-0.017693	-38.938	8611	10827	125232
Russia_Afanasievo	China_WLR_MN	Mongolian_FX	Yoruba.DG	-0.020987	-38.901	8943	11664	129646
Russia_MLBA_Sintashta	China_WLR_LN	Mongolian_FX	Yoruba.DG	-0.022013	-38.857	7460	9851	108625
Russia_Afanasievo	Nepal_Samdzong_1500BP.SG	Mongolian_FX	Yoruba.DG	-0.018634	-38.828	9120	11553	130546
Iran_GanjDareh_N	Mongolia_LBA_Khovsgol_6	Mongolian_FX	Yoruba.DG	-0.019051	-38.816	8446	10786	122827
Kazakhstan_MLBA_OyDzhaylau	China_YR_MN	Mongolian_FX	Yoruba.DG	-0.022021	-38.804	8039	10616	117012
Kazakhstan_MLBA_Aktogai	China_WLR_MN	Mongolian_FX	Yoruba.DG	-0.022157	-38.77	8071	10670	117315
Russia_Kalmykia_EBA_Yamnaya.SG	Russia_MN_Boisman	Mongolian_FX	Yoruba.DG	-0.021267	-38.756	7928	10390	115739
Kazakhstan_MLBA_Aktogai	Mongolia_LBA_Khovsgol_6	Mongolian_FX	Yoruba.DG	-0.016522	-38.736	8055	9995	117472
Kazakhstan_MLBA_Aktogai	China_AmurRiver_N	Mongolian_FX	Yoruba.DG	-0.020919	-38.735	6792	8865	99129
Iran_TepeAbdulHosein_N.SG	Mongolia_LBA_CenterWest_4	Mongolian_FX	Yoruba.DG	-0.020832	-38.704	7963	10407	117302
Uzbekistan_Bustan_BA	Mongolia_North_N	Mongolian_FX	Yoruba.DG	-0.021353	-38.7	7605	9976	111033
Kazakhstan_MLBA_OyDzhaylau	China_Upper_YR_LN	Mongolian_FX	Yoruba.DG	-0.021246	-38.642	8080	10554	116469
Uzbekistan_Bustan_BA	China_Upper_YR_LN	Mongolian_FX	Yoruba.DG	-0.022378	-38.55	7793	10321	112977
Russia_Alan.SG	China_WLR_MN	Mongolian_FX	Yoruba.DG	-0.021978	-38.527	8990	11875	131286
Iran_GanjDareh_N	China_WLR_LN	Mongolian_FX	Yoruba.DG	-0.025065	-38.489	7119	9733	104313
Uzbekistan_Bustan_BA	Russia_DevilsCave_N.SG	Mongolian_FX	Yoruba.DG	-0.022396	-38.47	7832	10385	113968
Iran_Wezmeh_N.SG	Mongolia_EIA_SlabGrave_1	Mongolian_FX	Yoruba.DG	-0.023214	-38.424	8817	11804	128655
Iran_TepeAbdulHosein_N.SG	China_WLR_LN	Mongolian_FX	Yoruba.DG	-0.025374	-38.407	6931	9529	102381
Iran_Wezmeh_N.SG	China_YR_LBIA	Mongolian_FX	Yoruba.DG	-0.024957	-38.398	8975	12270	132028
Russia_Samara_EBA_Yamnaya	China_Upper_YR_LN	Mongolian_FX	Yoruba.DG	-0.020533	-38.303	8759	11353	126317
Uzbekistan_Bustan_BA	Mongolia_LBA_CenterWest_4	Mongolian_FX	Yoruba.DG	-0.018257	-38.229	7678	9724	112082
Russia_MLBA_Sintashta	Mongolia_East_N	Mongolian_FX	Yoruba.DG	-0.02106	-38.228	7937	10365	115306
Uzbekistan_Bustan_BA	China_Upper_YR_IA	Mongolian_FX	Yoruba.DG	-0.023014	-38.095	7495	10034	110339
Kazakhstan_MLBA_OyDzhaylau	China_Shimao_LN	Mongolian_FX	Yoruba.DG	-0.021659	-38.089	8021	10542	116420
Kazakhstan_Maitan_MLBA_Alakul	China_AmurRiver_N	Mongolian_FX	Yoruba.DG	-0.021231	-38.022	7000	9161	101750
Russia_MLBA_Sintashta	Kyrgyzstan_Medieval_Nomad.SG	Mongolian_FX	Yoruba.DG	-0.018057	-38.019	8567	10808	124127
Kazakhstan_Maitan_MLBA_Alakul	Nepal_Samdzong_1500BP.SG	Mongolian_FX	Yoruba.DG	-0.019853	-37.998	8745	11245	125919
Russia_Andronovo.SG	Taiwan_Hanben_IA	Mongolian_FX	Yoruba.DG	-0.01963	-37.987	9119	11694	131156
Kyrgyzstan_TianShan_Saka.SG	Mongolia_EIA_SlabGrave_1	Mongolian_FX	Yoruba.DG	-0.015364	-37.976	8731	10671	126319
Iran_TepeAbdulHosein_N.SG	China_AmurRiver_N	Mongolian_FX	Yoruba.DG	-0.024396	-37.974	6557	8913	96601
Uzbekistan_Bustan_BA	China_NEastAsia_Coastal_EN	Mongolian_FX	Yoruba.DG	-0.022179	-37.931	7515	9946	109632
Russia_Samara_EBA_Yamnaya	China_Shimao_LN	Mongolian_FX	Yoruba.DG	-0.020947	-37.909	8725	11367	126121
Kazakhstan_MLBA_Aktogai	China_Upper_YR_IA	Mongolian_FX	Yoruba.DG	-0.022339	-37.906	7813	10366	114273
Kazakhstan_MLBA_OyDzhaylau	Mongolia_North_N	Mongolian_FX	Yoruba.DG	-0.019919	-37.8	7851	10133	114571
Russia_Samara_EBA_Yamnaya	China_NEastAsia_Coastal_EN	Mongolian_FX	Yoruba.DG	-0.020353	-37.784	8326	10766	119886
Russia_Andronovo.SG	China_YR_MN	Mongolian_FX	Yoruba.DG	-0.021544	-37.774	9028	11854	131183
Iran_TepeAbdulHosein_N.SG	Mongolia_LBA_Khovsgol_6	Mongolian_FX	Yoruba.DG	-0.019421	-37.754	8256	10602	120786
Russia_Kalmykia_EBA_Yamnaya.SG	China_NEastAsia_Coastal_EN	Mongolian_FX	Yoruba.DG	-0.021025	-37.682	8207	10698	118463
Russia_Alan.SG	Nepal_Samdzong_1500BP.SG	Mongolian_FX	Yoruba.DG	-0.019697	-37.665	9174	11779	132256
Kazakhstan_MLBA_OyDzhaylau	China_NEastAsia_Coastal_EN	Mongolian_FX	Yoruba.DG	-0.02095	-37.659	7784	10153	113068
Russia_Afanasievo	China_WLR_LN	Mongolian_FX	Yoruba.DG	-0.021141	-37.64	7475	9766	108347
Kyrgyzstan_TianShan_Hun.SG	Taiwan_Hanben_IA	Mongolian_FX	Yoruba.DG	-0.013428	-37.635	9326	11102	132191
Russia_Kalmykia_EBA_Yamnaya.SG	China_Upper_YR_LN	Mongolian_FX	Yoruba.DG	-0.021383	-37.615	8690	11385	126042
Kazakhstan_MLBA_OyDzhaylau	China_Upper_YR_IA	Mongolian_FX	Yoruba.DG	-0.021772	-37.574	7804	10283	113849
Uzbekistan_SappaliTepe_BA	China_AmurRiver_LPaleolithic	Mongolian_FX	Yoruba.DG	-0.021454	-37.561	7167	9397	103944
Uzbekistan_SappaliTepe_BA	China_AmurRiver_Mesolithic	Mongolian_FX	Yoruba.DG	-0.022107	-37.511	5997	7938	87790
Uzbekistan_Bustan_BA	China_AmurRiver_N	Mongolian_FX	Yoruba.DG	-0.021968	-37.511	6537	8639	95687
Russia_Afanasievo	Mongolia_East_N	Mongolian_FX	Yoruba.DG	-0.020366	-37.464	7946	10291	115165
Kazakhstan_Maitan_MLBA_Alakul	Mongolia_East_N	Mongolian_FX	Yoruba.DG	-0.021584	-37.454	7782	10233	113550
Iran_GanjDareh_N	Mongolia_LBA_Ulaanzukh_2	Mongolian_FX	Yoruba.DG	-0.02417	-37.432	7222	9804	106840
Kyrgyzstan_TianShan_Saka.SG	China_YR_LN	Mongolian_FX	Yoruba.DG	-0.017018	-37.36	9013	11235	130553
Kazakhstan_Maitan_MLBA_Alakul	China_WLR_LN	Mongolian_FX	Yoruba.DG	-0.022456	-37.345	7228	9600	105603
Kazakhstan_MLBA_Aktogai	Nepal_Samdzong_1500BP.SG	Mongolian_FX	Yoruba.DG	-0.019678	-37.341	8188	10509	117973
Russia_Kalmykia_EBA_Yamnaya.SG	China_Shimao_LN	Mongolian_FX	Yoruba.DG	-0.021867	-37.303	8637	11388	125838
Kazakhstan_Maitan_MLBA_Alakul	Mongolia_LBA_Ulaanzukh_2	Mongolian_FX	Yoruba.DG	-0.021925	-37.297	7320	9682	107725
Iran_Wezmeh_N.SG	China_YR_MN	Mongolian_FX	Yoruba.DG	-0.025124	-37.287	9015	12336	132191
Russia_MLBA_Sintashta	China_AmurRiver_EarlyN	Mongolian_FX	Yoruba.DG	-0.021128	-37.282	6424	8394	93241
Russia_Samara_EBA_Yamnaya	Russia_DevilsCave_N.SG	Mongolian_FX	Yoruba.DG	-0.020407	-37.276	8864	11466	127517
Uzbekistan_Bustan_BA	China_WLR_MN	Mongolian_FX	Yoruba.DG	-0.022593	-37.269	7780	10341	113339
Iran_TepeAbdulHosein_N.SG	Mongolia_LBA_Ulaanzukh_2	Mongolian_FX	Yoruba.DG	-0.025001	-37.233	6831	9384	102090
Russia_Alan.SG	China_AmurRiver_N	Mongolian_FX	Yoruba.DG	-0.021181	-37.21	7075	9242	102338
Russia_Alan.SG	China_WLR_LN	Mongolian_FX	Yoruba.DG	-0.022201	-37.188	7491	9905	108741
Kazakhstan_MLBA_OyDzhaylau	Russia_DevilsCave_N.SG	Mongolian_FX	Yoruba.DG	-0.021115	-37.098	8139	10621	117521
Russia_Andronovo.SG	China_Shimao_LN	Mongolian_FX	Yoruba.DG	-0.021231	-37.058	8952	11722	130451
Iran_Wezmeh_N.SG	Russia_MN_Boisman	Mongolian_FX	Yoruba.DG	-0.02442	-37.042	8088	10992	118890
Russia_Afanasievo	Mongolia_LBA_Ulaanzukh_2	Mongolian_FX	Yoruba.DG	-0.020767	-37.038	7415	9671	108632
Iran_Wezmeh_N.SG	Taiwan_Hanben_IA	Mongolian_FX	Yoruba.DG	-0.0231	-37.026	9127	12178	132100
Russia_Alan.SG	Mongolia_LBA_Khovsgol_6	Mongolian_FX	Yoruba.DG	-0.016282	-36.938	8963	11071	129473
Russia_Samara_EBA_Yamnaya	China_Upper_YR_IA	Mongolian_FX	Yoruba.DG	-0.021204	-36.925	8465	11072	122939
Russia_Samara_EBA_Yamnaya	Mongolia_LBA_CenterWest_4	Mongolian_FX	Yoruba.DG	-0.01638	-36.881	8449	10465	123061
Mongolia_EIA_Sagly_4	Mongolia_EIA_SlabGrave_1	Mongolian_FX	Yoruba.DG	-0.011773	-36.879	8781	10278	127077
Mongolia_EIA_Sagly_4	Mongolia_EIA_SlabGrave_1	Mongolian_FX	Yoruba.DG	-0.011773	-36.879	8781	10278	127077
Kyrgyzstan_TianShan_Saka.SG	China_YR_LBIA	Mongolian_FX	Yoruba.DG	-0.017205	-36.871	8920	11151	129647
Uzbekistan_Bustan_BA	Nepal_Samdzong_1500BP.SG	Mongolian_FX	Yoruba.DG	-0.020322	-36.864	7906	10222	113962
Uzbekistan_Bustan_BA	Mongolia_LBA_Khovsgol_6	Mongolian_FX	Yoruba.DG	-0.016986	-36.839	7812	9740	113475
Russia_MLBA_Sintashta	China_AmurRiver_LPaleolithic	Mongolian_FX	Yoruba.DG	-0.020241	-36.821	7274	9384	104205
Kyrgyzstan_TianShan_Hun.SG	Russia_MN_Boisman	Mongolian_FX	Yoruba.DG	-0.01465	-36.769	8208	9951	118946
Iran_Wezmeh_N.SG	China_Upper_YR_LN	Mongolian_FX	Yoruba.DG	-0.024446	-36.761	8991	12211	131727
Iran_GanjDareh_N	China_AmurRiver_EarlyN	Mongolian_FX	Yoruba.DG	-0.024061	-36.759	6260	8472	91918
Kazakhstan_MLBA_OyDzhaylau	China_WLR_MN	Mongolian_FX	Yoruba.DG	-0.021654	-36.755	8044	10574	116851
Russia_Samara_EBA_Yamnaya	Mongolia_North_N	Mongolian_FX	Yoruba.DG	-0.019333	-36.747	8370	10711	121107
Iran_TepeAbdulHosein_N.SG	Mongolia_East_N	Mongolian_FX	Yoruba.DG	-0.024462	-36.707	7279	9921	108011
Russia_Andronovo.SG	China_Upper_YR_LN	Mongolian_FX	Yoruba.DG	-0.020871	-36.64	9053	11781	130700
Russia_Kalmykia_EBA_Yamnaya.SG	Mongolia_North_N	Mongolian_FX	Yoruba.DG	-0.020163	-36.62	8233	10652	119971
Russia_Kalmykia_EBA_Yamnaya.SG	Russia_DevilsCave_N.SG	Mongolian_FX	Yoruba.DG	-0.021165	-36.566	8759	11452	127258
Kazakhstan_MLBA_Aktogai	Mongolia_LBA_Ulaanzukh_2	Mongolian_FX	Yoruba.DG	-0.021739	-36.562	7144	9423	104850
Kazakhstan_MLBA_Aktogai	China_WLR_LN	Mongolian_FX	Yoruba.DG	-0.022418	-36.561	6863	9115	100469
Russia_MLBA_Sintashta	China_AmurRiver_Mesolithic	Mongolian_FX	Yoruba.DG	-0.020956	-36.555	6061	7905	87969
Iran_Wezmeh_N.SG	China_Shimao_LN	Mongolian_FX	Yoruba.DG	-0.024736	-36.459	8967	12218	131446
Iran_Wezmeh_N.SG	Russia_DevilsCave_N.SG	Mongolian_FX	Yoruba.DG	-0.024124	-36.415	9099	12310	133081
Russia_Kalmykia_EBA_Yamnaya.SG	China_Upper_YR_IA	Mongolian_FX	Yoruba.DG	-0.021765	-36.391	8391	11060	122601
Uzbekistan_Bustan_BA	Mongolia_LBA_Ulaanzukh_2	Mongolian_FX	Yoruba.DG	-0.022368	-36.383	6856	9123	101361
Kazakhstan_MLBA_OyDzhaylau	Mongolia_LBA_CenterWest_4	Mongolian_FX	Yoruba.DG	-0.016866	-36.382	7916	9866	115596
Kyrgyzstan_TianShan_Saka.SG	Russia_MN_Boisman	Mongolian_FX	Yoruba.DG	-0.016664	-36.312	8022	9966	116670
Russia_Kalmykia_EBA_Yamnaya.SG	Mongolia_LBA_CenterWest_4	Mongolian_FX	Yoruba.DG	-0.01717	-36.267	8319	10413	121948
Uzbekistan_Bustan_BA	China_WLR_LN	Mongolian_FX	Yoruba.DG	-0.023012	-36.21	6616	8849	97053
Iran_GanjDareh_N	China_AmurRiver_Mesolithic	Mongolian_FX	Yoruba.DG	-0.023468	-36.195	5894	7932	86837
Kazakhstan_MLBA_Aktogai	Mongolia_East_N	Mongolian_FX	Yoruba.DG	-0.021392	-36.193	7465	9797	109028
Kazakhstan_Maitan_MLBA_Alakul	Kyrgyzstan_Medieval_Nomad.SG	Mongolian_FX	Yoruba.DG	-0.018542	-36.15	8187	10397	119172
Russia_Andronovo.SG	Russia_DevilsCave_N.SG	Mongolian_FX	Yoruba.DG	-0.020548	-36.111	9101	11814	132019
Russia_Kalmykia_EBA_Yamnaya.SG	China_WLR_MN	Mongolian_FX	Yoruba.DG	-0.021494	-36.078	8657	11373	126403
Russia_Andronovo.SG	China_NEastAsia_Coastal_EN	Mongolian_FX	Yoruba.DG	-0.020485	-36.053	8393	10883	121561
Iran_GanjDareh_N	China_AmurRiver_LPaleolithic	Mongolian_FX	Yoruba.DG	-0.023177	-36.014	7006	9372	102085
Kyrgyzstan_TianShan_Hun.SG	China_YR_MN	Mongolian_FX	Yoruba.DG	-0.015352	-35.994	9160	11191	132284
Russia_Andronovo.SG	China_Upper_YR_IA	Mongolian_FX	Yoruba.DG	-0.021307	-35.968	8713	11415	126839
Kyrgyzstan_TianShan_Saka.SG	China_YR_MN	Mongolian_FX	Yoruba.DG	-0.017336	-35.952	8946	11196	129813
Iran_Wezmeh_N.SG	China_Upper_YR_IA	Mongolian_FX	Yoruba.DG	-0.024788	-35.95	8696	11863	127759
Iran_GanjDareh_N	Kyrgyzstan_Medieval_Nomad.SG	Mongolian_FX	Yoruba.DG	-0.020825	-35.928	8001	10440	117112
Russia_Samara_EBA_Yamnaya	China_WLR_MN	Mongolian_FX	Yoruba.DG	-0.020733	-35.895	8739	11366	126668
Iran_Wezmeh_N.SG	China_NEastAsia_Coastal_EN	Mongolian_FX	Yoruba.DG	-0.024034	-35.789	8417	11353	122160
Russia_Alan.SG	Mongolia_LBA_Ulaanzukh_2	Mongolian_FX	Yoruba.DG	-0.021853	-35.702	7392	9753	108076
Russia_Kalmykia_EBA_Yamnaya.SG	Nepal_Samdzong_1500BP.SG	Mongolian_FX	Yoruba.DG	-0.019216	-35.665	8827	11272	127244
Russia_Samara_EBA_Yamnaya	China_AmurRiver_N	Mongolian_FX	Yoruba.DG	-0.019935	-35.658	7057	9085	101714
Kazakhstan_MLBA_OyDzhaylau	China_AmurRiver_N	Mongolian_FX	Yoruba.DG	-0.020219	-35.648	6770	8764	98609
Russia_Andronovo.SG	Mongolia_LBA_CenterWest_4	Mongolian_FX	Yoruba.DG	-0.016586	-35.645	8610	10690	125373
Iran_Hasanlu_IA.SG	China_YR_LN	Mongolian_FX	Yoruba.DG	-0.023276	-35.643	7840	10505	114497
Russia_Afanasievo	China_AmurRiver_EarlyN	Mongolian_FX	Yoruba.DG	-0.020219	-35.616	6440	8325	93220
Kazakhstan_Maitan_MLBA_Alakul	China_AmurRiver_EarlyN	Mongolian_FX	Yoruba.DG	-0.021335	-35.552	6349	8324	92570
Russia_Afanasievo	Kyrgyzstan_Medieval_Nomad.SG	Mongolian_FX	Yoruba.DG	-0.017267	-35.545	8521	10654	123524
Russia_Andronovo.SG	Mongolia_North_N	Mongolian_FX	Yoruba.DG	-0.019622	-35.534	8481	10895	123017
Russia_Samara_EBA_Yamnaya	China_WLR_LN	Mongolian_FX	Yoruba.DG	-0.021136	-35.527	7322	9568	106290
Russia_Samara_EBA_Yamnaya	Nepal_Samdzong_1500BP.SG	Mongolian_FX	Yoruba.DG	-0.018439	-35.527	8928	11279	127510
Iran_Hasanlu_IA.SG	China_YR_LBIA	Mongolian_FX	Yoruba.DG	-0.023544	-35.515	7773	10453	113811
Kazakhstan_MLBA_OyDzhaylau	Mongolia_LBA_Khovsgol_6	Mongolian_FX	Yoruba.DG	-0.01565	-35.492	8054	9886	117037
Iran_Wezmeh_N.SG	Mongolia_North_N	Mongolian_FX	Yoruba.DG	-0.023348	-35.491	8482	11367	123589
Kazakhstan_MLBA_OyDzhaylau	Nepal_Samdzong_1500BP.SG	Mongolian_FX	Yoruba.DG	-0.019073	-35.45	8201	10443	117518
Kyrgyzstan_TianShan_Hun.SG	China_Upper_YR_LN	Mongolian_FX	Yoruba.DG	-0.01471	-35.434	9184	11123	131819
Uzbekistan_SappaliTepe_BA	Mongolia_EBA_Ulgii_1	Mongolian_FX	Yoruba.DG	-0.017695	-35.372	8150	10239	118022
Russia_Afanasievo	China_AmurRiver_LPaleolithic	Mongolian_FX	Yoruba.DG	-0.019307	-35.348	7267	9277	104110
Uzbekistan_Bustan_BA	Mongolia_East_N	Mongolian_FX	Yoruba.DG	-0.021885	-35.331	7258	9574	105819
Russia_Kalmykia_EBA_Yamnaya.SG	Mongolia_LBA_Khovsgol_6	Mongolian_FX	Yoruba.DG	-0.015844	-35.29	8587	10573	125303
Russia_Samara_EBA_Yamnaya	Mongolia_LBA_Khovsgol_6	Mongolian_FX	Yoruba.DG	-0.014955	-35.282	8706	10591	126038
Russia_Alan.SG	Mongolia_East_N	Mongolian_FX	Yoruba.DG	-0.021518	-35.258	7905	10375	114805
Russia_Andronovo.SG	China_WLR_MN	Mongolian_FX	Yoruba.DG	-0.021019	-35.234	9011	11766	131054
Kyrgyzstan_TianShan_Saka.SG	Taiwan_Hanben_IA	Mongolian_FX	Yoruba.DG	-0.015455	-35.204	9083	11087	129715
Iran_TepeAbdulHosein_N.SG	Kyrgyzstan_Medieval_Nomad.SG	Mongolian_FX	Yoruba.DG	-0.02138	-35.118	7859	10348	116406
Russia_Afanasievo	China_AmurRiver_Mesolithic	Mongolian_FX	Yoruba.DG	-0.020024	-35.083	6076	7837	87932
Iran_Hasanlu_IA.SG	China_YR_MN	Mongolian_FX	Yoruba.DG	-0.023519	-35.073	7730	10409	113914
Kazakhstan_MLBA_Aktogai	China_AmurRiver_Mesolithic	Mongolian_FX	Yoruba.DG	-0.021042	-35.059	5887	7694	85878
Uzbekistan_SappaliTepe_BA	Mongolia_EIA_8	Mongolian_FX	Yoruba.DG	-0.022547	-35.058	6463	8606	95073
Iran_TepeAbdulHosein_N.SG	China_AmurRiver_EarlyN	Mongolian_FX	Yoruba.DG	-0.02441	-35.002	5973	8117	87821
Kazakhstan_MLBA_OyDzhaylau	China_WLR_LN	Mongolian_FX	Yoruba.DG	-0.021546	-34.97	6880	9032	99886
Iran_Wezmeh_N.SG	China_WLR_MN	Mongolian_FX	Yoruba.DG	-0.024591	-34.963	8986	12234	132080
Russia_Kalmykia_EBA_Yamnaya.SG	China_WLR_LN	Mongolian_FX	Yoruba.DG	-0.021804	-34.957	7258	9572	106137
Kazakhstan_Maitan_MLBA_Alakul	China_AmurRiver_LPaleolithic	Mongolian_FX	Yoruba.DG	-0.02051	-34.945	7161	9275	103052
Kazakhstan_MLBA_Aktogai	China_AmurRiver_EarlyN	Mongolian_FX	Yoruba.DG	-0.021074	-34.922	6197	8108	90712
Russia_Kalmykia_EBA_Yamnaya.SG	China_AmurRiver_N	Mongolian_FX	Yoruba.DG	-0.020687	-34.922	6983	9071	100951
Iran_Wezmeh_N.SG	Nepal_Samdzong_1500BP.SG	Mongolian_FX	Yoruba.DG	-0.022205	-34.913	9200	12154	133063
Mongolia_EIA_Sagly_4	China_YR_LN	Mongolian_FX	Yoruba.DG	-0.013335	-34.908	9097	10826	129665
Mongolia_EIA_Sagly_4	China_YR_LN	Mongolian_FX	Yoruba.DG	-0.013335	-34.908	9097	10826	129665
Iran_TepeAbdulHosein_N.SG	China_AmurRiver_LPaleolithic	Mongolian_FX	Yoruba.DG	-0.023657	-34.868	6675	8989	97817
Iran_Wezmeh_N.SG	China_AmurRiver_N	Mongolian_FX	Yoruba.DG	-0.024047	-34.816	7046	9522	102994
Kyrgyzstan_TianShan_Hun.SG	China_NEastAsia_Coastal_EN	Mongolian_FX	Yoruba.DG	-0.014357	-34.772	8522	10277	122227
Kazakhstan_Maitan_MLBA_Alakul	China_AmurRiver_Mesolithic	Mongolian_FX	Yoruba.DG	-0.021328	-34.746	6005	7868	87352
Uzbekistan_Bustan_BA	China_AmurRiver_LPaleolithic	Mongolian_FX	Yoruba.DG	-0.021347	-34.727	6703	8771	96856
Russia_Alan.SG	Kyrgyzstan_Medieval_Nomad.SG	Mongolian_FX	Yoruba.DG	-0.018367	-34.685	8605	10903	125140
Kazakhstan_MLBA_Aktogai	Kyrgyzstan_Medieval_Nomad.SG	Mongolian_FX	Yoruba.DG	-0.018055	-34.578	7702	9719	111753
Iran_Hasanlu_IA.SG	China_Upper_YR_IA	Mongolian_FX	Yoruba.DG	-0.023381	-34.567	7556	10137	110366
Kazakhstan_MLBA_Aktogai	China_AmurRiver_LPaleolithic	Mongolian_FX	Yoruba.DG	-0.020305	-34.496	6935	8962	99850
Kazakhstan_MLBA_OyDzhaylau	Mongolia_LBA_Ulaanzukh_2	Mongolian_FX	Yoruba.DG	-0.020689	-34.469	7097	9255	104317
Kyrgyzstan_TianShan_Saka.SG	China_Upper_YR_LN	Mongolian_FX	Yoruba.DG	-0.016768	-34.462	8965	11134	129368
Russia_MLBA_Sintashta	Mongolia_EBA_Ulgii_1	Mongolian_FX	Yoruba.DG	-0.016326	-34.453	8178	10111	118413
Kazakhstan_MLBA_OyDzhaylau	Mongolia_East_N	Mongolian_FX	Yoruba.DG	-0.020567	-34.424	7473	9709	108727
Kyrgyzstan_TianShan_Hun.SG	China_Shimao_LN	Mongolian_FX	Yoruba.DG	-0.015009	-34.328	9109	11083	131535
Russia_Andronovo.SG	Nepal_Samdzong_1500BP.SG	Mongolian_FX	Yoruba.DG	-0.018612	-34.296	9185	11642	132008
Uzbekistan_SappaliTepe_BA	Nepal_Chokhopani_2800BP.SG	Mongolian_FX	Yoruba.DG	-0.020803	-34.254	9036	11740	129958
Uzbekistan_Bustan_BA	China_AmurRiver_Mesolithic	Mongolian_FX	Yoruba.DG	-0.021663	-34.243	5670	7476	83362
Russia_Kalmykia_EBA_Yamnaya.SG	Mongolia_East_N	Mongolian_FX	Yoruba.DG	-0.020744	-34.232	7741	10075	112523
Iran_Hasanlu_IA.SG	Mongolia_EIA_SlabGrave_1	Mongolian_FX	Yoruba.DG	-0.02162	-34.218	7705	10112	111340
Iran_GanjDareh_N	Mongolia_EIA_8	Mongolian_FX	Yoruba.DG	-0.024145	-34.212	6368	8639	94062
Kazakhstan_MLBA_Karagash	China_YR_LN	Mongolian_FX	Yoruba.DG	-0.021365	-34.206	6666	8731	96645
Iran_Hasanlu_IA.SG	China_Upper_YR_LN	Mongolian_FX	Yoruba.DG	-0.022794	-34.173	7823	10410	113493
Russia_Kalmykia_EBA_Yamnaya.SG	Mongolia_LBA_Ulaanzukh_2	Mongolian_FX	Yoruba.DG	-0.021466	-34.099	7237	9526	106627
Uzbekistan_Bustan_BA	China_AmurRiver_EarlyN	Mongolian_FX	Yoruba.DG	-0.021763	-34.091	6005	7919	87947
Iran_Hasanlu_IA.SG	Taiwan_Hanben_IA	Mongolian_FX	Yoruba.DG	-0.021681	-34.08	7894	10364	113921
Kazakhstan_MLBA_Karagash	China_YR_LBIA	Mongolian_FX	Yoruba.DG	-0.021617	-34.046	6632	8715	96358
Iran_GanjDareh_N	Mongolia_EBA_Ulgii_1	Mongolian_FX	Yoruba.DG	-0.019204	-34.014	7919	10131	115167
Russia_Andronovo.SG	China_WLR_LN	Mongolian_FX	Yoruba.DG	-0.021108	-34.008	7479	9779	108955
Iran_Wezmeh_N.SG	Mongolia_East_N	Mongolian_FX	Yoruba.DG	-0.02411	-33.993	7871	10657	115523
Kazakhstan_MLBA_Karagash	Mongolia_EIA_SlabGrave_1	Mongolian_FX	Yoruba.DG	-0.019637	-33.982	6627	8520	96393
Kyrgyzstan_TianShan_Hun.SG	Russia_DevilsCave_N.SG	Mongolian_FX	Yoruba.DG	-0.014377	-33.965	9252	11167	133173
Mongolia_EIA_Sagly_4	China_YR_LBIA	Mongolian_FX	Yoruba.DG	-0.013594	-33.922	9011	10763	128917
Mongolia_EIA_Sagly_4	China_YR_LBIA	Mongolian_FX	Yoruba.DG	-0.013594	-33.922	9011	10763	128917
Iran_Wezmeh_N.SG	China_WLR_LN	Mongolian_FX	Yoruba.DG	-0.024743	-33.884	7500	10207	109403
Uzbekistan_Bustan_BA	Kyrgyzstan_Medieval_Nomad.SG	Mongolian_FX	Yoruba.DG	-0.01892	-33.803	7426	9468	107923
Russia_Andronovo.SG	Mongolia_LBA_Khovsgol_6	Mongolian_FX	Yoruba.DG	-0.015202	-33.769	8929	10897	129407
Kyrgyzstan_TianShan_Hun.SG	Mongolia_North_N	Mongolian_FX	Yoruba.DG	-0.013503	-33.764	8541	10210	123652
Russia_MLBA_Sintashta	Mongolia_EIA_8	Mongolian_FX	Yoruba.DG	-0.02132	-33.756	6489	8518	95180
Russia_Andronovo.SG	China_AmurRiver_N	Mongolian_FX	Yoruba.DG	-0.020049	-33.754	7114	9172	102649
Iran_Hasanlu_IA.SG	China_NEastAsia_Coastal_EN	Mongolian_FX	Yoruba.DG	-0.022716	-33.712	7323	9737	106284
Russia_Samara_EBA_Yamnaya	Mongolia_East_N	Mongolian_FX	Yoruba.DG	-0.020062	-33.686	7873	10154	113691
Russia_Alan.SG	China_AmurRiver_EarlyN	Mongolian_FX	Yoruba.DG	-0.021386	-33.673	6391	8375	92756
Kyrgyzstan_TianShan_Saka.SG	China_NEastAsia_Coastal_EN	Mongolian_FX	Yoruba.DG	-0.016439	-33.645	8346	10316	119896
Kazakhstan_MLBA_Karagash	Russia_MN_Boisman	Mongolian_FX	Yoruba.DG	-0.020545	-33.642	6482	8422	94431
Uzbekistan_SappaliTepe_BA	China_WLR_BA	Mongolian_FX	Yoruba.DG	-0.023411	-33.613	4826	6482	70740
Kazakhstan_MLBA_Alakul_Lisakovskiy	China_YR_LBIA	Mongolian_FX	Yoruba.DG	-0.022225	-33.596	6183	8187	90178
Kyrgyzstan_TianShan_Saka.SG	Russia_DevilsCave_N.SG	Mongolian_FX	Yoruba.DG	-0.016377	-33.522	9036	11176	130685
Iran_Wezmeh_N.SG	Mongolia_LBA_CenterWest_4	Mongolian_FX	Yoruba.DG	-0.020256	-33.502	8669	11222	126017
Mongolia_EIA_Sagly_4	Russia_MN_Boisman	Mongolian_FX	Yoruba.DG	-0.01292	-33.473	8167	9696	118336
Mongolia_EIA_Sagly_4	Russia_MN_Boisman	Mongolian_FX	Yoruba.DG	-0.01292	-33.473	8167	9696	118336
Russia_Samara_EBA_Yamnaya	Mongolia_LBA_Ulaanzukh_2	Mongolian_FX	Yoruba.DG	-0.020503	-33.464	7339	9542	107438
Russia_Alan.SG	China_AmurRiver_LPaleolithic	Mongolian_FX	Yoruba.DG	-0.020247	-33.46	7265	9365	103697
Iran_TepeAbdulHosein_N.SG	China_AmurRiver_Mesolithic	Mongolian_FX	Yoruba.DG	-0.024055	-33.42	5626	7621	82947
Uzbekistan_SappaliTepe_BA	Mongolia_MBA_Munkhkhairkhan_1	Mongolian_FX	Yoruba.DG	-0.017276	-33.409	8110	10152	118217
Kyrgyzstan_TianShan_Saka.SG	Mongolia_North_N	Mongolian_FX	Yoruba.DG	-0.015435	-33.409	8391	10264	121324
Russia_Samara_EBA_Yamnaya	China_AmurRiver_EarlyN	Mongolian_FX	Yoruba.DG	-0.020202	-33.351	6387	8255	92467
Iran_Hasanlu_IA.SG	Russia_MN_Boisman	Mongolian_FX	Yoruba.DG	-0.022923	-33.223	7096	9473	103686
Iran_GanjDareh_N	Nepal_Chokhopani_2800BP.SG	Mongolian_FX	Yoruba.DG	-0.022368	-33.16	8545	11306	123465
Kyrgyzstan_TianShan_Hun.SG	Mongolia_LBA_CenterWest_4	Mongolian_FX	Yoruba.DG	-0.010529	-33.142	8806	10133	126088
Mongolia_EIA_Sagly_4	Taiwan_Hanben_IA	Mongolian_FX	Yoruba.DG	-0.011766	-33.124	9141	10663	129365
Mongolia_EIA_Sagly_4	Taiwan_Hanben_IA	Mongolian_FX	Yoruba.DG	-0.011766	-33.124	9141	10663	129365
Kyrgyzstan_TianShan_Hun.SG	China_AmurRiver_N	Mongolian_FX	Yoruba.DG	-0.014096	-33.111	7170	8622	103037
Russia_Kalmykia_EBA_Yamnaya.SG	China_AmurRiver_EarlyN	Mongolian_FX	Yoruba.DG	-0.021035	-33.103	6353	8284	91823
Russia_Caucasus_EBA_Yamnaya	China_YR_LN	Mongolian_FX	Yoruba.DG	-0.021002	-33.098	6199	8083	89726
Russia_Caucasus_EBA_Yamnaya	China_YR_LBIA	Mongolian_FX	Yoruba.DG	-0.021227	-33.043	6163	8063	89493
Kazakhstan_MLBA_OyDzhaylau	China_AmurRiver_Mesolithic	Mongolian_FX	Yoruba.DG	-0.020182	-33.024	5876	7602	85521
Kazakhstan_MLBA_OyDzhaylau	China_AmurRiver_LPaleolithic	Mongolian_FX	Yoruba.DG	-0.019486	-32.993	6958	8899	99604
Kazakhstan_MLBA_Aktogai	Mongolia_EIA_8	Mongolian_FX	Yoruba.DG	-0.021409	-32.993	6316	8304	92832
Russia_Caucasus_EBA_Yamnaya	Mongolia_EIA_SlabGrave_1	Mongolian_FX	Yoruba.DG	-0.019188	-32.981	6163	7881	89532
Kyrgyzstan_TianShan_Saka.SG	China_Shimao_LN	Mongolian_FX	Yoruba.DG	-0.017014	-32.958	8894	11090	129071
Kyrgyzstan_TianShan_Hun.SG	China_Upper_YR_IA	Mongolian_FX	Yoruba.DG	-0.015094	-32.933	8853	10783	127844
Uzbekistan_SappaliTepe_BA	China_SEastAsia_Coastal_LN	Mongolian_FX	Yoruba.DG	-0.019969	-32.927	5466	7048	79196
Iran_Hasanlu_IA.SG	China_Shimao_LN	Mongolian_FX	Yoruba.DG	-0.023127	-32.926	7794	10414	113313
Russia_Kalmykia_EBA_Yamnaya.SG	China_AmurRiver_Mesolithic	Mongolian_FX	Yoruba.DG	-0.020886	-32.916	5981	7791	86663
Russia_Alan.SG	China_AmurRiver_Mesolithic	Mongolian_FX	Yoruba.DG	-0.021058	-32.871	6049	7891	87485
Uzbekistan_SappaliTepe_BA	China_HMMH_MN	Mongolian_FX	Yoruba.DG	-0.022672	-32.842	5244	6996	77289
Russia_Andronovo.SG	Mongolia_East_N	Mongolian_FX	Yoruba.DG	-0.02028	-32.819	7901	10234	115038
Kazakhstan_MLBA_OyDzhaylau	China_AmurRiver_EarlyN	Mongolian_FX	Yoruba.DG	-0.020373	-32.753	6208	8049	90326
Iran_Wezmeh_N.SG	Mongolia_LBA_Ulaanzukh_2	Mongolian_FX	Yoruba.DG	-0.024419	-32.729	7363	10019	108743
Russia_Andronovo.SG	Mongolia_LBA_Ulaanzukh_2	Mongolian_FX	Yoruba.DG	-0.020676	-32.726	7415	9657	108426
Russia_MLBA_Sintashta	China_WLR_BA	Mongolian_FX	Yoruba.DG	-0.022086	-32.72	4865	6435	71098
Kazakhstan_MLBA_Alakul_Lisakovskiy	China_YR_LN	Mongolian_FX	Yoruba.DG	-0.021878	-32.707	6230	8209	90479
Uzbekistan_SappaliTepe_BA	China_NEastAsia_Inland_EN	Mongolian_FX	Yoruba.DG	-0.021657	-32.694	6893	9079	100924
Kazakhstan_MLBA_Alakul_Lisakovskiy	Mongolia_EIA_SlabGrave_1	Mongolian_FX	Yoruba.DG	-0.020321	-32.689	6174	8006	90130
Iran_Wezmeh_N.SG	Mongolia_LBA_Khovsgol_6	Mongolian_FX	Yoruba.DG	-0.018865	-32.675	9008	11465	130269
Uzbekistan_SappaliTepe_BA	Mongolia_EIA_Xiongnu_7	Mongolian_FX	Yoruba.DG	-0.020611	-32.666	6535	8508	95768
Uzbekistan_SappaliTepe_BA	Mongolia_EIA_Xiongnu_7	Mongolian_FX	Yoruba.DG	-0.020611	-32.666	6535	8508	95768
Kazakhstan_MLBA_Karagash	China_YR_MN	Mongolian_FX	Yoruba.DG	-0.021626	-32.652	6625	8708	96321
Iran_TepeAbdulHosein_N.SG	Mongolia_EIA_8	Mongolian_FX	Yoruba.DG	-0.024444	-32.638	6055	8248	89685
Kazakhstan_Maitan_MLBA_Alakul	Mongolia_EIA_8	Mongolian_FX	Yoruba.DG	-0.021745	-32.638	6447	8504	94614
Kazakhstan_Maitan_MLBA_Alakul	Mongolia_EBA_Ulgii_1	Mongolian_FX	Yoruba.DG	-0.016724	-32.634	8044	9992	116495
Russia_Samara_EBA_Yamnaya	China_AmurRiver_LPaleolithic	Mongolian_FX	Yoruba.DG	-0.019152	-32.599	7260	9236	103179
Russia_Kalmykia_EBA_Yamnaya.SG	China_AmurRiver_LPaleolithic	Mongolian_FX	Yoruba.DG	-0.019832	-32.592	7108	9132	102019
Russia_Afanasievo	Mongolia_EBA_Ulgii_1	Mongolian_FX	Yoruba.DG	-0.015571	-32.579	8138	9979	118216
Russia_Samara_EBA_Yamnaya	China_AmurRiver_Mesolithic	Mongolian_FX	Yoruba.DG	-0.020073	-32.575	6030	7781	87244
Iran_Hasanlu_IA.SG	China_AmurRiver_N	Mongolian_FX	Yoruba.DG	-0.022511	-32.572	6251	8292	90656
Russia_Samara_EBA_Yamnaya	Kyrgyzstan_Medieval_Nomad.SG	Mongolian_FX	Yoruba.DG	-0.01698	-32.537	8358	10407	120682
Kyrgyzstan_TianShan_Saka.SG	China_WLR_MN	Mongolian_FX	Yoruba.DG	-0.016881	-32.475	8920	11110	129712
Kazakhstan_MLBA_Karagash	Taiwan_Hanben_IA	Mongolian_FX	Yoruba.DG	-0.019725	-32.453	6721	8627	96624
Iran_TepeAbdulHosein_N.SG	Nepal_Chokhopani_2800BP.SG	Mongolian_FX	Yoruba.DG	-0.022841	-32.432	8360	11162	122662
Kazakhstan_MLBA_Karagash	China_NEastAsia_Coastal_EN	Mongolian_FX	Yoruba.DG	-0.020378	-32.393	6558	8491	94854
Iran_Hasanlu_IA.SG	Russia_DevilsCave_N.SG	Mongolian_FX	Yoruba.DG	-0.02267	-32.379	7898	10496	114587
Iran_TepeAbdulHosein_N.SG	China_WLR_BA	Mongolian_FX	Yoruba.DG	-0.025941	-32.367	4467	6206	67034
Kazakhstan_MLBA_OyDzhaylau	Kyrgyzstan_Medieval_Nomad.SG	Mongolian_FX	Yoruba.DG	-0.017583	-32.334	7664	9621	111295
Iran_TepeAbdulHosein_N.SG	Mongolia_EBA_Ulgii_1	Mongolian_FX	Yoruba.DG	-0.019971	-32.292	7553	9767	110842
Iran_GanjDareh_N	China_WLR_BA	Mongolian_FX	Yoruba.DG	-0.024841	-32.283	4667	6367	68437
Russia_MLBA_Sintashta	China_SEastAsia_Coastal_LN	Mongolian_FX	Yoruba.DG	-0.018842	-32.274	5538	7033	79323
Mongolia_EIA_Sagly_4	China_YR_MN	Mongolian_FX	Yoruba.DG	-0.013771	-32.27	9003	10779	128978
Mongolia_EIA_Sagly_4	China_YR_MN	Mongolian_FX	Yoruba.DG	-0.013771	-32.27	9003	10779	128978
Iran_Hasanlu_IA.SG	China_WLR_MN	Mongolian_FX	Yoruba.DG	-0.023049	-32.249	7857	10481	113834
Mongolia_EBA_Chemurchek_2	China_YR_LN	Mongolian_FX	Yoruba.DG	-0.017501	-32.218	7549	9449	108577
Mongolia_EBA_Chemurchek_2	China_YR_LBIA	Mongolian_FX	Yoruba.DG	-0.017893	-32.215	7465	9401	108203
Iran_Hasanlu_IA.SG	Mongolia_North_N	Mongolian_FX	Yoruba.DG	-0.021685	-32.193	7429	9758	107420
Iran_Wezmeh_N.SG	China_AmurRiver_EarlyN	Mongolian_FX	Yoruba.DG	-0.023844	-32.178	6404	8630	93341
Kazakhstan_MLBA_Karagash	China_Upper_YR_LN	Mongolian_FX	Yoruba.DG	-0.020757	-32.176	6658	8647	95805
Iran_GanjDareh_N	China_HMMH_MN	Mongolian_FX	Yoruba.DG	-0.023704	-32.172	4981	6726	73625
Russia_Caucasus_EBA_Yamnaya	Russia_MN_Boisman	Mongolian_FX	Yoruba.DG	-0.020338	-32.154	6028	7816	87899
Kyrgyzstan_TianShan_Hun.SG	China_WLR_MN	Mongolian_FX	Yoruba.DG	-0.014836	-32.145	9153	11114	132173
Iran_Hasanlu_IA.SG	China_WLR_LN	Mongolian_FX	Yoruba.DG	-0.023473	-32.099	6519	8762	95567
Kyrgyzstan_TianShan_Saka.SG	China_Upper_YR_IA	Mongolian_FX	Yoruba.DG	-0.017101	-32.085	8654	10800	125450
Russia_MLBA_Sintashta	Mongolia_MBA_Munkhkhairkhan_1	Mongolian_FX	Yoruba.DG	-0.015955	-32.033	8169	10061	118594
Iran_Wezmeh_N.SG	China_AmurRiver_LPaleolithic	Mongolian_FX	Yoruba.DG	-0.023054	-32.022	7245	9651	104339
Kazakhstan_MLBA_Alakul_Lisakovskiy	Russia_MN_Boisman	Mongolian_FX	Yoruba.DG	-0.021364	-32.011	6017	7889	87621
Kazakhstan_MLBA_Aktogai	Mongolia_EBA_Ulgii_1	Mongolian_FX	Yoruba.DG	-0.01659	-32.006	7684	9537	111703
Uzbekistan_Bustan_BA	Mongolia_EBA_Ulgii_1	Mongolian_FX	Yoruba.DG	-0.017204	-31.972	7470	9330	108100
Russia_MLBA_Sintashta	Mongolia_EIA_Xiongnu_7	Mongolian_FX	Yoruba.DG	-0.019448	-31.955	6567	8432	95899
Russia_MLBA_Sintashta	Mongolia_EIA_Xiongnu_7	Mongolian_FX	Yoruba.DG	-0.019448	-31.955	6567	8432	95899
Russia_MLBA_Sintashta	Mongolia_EIA_Sagly_4	Mongolian_FX	Yoruba.DG	-0.008672	-31.94	8928	10045	128821
Russia_MLBA_Sintashta	Mongolia_EIA_Sagly_4	Mongolian_FX	Yoruba.DG	-0.008672	-31.94	8928	10045	128821
Uzbekistan_Bustan_BA	Mongolia_EIA_8	Mongolian_FX	Yoruba.DG	-0.022024	-31.899	6132	8127	90548
Russia_Afanasievo	Mongolia_EIA_8	Mongolian_FX	Yoruba.DG	-0.02033	-31.871	6508	8442	95140
Iran_TepeAbdulHosein_N.SG	Mongolia_EIA_Xiongnu_7	Mongolian_FX	Yoruba.DG	-0.022789	-31.866	6074	8133	90309
Iran_TepeAbdulHosein_N.SG	Mongolia_EIA_Xiongnu_7	Mongolian_FX	Yoruba.DG	-0.022789	-31.866	6074	8133	90309
Russia_Caucasus_EBA_Yamnaya	Taiwan_Hanben_IA	Mongolian_FX	Yoruba.DG	-0.019408	-31.853	6239	7980	89709
Kyrgyzstan_TianShan_Hun.SG	Mongolia_LBA_Ulaanzukh_2	Mongolian_FX	Yoruba.DG	-0.014742	-31.838	7470	9073	108795
Kazakhstan_MLBA_Alakul_Lisakovskiy	China_NEastAsia_Coastal_EN	Mongolian_FX	Yoruba.DG	-0.021134	-31.82	6086	7952	88295
Iran_GanjDareh_N	China_SEastAsia_Coastal_LN	Mongolian_FX	Yoruba.DG	-0.021642	-31.792	5356	7053	78418
Russia_Kalmykia_EBA_Yamnaya.SG	Kyrgyzstan_Medieval_Nomad.SG	Mongolian_FX	Yoruba.DG	-0.017765	-31.774	8264	10404	120453
Kazakhstan_MLBA_Karagash	China_AmurRiver_N	Mongolian_FX	Yoruba.DG	-0.020134	-31.758	5948	7690	86548
Kyrgyzstan_TianShan_Saka.SG	Mongolia_LBA_CenterWest_4	Mongolian_FX	Yoruba.DG	-0.012441	-31.754	8578	10117	123702
Russia_MLBA_Sintashta	Nepal_Chokhopani_2800BP.SG	Mongolian_FX	Yoruba.DG	-0.019342	-31.749	9162	11695	130965
Kazakhstan_MLBA_Alakul_Satan	China_YR_LBIA	Mongolian_FX	Yoruba.DG	-0.021237	-31.728	7044	9212	102092
Iran_GanjDareh_N	Mongolia_MBA_Munkhkhairkhan_1	Mongolian_FX	Yoruba.DG	-0.018591	-31.727	7899	10041	115204
Kazakhstan_MLBA_Alakul_Lisakovskiy	Taiwan_Hanben_IA	Mongolian_FX	Yoruba.DG	-0.020328	-31.721	6247	8086	90454
Mongolia_EBA_Chemurchek_2	Mongolia_EIA_SlabGrave_1	Mongolian_FX	Yoruba.DG	-0.016032	-31.658	7455	9188	108145
Kazakhstan_MLBA_Karagash	Russia_DevilsCave_N.SG	Mongolian_FX	Yoruba.DG	-0.020869	-31.657	6695	8712	96627
Russia_Andronovo.SG	China_AmurRiver_EarlyN	Mongolian_FX	Yoruba.DG	-0.020131	-31.649	6453	8327	93109
Iran_Hasanlu_IA.SG	Mongolia_LBA_Ulaanzukh_2	Mongolian_FX	Yoruba.DG	-0.022924	-31.644	6499	8688	95494
Kazakhstan_MLBA_Alakul_Lisakovskiy	China_Upper_YR_LN	Mongolian_FX	Yoruba.DG	-0.021371	-31.617	6185	8102	89699
Russia_Andronovo.SG	Kyrgyzstan_Medieval_Nomad.SG	Mongolian_FX	Yoruba.DG	-0.017133	-31.614	8579	10719	124910
Kazakhstan_MLBA_Alakul_Lisakovskiy	China_YR_MN	Mongolian_FX	Yoruba.DG	-0.022195	-31.603	6188	8189	90152
Kazakhstan_MLBA_Karagash	China_Upper_YR_IA	Mongolian_FX	Yoruba.DG	-0.021738	-31.534	6459	8504	94085
Kazakhstan_MLBA_Karagash	China_Shimao_LN	Mongolian_FX	Yoruba.DG	-0.021262	-31.525	6614	8652	95847
Kyrgyzstan_TianShan_Saka.SG	Mongolia_LBA_Ulaanzukh_2	Mongolian_FX	Yoruba.DG	-0.016604	-31.509	7288	9059	106642
Russia_Caucasus_EBA_Yamnaya	China_Shimao_LN	Mongolian_FX	Yoruba.DG	-0.020745	-31.481	6174	8022	89074
Iran_TepeAbdulHosein_N.SG	Mongolia_MBA_Munkhkhairkhan_1	Mongolian_FX	Yoruba.DG	-0.01947	-31.474	7527	9687	110936
Russia_MLBA_Sintashta	China_HMMH_MN	Mongolian_FX	Yoruba.DG	-0.021207	-31.467	5310	6960	77794
Kazakhstan_MLBA_Alakul_Satan	China_YR_LN	Mongolian_FX	Yoruba.DG	-0.020939	-31.416	7066	9211	102435
Mongolia_EIA_Sagly_4	China_NEastAsia_Coastal_EN	Mongolian_FX	Yoruba.DG	-0.012628	-31.29	8446	9976	121169
Mongolia_EIA_Sagly_4	China_NEastAsia_Coastal_EN	Mongolian_FX	Yoruba.DG	-0.012628	-31.29	8446	9976	121169
Russia_Alan.SG	Mongolia_EIA_8	Mongolian_FX	Yoruba.DG	-0.021622	-31.269	6454	8499	94589
Uzbekistan_SappaliTepe_BA	Nepal_Mebrak_2125BP.SG	Mongolian_FX	Yoruba.DG	-0.021024	-31.268	5975	7786	86122
Uzbekistan_SappaliTepe_BA	Mongolia_EIA_Sagly_4	Mongolian_FX	Yoruba.DG	-0.009955	-31.23	8956	10231	128064
Uzbekistan_SappaliTepe_BA	Mongolia_EIA_Sagly_4	Mongolian_FX	Yoruba.DG	-0.009955	-31.23	8956	10231	128064
Iran_GanjDareh_N	Mongolia_EIA_Xiongnu_7	Mongolian_FX	Yoruba.DG	-0.022018	-31.204	6409	8495	94699
Iran_GanjDareh_N	Mongolia_EIA_Xiongnu_7	Mongolian_FX	Yoruba.DG	-0.022018	-31.204	6409	8495	94699
Mongolia_EIA_Sagly_4	China_Upper_YR_LN	Mongolian_FX	Yoruba.DG	-0.01302	-31.203	9020	10692	128450
Mongolia_EIA_Sagly_4	China_Upper_YR_LN	Mongolian_FX	Yoruba.DG	-0.01302	-31.203	9020	10692	128450
Kyrgyzstan_TianShan_Hun.SG	Nepal_Samdzong_1500BP.SG	Mongolian_FX	Yoruba.DG	-0.01247	-31.121	9382	11043	133159
Russia_Andronovo.SG	China_AmurRiver_LPaleolithic	Mongolian_FX	Yoruba.DG	-0.019237	-31.115	7267	9267	103955
Iran_Hasanlu_IA.SG	Nepal_Samdzong_1500BP.SG	Mongolian_FX	Yoruba.DG	-0.020565	-31.108	7962	10318	114579
Kazakhstan_MLBA_Karagash	China_WLR_MN	Mongolian_FX	Yoruba.DG	-0.020997	-31.106	6643	8662	96194
Kazakhstan_MLBA_Karagash	Mongolia_North_N	Mongolian_FX	Yoruba.DG	-0.01948	-31.106	6612	8475	95653
Iran_Wezmeh_N.SG	Kyrgyzstan_Medieval_Nomad.SG	Mongolian_FX	Yoruba.DG	-0.020774	-31.095	8636	11251	125881
Iran_TepeAbdulHosein_N.SG	China_NEastAsia_Inland_EN	Mongolian_FX	Yoruba.DG	-0.023767	-31.092	6458	8722	95256
Uzbekistan_SappaliTepe_BA	Mongolia_EIA_3	Mongolian_FX	Yoruba.DG	-0.020185	-31.083	6184	7997	89816
Iran_TepeAbdulHosein_N.SG	China_SEastAsia_Coastal_LN	Mongolian_FX	Yoruba.DG	-0.022336	-31.056	5127	6806	75161
Iran_GanjDareh_N	Nepal_Mebrak_2125BP.SG	Mongolian_FX	Yoruba.DG	-0.022645	-30.979	5684	7553	82511
Kyrgyzstan_TianShan_Saka.SG	China_AmurRiver_N	Mongolian_FX	Yoruba.DG	-0.015855	-30.966	7014	8615	100974
Russia_Afanasievo	China_WLR_BA	Mongolian_FX	Yoruba.DG	-0.021102	-30.942	4873	6369	70925
Uzbekistan_SappaliTepe_BA	Taiwan_Gongguan	Mongolian_FX	Yoruba.DG	-0.02139	-30.916	5707	7472	82502
Russia_Alan.SG	Mongolia_EBA_Ulgii_1	Mongolian_FX	Yoruba.DG	-0.016642	-30.909	8163	10124	117850
Iran_GanjDareh_N	Mongolia_EIA_3	Mongolian_FX	Yoruba.DG	-0.022062	-30.904	6038	8000	88946
Iran_TepeAbdulHosein_N.SG	China_HMMH_MN	Mongolian_FX	Yoruba.DG	-0.024535	-30.899	4890	6692	73448
Kazakhstan_Maitan_MLBA_Alakul	Nepal_Chokhopani_2800BP.SG	Mongolian_FX	Yoruba.DG	-0.01967	-30.89	8834	11307	125697
Russia_Caucasus_EBA_Yamnaya	China_YR_MN	Mongolian_FX	Yoruba.DG	-0.021077	-30.882	6185	8070	89436
Iran_Wezmeh_N.SG	China_AmurRiver_Mesolithic	Mongolian_FX	Yoruba.DG	-0.023712	-30.872	6047	8135	88045
Russia_MLBA_Sintashta	China_NEastAsia_Inland_EN	Mongolian_FX	Yoruba.DG	-0.020351	-30.826	6952	9010	101132
Russia_Kalmykia_EBA_Yamnaya.SG	Mongolia_EIA_8	Mongolian_FX	Yoruba.DG	-0.021009	-30.809	6380	8348	93681
Kazakhstan_MLBA_OyDzhaylau	Mongolia_EIA_8	Mongolian_FX	Yoruba.DG	-0.020342	-30.767	6294	8177	92534
Kazakhstan_MLBA_OyDzhaylau	Mongolia_EBA_Ulgii_1	Mongolian_FX	Yoruba.DG	-0.015896	-30.746	7683	9453	111361
Russia_Caucasus_EBA_Yamnaya	China_NEastAsia_Coastal_EN	Mongolian_FX	Yoruba.DG	-0.020201	-30.691	6117	7902	88385
Russia_Caucasus_EBA_Yamnaya	China_AmurRiver_N	Mongolian_FX	Yoruba.DG	-0.020022	-30.664	5605	7234	81343
Mongolia_EBA_Chemurchek_2	Russia_MN_Boisman	Mongolian_FX	Yoruba.DG	-0.017198	-30.664	7211	9014	104814
Russia_Andronovo.SG	China_AmurRiver_Mesolithic	Mongolian_FX	Yoruba.DG	-0.019891	-30.663	6105	7852	87806
Kazakhstan_Maitan_MLBA_Alakul	Mongolia_EIA_Xiongnu_7	Mongolian_FX	Yoruba.DG	-0.019806	-30.663	6471	8358	95307
Kazakhstan_Maitan_MLBA_Alakul	Mongolia_EIA_Xiongnu_7	Mongolian_FX	Yoruba.DG	-0.019806	-30.663	6471	8358	95307
Iran_GanjDareh_N	China_NEastAsia_Inland_EN	Mongolian_FX	Yoruba.DG	-0.022983	-30.641	6796	9081	99413
Kazakhstan_MLBA_Alakul_Satan	Mongolia_EIA_SlabGrave_1	Mongolian_FX	Yoruba.DG	-0.019189	-30.635	7010	8966	101920
Kazakhstan_Maitan_MLBA_Alakul	China_HMMH_MN	Mongolian_FX	Yoruba.DG	-0.02149	-30.631	5098	6707	74884
Mongolia_EIA_Sagly_4	China_Shimao_LN	Mongolian_FX	Yoruba.DG	-0.013356	-30.627	8967	10680	128233
Mongolia_EIA_Sagly_4	China_Shimao_LN	Mongolian_FX	Yoruba.DG	-0.013356	-30.627	8967	10680	128233
Iran_GanjDareh_N	Mongolia_Chalcolithic_Afanasievo_2	Mongolian_FX	Yoruba.DG	-0.022057	-30.607	6157	8148	90250
Iran_Hasanlu_IA.SG	Mongolia_East_N	Mongolian_FX	Yoruba.DG	-0.02256	-30.599	6958	9234	100888
Iran_GanjDareh_N	Taiwan_Gongguan	Mongolian_FX	Yoruba.DG	-0.023073	-30.594	5623	7511	81854
Kazakhstan_MLBA_Aktogai	China_WLR_BA	Mongolian_FX	Yoruba.DG	-0.022554	-30.59	4498	5987	66049
Kyrgyzstan_TianShan_Saka.SG	Nepal_Samdzong_1500BP.SG	Mongolian_FX	Yoruba.DG	-0.014486	-30.555	9139	11032	130667
Kyrgyzstan_TianShan_Hun.SG	China_WLR_LN	Mongolian_FX	Yoruba.DG	-0.015053	-30.554	7592	9239	109456
Iran_TepeAbdulHosein_N.SG	Mongolia_EIA_3	Mongolian_FX	Yoruba.DG	-0.022519	-30.537	5727	7633	84626
Russia_Afanasievo	Mongolia_EIA_Xiongnu_7	Mongolian_FX	Yoruba.DG	-0.018486	-30.535	6567	8340	95881
Russia_Afanasievo	Mongolia_EIA_Xiongnu_7	Mongolian_FX	Yoruba.DG	-0.018486	-30.535	6567	8340	95881
Kazakhstan_Maitan_MLBA_Alakul	China_SEastAsia_Coastal_LN	Mongolian_FX	Yoruba.DG	-0.019157	-30.534	5487	6995	78742
Uzbekistan_SappaliTepe_BA	Mongolia_Chalcolithic_Afanasievo_2	Mongolian_FX	Yoruba.DG	-0.020306	-30.533	6250	8099	91046
Kazakhstan_MLBA_Aktogai	Nepal_Chokhopani_2800BP.SG	Mongolian_FX	Yoruba.DG	-0.019803	-30.526	8244	10575	117745
Kazakhstan_MLBA_Alakul_Lisakovskiy	Russia_DevilsCave_N.SG	Mongolian_FX	Yoruba.DG	-0.021414	-30.482	6280	8217	90472
Kazakhstan_MLBA_Alakul_Lisakovskiy	Mongolia_North_N	Mongolian_FX	Yoruba.DG	-0.020155	-30.472	6116	7913	89143
Kazakhstan_Maitan_MLBA_Alakul	Mongolia_MBA_Munkhkhairkhan_1	Mongolian_FX	Yoruba.DG	-0.016251	-30.417	8017	9912	116592
Russia_Alan.SG	Nepal_Chokhopani_2800BP.SG	Mongolian_FX	Yoruba.DG	-0.019586	-30.413	9235	11822	132044
Kazakhstan_MLBA_Alakul_Lisakovskiy	China_Upper_YR_IA	Mongolian_FX	Yoruba.DG	-0.022159	-30.39	6006	7953	87888
Mongolia_EIA_Sagly_4	Mongolia_North_N	Mongolian_FX	Yoruba.DG	-0.011732	-30.362	8490	9931	122798
Mongolia_EIA_Sagly_4	Mongolia_North_N	Mongolian_FX	Yoruba.DG	-0.011732	-30.362	8490	9931	122798
Iran_Hasanlu_IA.SG	Mongolia_LBA_CenterWest_4	Mongolian_FX	Yoruba.DG	-0.018765	-30.356	7574	9626	109326
Russia_Caucasus_EBA_Yamnaya	Mongolia_North_N	Mongolian_FX	Yoruba.DG	-0.019119	-30.324	6138	7839	88936
Russia_Caucasus_EBA_Yamnaya	China_Upper_YR_IA	Mongolian_FX	Yoruba.DG	-0.021148	-30.323	6009	7857	87384
Russia_Afanasievo	China_SEastAsia_Coastal_LN	Mongolian_FX	Yoruba.DG	-0.018017	-30.295	5533	6961	79280
Mongolia_EBA_Chemurchek_2	Taiwan_Hanben_IA	Mongolian_FX	Yoruba.DG	-0.016006	-30.288	7614	9351	108539
Kazakhstan_Maitan_MLBA_Alakul	China_NEastAsia_Inland_EN	Mongolian_FX	Yoruba.DG	-0.02068	-30.279	6875	8945	100120
Russia_Afanasievo	Nepal_Chokhopani_2800BP.SG	Mongolian_FX	Yoruba.DG	-0.018573	-30.275	9184	11605	130320
Iran_TepeAbdulHosein_N.SG	Nepal_Mebrak_2125BP.SG	Mongolian_FX	Yoruba.DG	-0.023264	-30.258	5572	7468	81516
Kazakhstan_MLBA_Karagash	Mongolia_LBA_CenterWest_4	Mongolian_FX	Yoruba.DG	-0.016674	-30.25	6601	8203	96054
Uzbekistan_Bustan_BA	Nepal_Chokhopani_2800BP.SG	Mongolian_FX	Yoruba.DG	-0.020312	-30.241	7915	10226	113754
Kazakhstan_MLBA_Alakul_Satan	Russia_DevilsCave_N.SG	Mongolian_FX	Yoruba.DG	-0.020609	-30.234	7090	9201	102428
Kazakhstan_MLBA_Alakul_Satan	China_Shimao_LN	Mongolian_FX	Yoruba.DG	-0.020682	-30.214	7005	9104	101505
Russia_Caucasus_EBA_Yamnaya	China_Upper_YR_LN	Mongolian_FX	Yoruba.DG	-0.020169	-30.172	6181	7975	88982
Kazakhstan_Maitan_MLBA_Alakul	China_WLR_BA	Mongolian_FX	Yoruba.DG	-0.022357	-30.172	4734	6284	69295
Russia_Caucasus_EBA_Yamnaya	Russia_DevilsCave_N.SG	Mongolian_FX	Yoruba.DG	-0.020333	-30.165	6238	8062	89713
Russia_MLBA_Sintashta	Mongolia_EIA_3	Mongolian_FX	Yoruba.DG	-0.018955	-30.147	6207	7911	89895
Kazakhstan_MLBA_Aktogai	China_SEastAsia_Coastal_LN	Mongolian_FX	Yoruba.DG	-0.018813	-30.143	5322	6773	77083
Mongolia_Chalcolithic_Afanasievo_1	China_YR_LBIA	Mongolian_FX	Yoruba.DG	-0.021383	-30.102	6556	8600	95576
Kazakhstan_MLBA_Karagash	Mongolia_East_N	Mongolian_FX	Yoruba.DG	-0.020338	-30.099	6382	8263	92512
Russia_Afanasievo	Mongolia_MBA_Munkhkhairkhan_1	Mongolian_FX	Yoruba.DG	-0.015206	-30.089	8166	9967	118468
Russia_MLBA_Sintashta	Nepal_Mebrak_2125BP.SG	Mongolian_FX	Yoruba.DG	-0.019473	-30.072	6077	7764	86663
Russia_Afanasievo	China_HMMH_MN	Mongolian_FX	Yoruba.DG	-0.020303	-30.07	5288	6860	77445
Uzbekistan_SappaliTepe_BA	Mongolia_BA_1	Mongolian_FX	Yoruba.DG	-0.018621	-30.045	6890	8755	100180
Russia_Samara_EBA_Yamnaya	Mongolia_EBA_Ulgii_1	Mongolian_FX	Yoruba.DG	-0.015245	-30.039	8073	9851	116595
Kazakhstan_MLBA_Alakul_Satan	Russia_MN_Boisman	Mongolian_FX	Yoruba.DG	-0.020315	-30.034	6794	8803	98849
Kazakhstan_MLBA_Aktogai	Mongolia_MBA_Munkhkhairkhan_1	Mongolian_FX	Yoruba.DG	-0.016158	-30.032	7694	9501	111834
Kyrgyzstan_TianShan_Saka.SG	Mongolia_East_N	Mongolian_FX	Yoruba.DG	-0.016037	-30.012	7837	9655	113375
Russia_Afanasievo	China_NEastAsia_Inland_EN	Mongolian_FX	Yoruba.DG	-0.019612	-30.003	6970	8952	101052
Kazakhstan_MLBA_Aktogai	Mongolia_EIA_Xiongnu_7	Mongolian_FX	Yoruba.DG	-0.019457	-29.989	6370	8191	93600
Kazakhstan_MLBA_Aktogai	Mongolia_EIA_Xiongnu_7	Mongolian_FX	Yoruba.DG	-0.019457	-29.989	6370	8191	93600
Uzbekistan_Bustan_BA	China_SEastAsia_Coastal_LN	Mongolian_FX	Yoruba.DG	-0.0198	-29.983	5210	6705	75479
Kyrgyzstan_TianShan_Saka.SG	China_WLR_LN	Mongolian_FX	Yoruba.DG	-0.016829	-29.974	7426	9235	107496
Kazakhstan_MLBA_Alakul_Lisakovskiy	China_AmurRiver_N	Mongolian_FX	Yoruba.DG	-0.021062	-29.968	5457	7128	79333
Russia_MLBA_Sintashta	Taiwan_Gongguan	Mongolian_FX	Yoruba.DG	-0.020276	-29.959	5734	7408	82573
Kazakhstan_MLBA_Alakul_Lisakovskiy	China_WLR_MN	Mongolian_FX	Yoruba.DG	-0.021401	-29.954	6220	8147	90058
Mongolia_Chalcolithic_Afanasievo_1	China_YR_LN	Mongolian_FX	Yoruba.DG	-0.021062	-29.932	6621	8640	95859
Iran_Wezmeh_N.SG	Nepal_Chokhopani_2800BP.SG	Mongolian_FX	Yoruba.DG	-0.022122	-29.899	9273	12211	132850
Kazakhstan_MLBA_Alakul_Satan	China_YR_MN	Mongolian_FX	Yoruba.DG	-0.021155	-29.878	7047	9206	102040
Kazakhstan_MLBA_Alakul_Lisakovskiy	China_Shimao_LN	Mongolian_FX	Yoruba.DG	-0.021717	-29.869	6210	8159	89736
Russia_Alan.SG	China_WLR_BA	Mongolian_FX	Yoruba.DG	-0.022597	-29.846	4853	6461	71142
Kyrgyzstan_TianShan_Hun.SG	Mongolia_LBA_Khovsgol_6	Mongolian_FX	Yoruba.DG	-0.008999	-29.82	9192	10365	130351
Iran_Wezmeh_N.SG	Mongolia_EIA_8	Mongolian_FX	Yoruba.DG	-0.024017	-29.797	6480	8766	95199
Uzbekistan_Bustan_BA	Mongolia_EIA_Xiongnu_7	Mongolian_FX	Yoruba.DG	-0.02027	-29.79	6190	8035	90981
Uzbekistan_Bustan_BA	Mongolia_EIA_Xiongnu_7	Mongolian_FX	Yoruba.DG	-0.02027	-29.79	6190	8035	90981
Kazakhstan_MLBA_Alakul_Satan	Taiwan_Hanben_IA	Mongolian_FX	Yoruba.DG	-0.01935	-29.782	7112	9093	102390
Russia_Caucasus_EBA_Yamnaya	China_WLR_MN	Mongolian_FX	Yoruba.DG	-0.020728	-29.781	6171	8023	89344
Uzbekistan_SappaliTepe_BA	Mongolia_IA_Xianbei	Mongolian_FX	Yoruba.DG	-0.020398	-29.771	6698	8693	97771
Russia_Kalmykia_EBA_Yamnaya.SG	Mongolia_EBA_Ulgii_1	Mongolian_FX	Yoruba.DG	-0.016002	-29.753	7911	9759	115455
Kyrgyzstan_TianShan_Saka.SG	Mongolia_LBA_Khovsgol_6	Mongolian_FX	Yoruba.DG	-0.011081	-29.749	8932	10349	127906
Russia_Samara_EBA_Yamnaya	Mongolia_EIA_8	Mongolian_FX	Yoruba.DG	-0.020027	-29.732	6514	8405	94451
Mongolia_EBA_Chemurchek_2	China_YR_MN	Mongolian_FX	Yoruba.DG	-0.017995	-29.719	7490	9436	108169
Iran_Hasanlu_IA.SG	China_AmurRiver_Mesolithic	Mongolian_FX	Yoruba.DG	-0.02289	-29.693	5380	7166	78005
Kazakhstan_MLBA_Aktogai	China_NEastAsia_Inland_EN	Mongolian_FX	Yoruba.DG	-0.020573	-29.652	6696	8705	97664
Uzbekistan_Bustan_BA	Mongolia_MBA_Munkhkhairkhan_1	Mongolian_FX	Yoruba.DG	-0.016928	-29.622	7447	9276	108058
Iran_TepeAbdulHosein_N.SG	Mongolia_Chalcolithic_Afanasievo_2	Mongolian_FX	Yoruba.DG	-0.022413	-29.611	5858	7786	85993
Iran_TepeAbdulHosein_N.SG	Taiwan_Gongguan	Mongolian_FX	Yoruba.DG	-0.023693	-29.547	5330	7183	78200
Kazakhstan_MLBA_Karagash	Mongolia_LBA_Ulaanzukh_2	Mongolian_FX	Yoruba.DG	-0.02017	-29.494	6179	8006	90572
Kyrgyzstan_TianShan_Hun.SG	Mongolia_East_N	Mongolian_FX	Yoruba.DG	-0.014183	-29.474	7986	9625	115576
Russia_Caucasus_EBA_Yamnaya	China_WLR_LN	Mongolian_FX	Yoruba.DG	-0.021029	-29.463	5434	7094	78969
Mongolia_EBA_Chemurchek_2	China_WLR_MN	Mongolian_FX	Yoruba.DG	-0.017508	-29.459	7471	9363	108027
Uzbekistan_Bustan_BA	China_WLR_BA	Mongolian_FX	Yoruba.DG	-0.022325	-29.457	4372	5799	63918
Kazakhstan_MLBA_Karagash	China_WLR_LN	Mongolian_FX	Yoruba.DG	-0.021246	-29.425	5803	7592	84206
Russia_Samara_EBA_Yamnaya	China_WLR_BA	Mongolian_FX	Yoruba.DG	-0.021122	-29.422	4776	6249	69715
Iran_Hasanlu_IA.SG	China_AmurRiver_EarlyN	Mongolian_FX	Yoruba.DG	-0.022479	-29.413	5738	7591	82432
Kazakhstan_MLBA_Karagash	Nepal_Samdzong_1500BP.SG	Mongolian_FX	Yoruba.DG	-0.01864	-29.411	6754	8555	96623
Russia_Alan.SG	Mongolia_MBA_Munkhkhairkhan_1	Mongolian_FX	Yoruba.DG	-0.016324	-29.403	8196	10124	118102
Iran_TepeAbdulHosein_N.SG	Mongolia_IA_Xianbei	Mongolian_FX	Yoruba.DG	-0.022626	-29.365	6212	8297	92137
Mongolia_EIA_Sagly_4	China_AmurRiver_N	Mongolian_FX	Yoruba.DG	-0.012306	-29.357	7131	8394	102617
Mongolia_EIA_Sagly_4	China_AmurRiver_N	Mongolian_FX	Yoruba.DG	-0.012306	-29.357	7131	8394	102617
Russia_MLBA_Sintashta	Mongolia_Chalcolithic_Afanasievo_2	Mongolian_FX	Yoruba.DG	-0.019086	-29.349	6266	8006	91166
Mongolia_Chalcolithic_Afanasievo_1	Russia_MN_Boisman	Mongolian_FX	Yoruba.DG	-0.020645	-29.337	6389	8325	93777
Mongolia_EIA_Sagly_4	China_Upper_YR_IA	Mongolian_FX	Yoruba.DG	-0.013467	-29.32	8738	10420	124934
Mongolia_EIA_Sagly_4	China_Upper_YR_IA	Mongolian_FX	Yoruba.DG	-0.013467	-29.32	8738	10420	124934
Russia_Andronovo.SG	Mongolia_EIA_8	Mongolian_FX	Yoruba.DG	-0.020366	-29.299	6446	8380	94943
Iran_Hasanlu_IA.SG	Kyrgyzstan_Medieval_Nomad.SG	Mongolian_FX	Yoruba.DG	-0.019294	-29.276	7488	9583	108568
Mongolia_EBA_Chemurchek_2	China_Shimao_LN	Mongolian_FX	Yoruba.DG	-0.017566	-29.259	7469	9359	107608
Kazakhstan_MLBA_Alakul_Lisakovskiy	Mongolia_East_N	Mongolian_FX	Yoruba.DG	-0.02118	-29.258	5888	7711	86074
Iran_Hasanlu_IA.SG	Mongolia_LBA_Khovsgol_6	Mongolian_FX	Yoruba.DG	-0.01723	-29.245	7826	9765	112577
Kazakhstan_MLBA_Aktogai	China_HMMH_MN	Mongolian_FX	Yoruba.DG	-0.021161	-29.229	4787	6273	70221
Iran_GanjDareh_N	Mongolia_BA_1	Mongolian_FX	Yoruba.DG	-0.020069	-29.212	6797	8782	98914
Iran_GanjDareh_N	Mongolia_IA_Xianbei	Mongolian_FX	Yoruba.DG	-0.022005	-29.181	6637	8767	96765
Mongolia_EIA_Sagly_4	Russia_DevilsCave_N.SG	Mongolian_FX	Yoruba.DG	-0.012789	-29.17	9088	10746	129687
Mongolia_EIA_Sagly_4	Russia_DevilsCave_N.SG	Mongolian_FX	Yoruba.DG	-0.012789	-29.17	9088	10746	129687
Mongolia_Chalcolithic_Afanasievo_1	Mongolia_EIA_SlabGrave_1	Mongolian_FX	Yoruba.DG	-0.019341	-29.165	6551	8400	95591
Kazakhstan_MLBA_Alakul_Satan	China_Upper_YR_IA	Mongolian_FX	Yoruba.DG	-0.021052	-29.15	6840	8935	99498
Uzbekistan_Bustan_BA	Taiwan_Gongguan	Mongolian_FX	Yoruba.DG	-0.021339	-29.144	5466	7159	79336
Kazakhstan_Maitan_MLBA_Alakul	Nepal_Mebrak_2125BP.SG	Mongolian_FX	Yoruba.DG	-0.019909	-29.139	5858	7525	83727
Russia_Afanasievo	Mongolia_EIA_3	Mongolian_FX	Yoruba.DG	-0.018146	-29.138	6195	7825	89866
Kazakhstan_MLBA_Karagash	Mongolia_LBA_Khovsgol_6	Mongolian_FX	Yoruba.DG	-0.015638	-29.124	6642	8151	96505
Kazakhstan_MLBA_Alakul_Satan	China_NEastAsia_Coastal_EN	Mongolian_FX	Yoruba.DG	-0.020107	-29.121	6914	8919	99726
Russia_Kalmykia_EBA_Yamnaya.SG	Nepal_Chokhopani_2800BP.SG	Mongolian_FX	Yoruba.DG	-0.019192	-29.093	8872	11310	127023
Kazakhstan_MLBA_Alakul_Satan	China_WLR_MN	Mongolian_FX	Yoruba.DG	-0.02041	-29.081	6977	9058	101925
Russia_Caucasus_EBA_Yamnaya	Mongolia_LBA_CenterWest_4	Mongolian_FX	Yoruba.DG	-0.016249	-29.081	6129	7579	89242
Kazakhstan_MLBA_Alakul_Lisakovskiy	Mongolia_LBA_Ulaanzukh_2	Mongolian_FX	Yoruba.DG	-0.02133	-29.065	5670	7450	83428
Uzbekistan_Bustan_BA	Mongolia_EIA_3	Mongolian_FX	Yoruba.DG	-0.019952	-29.058	5926	7639	85852
Russia_Andronovo.SG	Mongolia_EBA_Ulgii_1	Mongolian_FX	Yoruba.DG	-0.015556	-29.001	8157	9994	118113
Kazakhstan_Maitan_MLBA_Alakul	Mongolia_EIA_3	Mongolian_FX	Yoruba.DG	-0.019235	-28.976	6180	7900	89434
Kazakhstan_MLBA_Alakul_Lisakovskiy	Mongolia_LBA_CenterWest_4	Mongolian_FX	Yoruba.DG	-0.017202	-28.965	6161	7702	89631
Kazakhstan_MLBA_Alakul_Satan	China_Upper_YR_LN	Mongolian_FX	Yoruba.DG	-0.020258	-28.934	7023	9081	101558
Kazakhstan_MLBA_Alakul_Lisakovskiy	China_WLR_LN	Mongolian_FX	Yoruba.DG	-0.022081	-28.927	5369	7098	78309
Kazakhstan_Maitan_MLBA_Alakul	Taiwan_Gongguan	Mongolian_FX	Yoruba.DG	-0.020675	-28.913	5685	7384	82172
Kazakhstan_MLBA_Alakul_Lisakovskiy	Nepal_Samdzong_1500BP.SG	Mongolian_FX	Yoruba.DG	-0.019443	-28.9	6306	8065	90473
Russia_Kalmykia_EBA_Yamnaya.SG	Mongolia_EIA_Xiongnu_7	Mongolian_FX	Yoruba.DG	-0.019189	-28.898	6436	8245	94306
Russia_Kalmykia_EBA_Yamnaya.SG	Mongolia_EIA_Xiongnu_7	Mongolian_FX	Yoruba.DG	-0.019189	-28.898	6436	8245	94306
Kazakhstan_Maitan_MLBA_Alakul	Mongolia_Chalcolithic_Afanasievo_2	Mongolian_FX	Yoruba.DG	-0.019518	-28.895	6207	7978	90770
Iran_Hasanlu_IA.SG	China_AmurRiver_LPaleolithic	Mongolian_FX	Yoruba.DG	-0.02198	-28.89	6376	8389	91549
Mongolia_EBA_Chemurchek_2	Mongolia_North_N	Mongolian_FX	Yoruba.DG	-0.015918	-28.854	7368	9070	106925
Mongolia_Chalcolithic_Afanasievo_1	China_YR_MN	Mongolian_FX	Yoruba.DG	-0.021388	-28.85	6581	8624	95534
Russia_Alan.SG	China_NEastAsia_Inland_EN	Mongolian_FX	Yoruba.DG	-0.020627	-28.845	6929	9004	100609
Russia_Alan.SG	Mongolia_EIA_Xiongnu_7	Mongolian_FX	Yoruba.DG	-0.019704	-28.844	6582	8461	95353
Russia_Alan.SG	Mongolia_EIA_Xiongnu_7	Mongolian_FX	Yoruba.DG	-0.019704	-28.844	6582	8461	95353
Mongolia_EBA_Chemurchek_2	China_NEastAsia_Coastal_EN	Mongolian_FX	Yoruba.DG	-0.016806	-28.832	7345	9122	105692
Kazakhstan_MLBA_OyDzhaylau	Nepal_Chokhopani_2800BP.SG	Mongolian_FX	Yoruba.DG	-0.018974	-28.816	8220	10445	117299
Iran_Wezmeh_N.SG	Mongolia_EBA_Ulgii_1	Mongolian_FX	Yoruba.DG	-0.01938	-28.793	8223	10521	118604
Russia_MLBA_Sintashta	Mongolia_IA_Xianbei	Mongolian_FX	Yoruba.DG	-0.01923	-28.78	6718	8601	97895
Kazakhstan_MLBA_Karagash	China_AmurRiver_Mesolithic	Mongolian_FX	Yoruba.DG	-0.020035	-28.756	5340	6887	77245
Russia_Afanasievo	Taiwan_Gongguan	Mongolian_FX	Yoruba.DG	-0.019434	-28.746	5746	7350	82546
Uzbekistan_Bustan_BA	China_NEastAsia_Inland_EN	Mongolian_FX	Yoruba.DG	-0.021042	-28.741	6479	8467	94488
Russia_MLBA_Sintashta	Mongolia_BA_1	Mongolian_FX	Yoruba.DG	-0.017429	-28.73	6909	8658	100322
Russia_Alan.SG	China_HMMH_MN	Mongolian_FX	Yoruba.DG	-0.021317	-28.682	5337	7006	78323
Kazakhstan_Maitan_MLBA_Alakul	Mongolia_EIA_Sagly_4	Mongolian_FX	Yoruba.DG	-0.009067	-28.653	8604	9735	124724
Kazakhstan_Maitan_MLBA_Alakul	Mongolia_EIA_Sagly_4	Mongolian_FX	Yoruba.DG	-0.009067	-28.653	8604	9735	124724
Russia_Samara_EBA_Yamnaya	China_HMMH_MN	Mongolian_FX	Yoruba.DG	-0.020108	-28.639	5204	6725	75653
Russia_Caucasus_EBA_Yamnaya	Nepal_Samdzong_1500BP.SG	Mongolian_FX	Yoruba.DG	-0.018375	-28.629	6280	7928	89711
Kazakhstan_MLBA_Alakul_Satan	China_WLR_LN	Mongolian_FX	Yoruba.DG	-0.021177	-28.611	6093	7959	88082
Kazakhstan_MLBA_Aktogai	Nepal_Mebrak_2125BP.SG	Mongolian_FX	Yoruba.DG	-0.020055	-28.591	5511	7096	79061
Mongolia_EBA_Chemurchek_2	China_Upper_YR_LN	Mongolian_FX	Yoruba.DG	-0.01701	-28.566	7527	9358	107636
Kazakhstan_MLBA_Aktogai	Mongolia_EIA_3	Mongolian_FX	Yoruba.DG	-0.019211	-28.542	6032	7721	87899
Russia_Kalmykia_EBA_Yamnaya.SG	China_WLR_BA	Mongolian_FX	Yoruba.DG	-0.021771	-28.527	4722	6235	69518
Mongolia_EBA_Chemurchek_2	Russia_DevilsCave_N.SG	Mongolian_FX	Yoruba.DG	-0.017118	-28.516	7558	9417	108553
Russia_Alan.SG	China_SEastAsia_Coastal_LN	Mongolian_FX	Yoruba.DG	-0.018843	-28.509	5542	7029	78919
Kazakhstan_MLBA_Aktogai	Taiwan_Gongguan	Mongolian_FX	Yoruba.DG	-0.020448	-28.507	5593	7247	80894
Russia_Caucasus_EBA_Yamnaya	Mongolia_East_N	Mongolian_FX	Yoruba.DG	-0.020106	-28.495	5912	7648	86333
Russia_Kalmykia_EBA_Yamnaya.SG	China_HMMH_MN	Mongolian_FX	Yoruba.DG	-0.020952	-28.485	5165	6748	75581
Kyrgyzstan_TianShan_Saka.SG	China_AmurRiver_EarlyN	Mongolian_FX	Yoruba.DG	-0.016144	-28.475	6364	7841	91462
Iran_TepeAbdulHosein_N.SG	Mongolia_BA_1	Mongolian_FX	Yoruba.DG	-0.020609	-28.473	6436	8381	94373
Kazakhstan_MLBA_OyDzhaylau	China_NEastAsia_Inland_EN	Mongolian_FX	Yoruba.DG	-0.019671	-28.471	6686	8599	97244
Mongolia_EBA_Chemurchek_2	China_Upper_YR_IA	Mongolian_FX	Yoruba.DG	-0.017796	-28.458	7276	9152	105439
Russia_Afanasievo	Nepal_Mebrak_2125BP.SG	Mongolian_FX	Yoruba.DG	-0.018743	-28.43	6064	7683	86352
Uzbekistan_Bustan_BA	China_HMMH_MN	Mongolian_FX	Yoruba.DG	-0.021882	-28.426	4607	6096	68057
Kazakhstan_MLBA_OyDzhaylau	China_WLR_BA	Mongolian_FX	Yoruba.DG	-0.021065	-28.386	4507	5891	65713
Mongolia_Chalcolithic_Afanasievo_1	China_NEastAsia_Coastal_EN	Mongolian_FX	Yoruba.DG	-0.020467	-28.382	6464	8392	94187
Iran_Wezmeh_N.SG	China_NEastAsia_Inland_EN	Mongolian_FX	Yoruba.DG	-0.023174	-28.379	6938	9284	101245
Iran_Wezmeh_N.SG	China_WLR_BA	Mongolian_FX	Yoruba.DG	-0.02459	-28.376	4853	6612	71547
Iran_Wezmeh_N.SG	Mongolia_MBA_Munkhkhairkhan_1	Mongolian_FX	Yoruba.DG	-0.018695	-28.372	8227	10448	118836
Kyrgyzstan_TianShan_Hun.SG	China_AmurRiver_Mesolithic	Mongolian_FX	Yoruba.DG	-0.014179	-28.367	6128	7376	88069
Mongolia_EIA_Sagly_4	China_WLR_MN	Mongolian_FX	Yoruba.DG	-0.013256	-28.366	8973	10680	128808
Mongolia_EIA_Sagly_4	China_WLR_MN	Mongolian_FX	Yoruba.DG	-0.013256	-28.366	8973	10680	128808
Mongolia_EIA_Sagly_4	Mongolia_LBA_CenterWest_4	Mongolian_FX	Yoruba.DG	-0.008797	-28.283	8729	9828	124921
Mongolia_EIA_Sagly_4	Mongolia_LBA_CenterWest_4	Mongolian_FX	Yoruba.DG	-0.008797	-28.283	8729	9828	124921
Russia_Afanasievo	Mongolia_EIA_Sagly_4	Mongolian_FX	Yoruba.DG	-0.007832	-28.278	8940	9945	128387
Russia_Afanasievo	Mongolia_EIA_Sagly_4	Mongolian_FX	Yoruba.DG	-0.007832	-28.278	8940	9945	128387
Iran_GanjDareh_N	Mongolia_EIA_Sagly_4	Mongolian_FX	Yoruba.DG	-0.011441	-28.269	8596	9999	122672
Iran_GanjDareh_N	Mongolia_EIA_Sagly_4	Mongolian_FX	Yoruba.DG	-0.011441	-28.269	8596	9999	122672
Iran_Wezmeh_N.SG	China_HMMH_MN	Mongolian_FX	Yoruba.DG	-0.024177	-28.247	5337	7241	78749
Mongolia_Chalcolithic_Afanasievo_1	China_Upper_YR_LN	Mongolian_FX	Yoruba.DG	-0.020546	-28.236	6629	8582	95069
Mongolia_Chalcolithic_Afanasievo_1	Taiwan_Hanben_IA	Mongolian_FX	Yoruba.DG	-0.019646	-28.183	6647	8530	95835
Kazakhstan_MLBA_OyDzhaylau	China_HMMH_MN	Mongolian_FX	Yoruba.DG	-0.020526	-28.175	4787	6222	69930
Russia_Afanasievo	Mongolia_Chalcolithic_Afanasievo_2	Mongolian_FX	Yoruba.DG	-0.018261	-28.173	6270	7935	91169
Kazakhstan_MLBA_Aktogai	Mongolia_Chalcolithic_Afanasievo_2	Mongolian_FX	Yoruba.DG	-0.01922	-28.153	6126	7848	89562
Russia_Kalmykia_EBA_Yamnaya.SG	China_NEastAsia_Inland_EN	Mongolian_FX	Yoruba.DG	-0.020205	-28.151	6842	8851	99426
Kazakhstan_MLBA_Karagash	China_AmurRiver_LPaleolithic	Mongolian_FX	Yoruba.DG	-0.01922	-28.15	6049	7716	86739
Russia_Samara_EBA_Yamnaya	Nepal_Chokhopani_2800BP.SG	Mongolian_FX	Yoruba.DG	-0.018361	-28.138	8976	11313	127290
Russia_Samara_EBA_Yamnaya	China_SEastAsia_Coastal_LN	Mongolian_FX	Yoruba.DG	-0.017846	-28.104	5539	6945	78782
Kyrgyzstan_TianShan_Saka.SG	China_AmurRiver_Mesolithic	Mongolian_FX	Yoruba.DG	-0.015999	-28.077	5970	7350	86235
Kyrgyzstan_TianShan_Hun.SG	China_AmurRiver_EarlyN	Mongolian_FX	Yoruba.DG	-0.014221	-28.074	6511	7839	93374
Russia_Caucasus_EBA_Yamnaya	China_AmurRiver_EarlyN	Mongolian_FX	Yoruba.DG	-0.020064	-28.054	5255	6787	76346
Russia_Caucasus_EBA_Yamnaya	Mongolia_LBA_Ulaanzukh_2	Mongolian_FX	Yoruba.DG	-0.020085	-28.05	5772	7473	84679
Iran_Wezmeh_N.SG	Taiwan_Gongguan	Mongolian_FX	Yoruba.DG	-0.023495	-28.002	5685	7625	82576
Kazakhstan_MLBA_OyDzhaylau	Mongolia_EIA_Xiongnu_7	Mongolian_FX	Yoruba.DG	-0.018457	-27.991	6395	8115	93174
Kazakhstan_MLBA_OyDzhaylau	Mongolia_EIA_Xiongnu_7	Mongolian_FX	Yoruba.DG	-0.018457	-27.991	6395	8115	93174
Russia_Andronovo.SG	Nepal_Chokhopani_2800BP.SG	Mongolian_FX	Yoruba.DG	-0.018492	-27.967	9242	11679	131782
Kazakhstan_MLBA_OyDzhaylau	China_SEastAsia_Coastal_LN	Mongolian_FX	Yoruba.DG	-0.017954	-27.871	5370	6752	76971
Kazakhstan_MLBA_Karagash	China_AmurRiver_EarlyN	Mongolian_FX	Yoruba.DG	-0.020289	-27.85	5546	7183	80656
Russia_Alan.SG	Taiwan_Gongguan	Mongolian_FX	Yoruba.DG	-0.020386	-27.847	5717	7390	82080
Mongolia_Chalcolithic_Afanasievo_1	China_Upper_YR_IA	Mongolian_FX	Yoruba.DG	-0.021159	-27.835	6404	8379	93342
Iran_GanjDareh_N	Japan_HG_Jomon	Mongolian_FX	Yoruba.DG	-0.017308	-27.831	7555	9425	108034
Russia_Andronovo.SG	China_WLR_BA	Mongolian_FX	Yoruba.DG	-0.02081	-27.821	4866	6349	71262
Mongolia_EBA_Chemurchek_2	China_AmurRiver_N	Mongolian_FX	Yoruba.DG	-0.016544	-27.817	6508	8065	94166
Uzbekistan_Bustan_BA	Nepal_Mebrak_2125BP.SG	Mongolian_FX	Yoruba.DG	-0.02095	-27.806	5306	6909	76497
Russia_Caucasus_EBA_Yamnaya	Mongolia_LBA_Khovsgol_6	Mongolian_FX	Yoruba.DG	-0.015226	-27.783	6180	7544	89614
Iran_Wezmeh_N.SG	Mongolia_EIA_Xiongnu_7	Mongolian_FX	Yoruba.DG	-0.022227	-27.78	6521	8654	95960
Iran_Wezmeh_N.SG	Mongolia_EIA_Xiongnu_7	Mongolian_FX	Yoruba.DG	-0.022227	-27.78	6521	8654	95960
Kazakhstan_MLBA_Alakul_Lisakovskiy	Mongolia_LBA_Khovsgol_6	Mongolian_FX	Yoruba.DG	-0.015932	-27.773	6221	7658	90228
Kazakhstan_MLBA_Alakul_Lisakovskiy	China_AmurRiver_LPaleolithic	Mongolian_FX	Yoruba.DG	-0.019714	-27.769	5603	7180	79998
Kazakhstan_MLBA_Alakul_Satan	China_AmurRiver_N	Mongolian_FX	Yoruba.DG	-0.0198	-27.76	6177	7943	89196
Uzbekistan_Bustan_BA	Mongolia_IA_Xianbei	Mongolian_FX	Yoruba.DG	-0.020383	-27.744	6344	8238	92896
Kazakhstan_MLBA_Alakul_Satan	Mongolia_LBA_CenterWest_4	Mongolian_FX	Yoruba.DG	-0.016314	-27.73	6939	8593	101398
Kazakhstan_Central_Saka.SG	China_YR_LN	Mongolian_FX	Yoruba.DG	-0.012964	-27.729	8918	10568	127253
Russia_Kalmykia_EBA_Yamnaya.SG	China_SEastAsia_Coastal_LN	Mongolian_FX	Yoruba.DG	-0.018348	-27.727	5478	6911	78088
Russia_Kalmykia_EBA_Yamnaya.SG	Nepal_Mebrak_2125BP.SG	Mongolian_FX	Yoruba.DG	-0.019528	-27.722	5889	7538	84420
Uzbekistan_Bustan_BA	Mongolia_Chalcolithic_Afanasievo_2	Mongolian_FX	Yoruba.DG	-0.019849	-27.713	5947	7674	86996
Russia_Samara_EBA_Yamnaya	Mongolia_EIA_Xiongnu_7	Mongolian_FX	Yoruba.DG	-0.018366	-27.713	6558	8304	95079
Russia_Samara_EBA_Yamnaya	Mongolia_EIA_Xiongnu_7	Mongolian_FX	Yoruba.DG	-0.018366	-27.713	6558	8304	95079
Kazakhstan_MLBA_OyDzhaylau	Mongolia_MBA_Munkhkhairkhan_1	Mongolian_FX	Yoruba.DG	-0.01547	-27.711	7681	9404	111362
Kazakhstan_MLBA_Alakul_Satan	Mongolia_North_N	Mongolian_FX	Yoruba.DG	-0.019262	-27.71	6953	8893	100723
Kazakhstan_Maitan_MLBA_Alakul	Mongolia_BA_1	Mongolian_FX	Yoruba.DG	-0.017686	-27.709	6833	8594	99590
Kazakhstan_MLBA_OyDzhaylau	Nepal_Mebrak_2125BP.SG	Mongolian_FX	Yoruba.DG	-0.019668	-27.705	5504	7052	78728
Russia_Kalmykia_EBA_Yamnaya.SG	Mongolia_MBA_Munkhkhairkhan_1	Mongolian_FX	Yoruba.DG	-0.015701	-27.687	7932	9748	115646
Russia_Andronovo.SG	China_HMMH_MN	Mongolian_FX	Yoruba.DG	-0.020535	-27.684	5295	6901	78226
Kyrgyzstan_TianShan_Hun.SG	China_AmurRiver_LPaleolithic	Mongolian_FX	Yoruba.DG	-0.01336	-27.672	7355	8750	104373
Iran_Wezmeh_N.SG	Nepal_Mebrak_2125BP.SG	Mongolian_FX	Yoruba.DG	-0.02268	-27.659	6056	8043	87594
Russia_Alan.SG	Mongolia_EIA_3	Mongolian_FX	Yoruba.DG	-0.019321	-27.654	6176	7902	89347
Mongolia_EIA_Sagly_4	China_WLR_LN	Mongolian_FX	Yoruba.DG	-0.013451	-27.647	7530	8981	107904
Mongolia_EIA_Sagly_4	China_WLR_LN	Mongolian_FX	Yoruba.DG	-0.013451	-27.647	7530	8981	107904
Kazakhstan_MLBA_Alakul_Satan	Nepal_Samdzong_1500BP.SG	Mongolian_FX	Yoruba.DG	-0.018438	-27.645	7154	9042	102425
Kyrgyzstan_TianShan_Saka.SG	Kyrgyzstan_Medieval_Nomad.SG	Mongolian_FX	Yoruba.DG	-0.013209	-27.629	8588	10221	123674
Kazakhstan_MLBA_Aktogai	Mongolia_IA_Xianbei	Mongolian_FX	Yoruba.DG	-0.01957	-27.614	6504	8375	95603
Russia_Caucasus_EBA_Yamnaya	China_AmurRiver_Mesolithic	Mongolian_FX	Yoruba.DG	-0.019645	-27.56	5046	6483	73191
Mongolia_Chalcolithic_Afanasievo_1	Russia_DevilsCave_N.SG	Mongolian_FX	Yoruba.DG	-0.020524	-27.549	6629	8596	95845
Mongolia_LBA_CenterWest_5	China_YR_LBIA	Mongolian_FX	Yoruba.DG	-0.015108	-27.438	8524	10376	122560
Russia_Alan.SG	Nepal_Mebrak_2125BP.SG	Mongolian_FX	Yoruba.DG	-0.019696	-27.377	6082	7798	87093
Russia_Afanasievo	Mongolia_BA_1	Mongolian_FX	Yoruba.DG	-0.016564	-27.348	6902	8562	100269
Uzbekistan_SappaliTepe_BA	Japan_HG_Jomon	Mongolian_FX	Yoruba.DG	-0.015716	-27.347	7732	9458	109804
Russia_Kalmykia_EBA_Yamnaya.SG	Mongolia_EIA_3	Mongolian_FX	Yoruba.DG	-0.018993	-27.324	6087	7769	88529
Mongolia_EBA_Chemurchek_2	Mongolia_East_N	Mongolian_FX	Yoruba.DG	-0.016785	-27.323	7029	8748	102388
Iran_Hasanlu_IA.SG	Mongolia_EIA_8	Mongolian_FX	Yoruba.DG	-0.022572	-27.302	5754	7651	84025
Mongolia_Chalcolithic_Afanasievo_1	China_WLR_MN	Mongolian_FX	Yoruba.DG	-0.020813	-27.294	6555	8542	95429
Russia_Samara_EBA_Yamnaya	China_NEastAsia_Inland_EN	Mongolian_FX	Yoruba.DG	-0.019127	-27.288	6950	8865	100122
Kazakhstan_MLBA_Alakul_Lisakovskiy	China_AmurRiver_EarlyN	Mongolian_FX	Yoruba.DG	-0.020772	-27.266	5105	6636	73700
Mongolia_EBA_Chemurchek_2	China_WLR_LN	Mongolian_FX	Yoruba.DG	-0.017541	-27.237	6463	8105	93627
Russia_Alan.SG	Mongolia_Chalcolithic_Afanasievo_2	Mongolian_FX	Yoruba.DG	-0.019272	-27.23	6250	7996	90612
Kyrgyzstan_TianShan_Saka.SG	China_AmurRiver_LPaleolithic	Mongolian_FX	Yoruba.DG	-0.015113	-27.229	7193	8740	102305
Mongolia_EBA_Chemurchek_2	Mongolia_LBA_Ulaanzukh_2	Mongolian_FX	Yoruba.DG	-0.017226	-27.219	6811	8524	99412
Mongolia_Chalcolithic_Afanasievo_1	Mongolia_North_N	Mongolian_FX	Yoruba.DG	-0.019398	-27.214	6480	8322	94918
Russia_Afanasievo	Mongolia_IA_Xianbei	Mongolian_FX	Yoruba.DG	-0.018464	-27.208	6732	8539	97888
Kazakhstan_MLBA_Alakul_Lisakovskiy	China_AmurRiver_Mesolithic	Mongolian_FX	Yoruba.DG	-0.020907	-27.198	4823	6293	70341
Kazakhstan_Maitan_MLBA_Alakul	Mongolia_IA_Xianbei	Mongolian_FX	Yoruba.DG	-0.019427	-27.188	6675	8567	97376
Mongolia_EIA_Sagly_4	Mongolia_LBA_Ulaanzukh_2	Mongolian_FX	Yoruba.DG	-0.012768	-27.18	7439	8824	108537
Mongolia_EIA_Sagly_4	Mongolia_LBA_Ulaanzukh_2	Mongolian_FX	Yoruba.DG	-0.012768	-27.18	7439	8824	108537
Iran_Hasanlu_IA.SG	Nepal_Chokhopani_2800BP.SG	Mongolian_FX	Yoruba.DG	-0.020538	-27.168	7964	10314	114395
Russia_Kalmykia_EBA_Yamnaya.SG	Taiwan_Gongguan	Mongolian_FX	Yoruba.DG	-0.020255	-27.168	5673	7323	81454
Mongolia_Chalcolithic_Afanasievo_1	China_AmurRiver_N	Mongolian_FX	Yoruba.DG	-0.020347	-27.16	5877	7632	86251
Russia_Samara_EBA_Yamnaya	Mongolia_MBA_Munkhkhairkhan_1	Mongolian_FX	Yoruba.DG	-0.014854	-27.146	8052	9787	116773
Iran_TepeAbdulHosein_N.SG	Japan_HG_Jomon	Mongolian_FX	Yoruba.DG	-0.017969	-27.122	7188	9047	103436
Mongolia_Chalcolithic_Afanasievo_1	China_Shimao_LN	Mongolian_FX	Yoruba.DG	-0.020829	-27.097	6545	8525	95075
Russia_Andronovo.SG	China_NEastAsia_Inland_EN	Mongolian_FX	Yoruba.DG	-0.019323	-27.092	6980	8931	100947
Kyrgyzstan_TianShan_Hun.SG	Kyrgyzstan_Medieval_Nomad.SG	Mongolian_FX	Yoruba.DG	-0.011078	-27.091	8808	10203	125962
Mongolia_LBA_MongunTaiga_3	China_YR_LBIA	Mongolian_FX	Yoruba.DG	-0.013725	-27.075	8158	9766	117142
Kazakhstan_Central_Saka.SG	China_YR_LBIA	Mongolian_FX	Yoruba.DG	-0.013172	-27.067	8820	10485	126392
Iran_TepeAbdulHosein_N.SG	Mongolia_EIA_Sagly_4	Mongolian_FX	Yoruba.DG	-0.012091	-27.067	8354	9809	120309
Iran_TepeAbdulHosein_N.SG	Mongolia_EIA_Sagly_4	Mongolian_FX	Yoruba.DG	-0.012091	-27.067	8354	9809	120309
Kazakhstan_MLBA_Karagash	Kyrgyzstan_Medieval_Nomad.SG	Mongolian_FX	Yoruba.DG	-0.017427	-27.064	6298	7894	91581
Iran_Hasanlu_IA.SG	Mongolia_EBA_Ulgii_1	Mongolian_FX	Yoruba.DG	-0.01793	-27.058	7177	9032	103459
Iran_Wezmeh_N.SG	Mongolia_IA_Xianbei	Mongolian_FX	Yoruba.DG	-0.022313	-26.994	6709	8894	97926
Kazakhstan_MLBA_Alakul_Satan	Mongolia_LBA_Ulaanzukh_2	Mongolian_FX	Yoruba.DG	-0.020386	-26.957	6419	8333	93925
Iran_Wezmeh_N.SG	Mongolia_EIA_3	Mongolian_FX	Yoruba.DG	-0.021811	-26.952	6197	8157	89897
Mongolia_EIA_Sagly_4	Nepal_Samdzong_1500BP.SG	Mongolian_FX	Yoruba.DG	-0.010827	-26.929	9238	10642	129683
Mongolia_EIA_Sagly_4	Nepal_Samdzong_1500BP.SG	Mongolian_FX	Yoruba.DG	-0.010827	-26.929	9238	10642	129683
Russia_Andronovo.SG	Mongolia_EIA_Xiongnu_7	Mongolian_FX	Yoruba.DG	-0.018259	-26.898	6566	8314	95725
Russia_Andronovo.SG	Mongolia_EIA_Xiongnu_7	Mongolian_FX	Yoruba.DG	-0.018259	-26.898	6566	8314	95725
Russia_Samara_EBA_Yamnaya	Mongolia_EIA_3	Mongolian_FX	Yoruba.DG	-0.017916	-26.875	6190	7790	89293
Kazakhstan_MLBA_Aktogai	Mongolia_BA_1	Mongolian_FX	Yoruba.DG	-0.017647	-26.859	6685	8401	97234
Iran_Wezmeh_N.SG	China_SEastAsia_Coastal_LN	Mongolian_FX	Yoruba.DG	-0.021865	-26.841	5492	7228	79404
Russia_Kalmykia_EBA_Yamnaya.SG	Mongolia_Chalcolithic_Afanasievo_2	Mongolian_FX	Yoruba.DG	-0.019013	-26.84	6166	7877	89986
Mongolia_Chalcolithic_Afanasievo_1	Mongolia_LBA_Ulaanzukh_2	Mongolian_FX	Yoruba.DG	-0.020787	-26.838	6128	8001	90126
Kazakhstan_MLBA_Aktogai	Mongolia_EIA_Sagly_4	Mongolian_FX	Yoruba.DG	-0.008979	-26.826	8089	9143	117380
Kazakhstan_MLBA_Aktogai	Mongolia_EIA_Sagly_4	Mongolian_FX	Yoruba.DG	-0.008979	-26.826	8089	9143	117380
Mongolia_LBA_MongunTaiga_3	China_YR_LN	Mongolian_FX	Yoruba.DG	-0.013447	-26.81	8223	9804	117614
Russia_Caucasus_EBA_Yamnaya	China_AmurRiver_LPaleolithic	Mongolian_FX	Yoruba.DG	-0.019304	-26.808	5683	7257	81511
Mongolia_LBA_CenterWest_5	China_YR_LN	Mongolian_FX	Yoruba.DG	-0.014828	-26.806	8616	10443	123182
Iran_Wezmeh_N.SG	Mongolia_BA_1	Mongolian_FX	Yoruba.DG	-0.020531	-26.782	6871	8931	100362
Kazakhstan_MLBA_Alakul_Satan	Mongolia_East_N	Mongolian_FX	Yoruba.DG	-0.01989	-26.743	6686	8617	97079
Russia_Samara_EBA_Yamnaya	Taiwan_Gongguan	Mongolian_FX	Yoruba.DG	-0.019316	-26.684	5754	7338	82023
Kazakhstan_MLBA_Karagash	Mongolia_EIA_8	Mongolian_FX	Yoruba.DG	-0.020121	-26.681	5648	7312	82733
Iran_Wezmeh_N.SG	Mongolia_Chalcolithic_Afanasievo_2	Mongolian_FX	Yoruba.DG	-0.02194	-26.666	6237	8237	91179
Kazakhstan_MLBA_Alakul_Lisakovskiy	Kyrgyzstan_Medieval_Nomad.SG	Mongolian_FX	Yoruba.DG	-0.017733	-26.654	5899	7420	85767
Kazakhstan_MLBA_OyDzhaylau	Mongolia_EIA_3	Mongolian_FX	Yoruba.DG	-0.018129	-26.595	6055	7645	87693
Mongolia_LBA_CenterWest_5	China_YR_MN	Mongolian_FX	Yoruba.DG	-0.015254	-26.579	8540	10409	122563
Kazakhstan_MLBA_OyDzhaylau	Taiwan_Gongguan	Mongolian_FX	Yoruba.DG	-0.01924	-26.528	5637	7188	80622
Mongolia_EIA_Sagly_4	Mongolia_East_N	Mongolian_FX	Yoruba.DG	-0.012423	-26.505	7951	9379	114947
Mongolia_EIA_Sagly_4	Mongolia_East_N	Mongolian_FX	Yoruba.DG	-0.012423	-26.505	7951	9379	114947
Russia_MLBA_Sintashta	Japan_HG_Jomon	Mongolian_FX	Yoruba.DG	-0.014434	-26.464	7818	9406	110037
Iran_Hasanlu_IA.SG	China_WLR_BA	Mongolian_FX	Yoruba.DG	-0.022941	-26.442	4238	5677	62733
Russia_Caucasus_EBA_Yamnaya	Mongolia_EIA_8	Mongolian_FX	Yoruba.DG	-0.020204	-26.438	5328	6898	77717
Kazakhstan_MLBA_OyDzhaylau	Mongolia_Chalcolithic_Afanasievo_2	Mongolian_FX	Yoruba.DG	-0.018249	-26.399	6102	7730	89215
Mongolia_LBA_MongunTaiga_3	Russia_MN_Boisman	Mongolian_FX	Yoruba.DG	-0.01304	-26.387	7752	9210	111771
Russia_Andronovo.SG	Mongolia_MBA_Munkhkhairkhan_1	Mongolian_FX	Yoruba.DG	-0.015105	-26.34	8164	9952	118317
Russia_Samara_EBA_Yamnaya	Nepal_Mebrak_2125BP.SG	Mongolian_FX	Yoruba.DG	-0.018823	-26.334	5925	7516	84494
Russia_Alan.SG	Mongolia_IA_Xianbei	Mongolian_FX	Yoruba.DG	-0.019561	-26.332	6707	8611	97322
Mongolia_Chalcolithic_Afanasievo_1	China_WLR_LN	Mongolian_FX	Yoruba.DG	-0.021158	-26.313	5737	7505	83523
Iran_Hasanlu_IA.SG	China_HMMH_MN	Mongolian_FX	Yoruba.DG	-0.022868	-26.304	4664	6228	68381
Russia_Alan.SG	Mongolia_BA_1	Mongolian_FX	Yoruba.DG	-0.017589	-26.301	6906	8660	99739
Russia_Kalmykia_EBA_Yamnaya.SG	Mongolia_BA_1	Mongolian_FX	Yoruba.DG	-0.017112	-26.291	6742	8428	98529
Uzbekistan_Bustan_BA	Mongolia_BA_1	Mongolian_FX	Yoruba.DG	-0.01822	-26.262	6483	8209	94690
Mongolia_EBA_Chemurchek_2	China_AmurRiver_LPaleolithic	Mongolian_FX	Yoruba.DG	-0.016193	-26.259	6638	8173	94796
Mongolia_EBA_Chemurchek_2	Mongolia_LBA_CenterWest_4	Mongolian_FX	Yoruba.DG	-0.012986	-26.253	7398	8794	107542
Kazakhstan_MLBA_Alakul_Satan	China_AmurRiver_LPaleolithic	Mongolian_FX	Yoruba.DG	-0.019049	-26.212	6329	8045	90081
Kazakhstan_Central_Saka.SG	Mongolia_EIA_SlabGrave_1	Mongolian_FX	Yoruba.DG	-0.011233	-26.21	8596	9980	123219
Russia_Andronovo.SG	China_SEastAsia_Coastal_LN	Mongolian_FX	Yoruba.DG	-0.017791	-26.207	5584	6993	79217
Mongolia_LBA_CenterWest_5	Russia_MN_Boisman	Mongolian_FX	Yoruba.DG	-0.014342	-26.186	7945	9590	114712
Mongolia_LBA_CenterWest_5	Mongolia_EIA_SlabGrave_1	Mongolian_FX	Yoruba.DG	-0.013127	-26.153	8456	10051	121484
Mongolia_Chalcolithic_Afanasievo_1	Mongolia_East_N	Mongolian_FX	Yoruba.DG	-0.020168	-26.148	6322	8174	91853
Russia_Andronovo.SG	Nepal_Mebrak_2125BP.SG	Mongolian_FX	Yoruba.DG	-0.01849	-26.103	6071	7681	87056
Russia_Samara_EBA_Yamnaya	Mongolia_Chalcolithic_Afanasievo_2	Mongolian_FX	Yoruba.DG	-0.01821	-26.079	6207	7854	90452
Mongolia_EBA_Chemurchek_2	Nepal_Samdzong_1500BP.SG	Mongolian_FX	Yoruba.DG	-0.01508	-26.038	7647	9284	108551
Mongolia_LBA_MongunTaiga_3	Mongolia_EIA_SlabGrave_1	Mongolian_FX	Yoruba.DG	-0.011736	-26.036	8120	9490	116739
Mongolia_EBA_Chemurchek_2	China_AmurRiver_Mesolithic	Mongolian_FX	Yoruba.DG	-0.01648	-25.973	5705	7066	82575
Iran_Hasanlu_IA.SG	China_NEastAsia_Inland_EN	Mongolian_FX	Yoruba.DG	-0.021882	-25.897	6181	8133	89215
Mongolia_Chalcolithic_Afanasievo_1	Nepal_Samdzong_1500BP.SG	Mongolian_FX	Yoruba.DG	-0.018424	-25.888	6678	8443	95843
Russia_Andronovo.SG	Mongolia_EIA_3	Mongolian_FX	Yoruba.DG	-0.01793	-25.885	6227	7835	89679
Iran_Hasanlu_IA.SG	Mongolia_MBA_Munkhkhairkhan_1	Mongolian_FX	Yoruba.DG	-0.017437	-25.865	7148	8954	103608
Russia_Afanasievo	Japan_HG_Jomon	Mongolian_FX	Yoruba.DG	-0.013763	-25.857	7812	9326	109993
Mongolia_EIA_Sagly_4	Mongolia_LBA_Khovsgol_6	Mongolian_FX	Yoruba.DG	-0.007429	-25.81	9054	10006	128153
Mongolia_EIA_Sagly_4	Mongolia_LBA_Khovsgol_6	Mongolian_FX	Yoruba.DG	-0.007429	-25.81	9054	10006	128153
Uzbekistan_SappaliTepe_BA	Kyrgyzstan_TianShan_Hun.SG	Mongolian_FX	Yoruba.DG	-0.008348	-25.79	9165	10252	130215
Kazakhstan_MLBA_Alakul_Satan	China_AmurRiver_Mesolithic	Mongolian_FX	Yoruba.DG	-0.020058	-25.744	5413	6991	78683
Kazakhstan_Maitan_MLBA_Alakul	Japan_HG_Jomon	Mongolian_FX	Yoruba.DG	-0.014791	-25.736	7703	9314	108930
Kazakhstan_MLBA_Alakul_Satan	Mongolia_LBA_Khovsgol_6	Mongolian_FX	Yoruba.DG	-0.015089	-25.704	7032	8573	102140
Kazakhstan_MLBA_Alakul_Satan	China_AmurRiver_EarlyN	Mongolian_FX	Yoruba.DG	-0.019933	-25.684	5705	7354	82695
Russia_Andronovo.SG	Taiwan_Gongguan	Mongolian_FX	Yoruba.DG	-0.019324	-25.664	5747	7340	82411
Kazakhstan_MLBA_Alakul_Lisakovskiy	Mongolia_EIA_8	Mongolian_FX	Yoruba.DG	-0.02089	-25.662	5214	6802	75981
Mongolia_Chalcolithic_Afanasievo_1	Mongolia_LBA_CenterWest_4	Mongolian_FX	Yoruba.DG	-0.016506	-25.638	6504	8077	95273
Mongolia_LBA_CenterWest_5	Taiwan_Hanben_IA	Mongolian_FX	Yoruba.DG	-0.013349	-25.63	8697	10338	122973
Iran_Hasanlu_IA.SG	Mongolia_IA_Xianbei	Mongolian_FX	Yoruba.DG	-0.021434	-25.624	5913	7767	86466
Russia_Caucasus_EBA_Yamnaya	Kyrgyzstan_Medieval_Nomad.SG	Mongolian_FX	Yoruba.DG	-0.017072	-25.597	5869	7321	85059
Mongolia_EIA_Sagly_4	China_AmurRiver_Mesolithic	Mongolian_FX	Yoruba.DG	-0.012229	-25.577	6120	7195	87856
Mongolia_EIA_Sagly_4	China_AmurRiver_Mesolithic	Mongolian_FX	Yoruba.DG	-0.012229	-25.577	6120	7195	87856
Russia_Kalmykia_EBA_Yamnaya.SG	Mongolia_IA_Xianbei	Mongolian_FX	Yoruba.DG	-0.019045	-25.577	6616	8451	96340
Kyrgyzstan_TianShan_Saka.SG	Mongolia_EIA_8	Mongolian_FX	Yoruba.DG	-0.016218	-25.563	6389	7903	93320
Mongolia_EBA_Chemurchek_2	China_AmurRiver_EarlyN	Mongolian_FX	Yoruba.DG	-0.016591	-25.53	6060	7503	86962
Kazakhstan_MLBA_OyDzhaylau	Mongolia_IA_Xianbei	Mongolian_FX	Yoruba.DG	-0.018361	-25.528	6544	8291	95169
Iran_Hasanlu_IA.SG	China_SEastAsia_Coastal_LN	Mongolian_FX	Yoruba.DG	-0.020568	-25.5	4930	6377	70358
Kazakhstan_MLBA_Karagash	Mongolia_EBA_Ulgii_1	Mongolian_FX	Yoruba.DG	-0.015707	-25.486	6489	7969	94166
Iran_Hasanlu_IA.SG	Mongolia_EIA_3	Mongolian_FX	Yoruba.DG	-0.020685	-25.485	5462	7104	79377
Kazakhstan_Central_Saka.SG	China_YR_MN	Mongolian_FX	Yoruba.DG	-0.013232	-25.447	8871	10546	126560
Kazakhstan_Central_Saka.SG	Russia_MN_Boisman	Mongolian_FX	Yoruba.DG	-0.012414	-25.434	7956	9370	113965
Mongolia_LBA_CenterWest_5	China_Shimao_LN	Mongolian_FX	Yoruba.DG	-0.014966	-25.431	8523	10348	121893
Russia_Samara_EBA_Yamnaya	Mongolia_IA_Xianbei	Mongolian_FX	Yoruba.DG	-0.018215	-25.421	6673	8440	97044
Kazakhstan_MLBA_OyDzhaylau	Mongolia_BA_1	Mongolian_FX	Yoruba.DG	-0.016534	-25.417	6682	8286	97007
Mongolia_Chalcolithic_Afanasievo_1	China_AmurRiver_EarlyN	Mongolian_FX	Yoruba.DG	-0.020324	-25.373	5529	7166	80561
Kyrgyzstan_TianShan_Hun.SG	Mongolia_EIA_8	Mongolian_FX	Yoruba.DG	-0.014412	-25.356	6524	7896	95225
Mongolia_Chalcolithic_Afanasievo_1	China_AmurRiver_Mesolithic	Mongolian_FX	Yoruba.DG	-0.019987	-25.308	5328	6870	77143
Iran_Hasanlu_IA.SG	Mongolia_EIA_Xiongnu_7	Mongolian_FX	Yoruba.DG	-0.02082	-25.276	5824	7589	84764
Iran_Hasanlu_IA.SG	Mongolia_EIA_Xiongnu_7	Mongolian_FX	Yoruba.DG	-0.02082	-25.276	5824	7589	84764
Kazakhstan_MLBA_Aktogai	Japan_HG_Jomon	Mongolian_FX	Yoruba.DG	-0.01471	-25.2	7477	9036	105996
Mongolia_EIA_Sagly_4	China_AmurRiver_LPaleolithic	Mongolian_FX	Yoruba.DG	-0.011519	-25.183	7343	8541	103998
Mongolia_EIA_Sagly_4	China_AmurRiver_LPaleolithic	Mongolian_FX	Yoruba.DG	-0.011519	-25.183	7343	8541	103998
Mongolia_EIA_Sagly_4	China_AmurRiver_EarlyN	Mongolian_FX	Yoruba.DG	-0.012433	-25.137	6482	7641	93143
Mongolia_EIA_Sagly_4	China_AmurRiver_EarlyN	Mongolian_FX	Yoruba.DG	-0.012433	-25.137	6482	7641	93143
Mongolia_Chalcolithic_Afanasievo_1	China_AmurRiver_LPaleolithic	Mongolian_FX	Yoruba.DG	-0.019002	-25.102	5992	7632	86339
Russia_Alan.SG	Japan_HG_Jomon	Mongolian_FX	Yoruba.DG	-0.014836	-25.073	7781	9405	109434
Russia_Samara_EBA_Yamnaya	Mongolia_BA_1	Mongolian_FX	Yoruba.DG	-0.016361	-25.071	6849	8476	99428
Russia_MLBA_Sintashta	Kyrgyzstan_TianShan_Hun.SG	Mongolian_FX	Yoruba.DG	-0.006978	-25.04	9173	10089	131224
Iran_Hasanlu_IA.SG	Nepal_Mebrak_2125BP.SG	Mongolian_FX	Yoruba.DG	-0.021214	-25.035	5254	6871	76206
Mongolia_LBA_CenterWest_5	China_Upper_YR_LN	Mongolian_FX	Yoruba.DG	-0.014556	-24.996	8546	10322	122050
Mongolia_LBA_MongunTaiga_3	Taiwan_Hanben_IA	Mongolian_FX	Yoruba.DG	-0.01184	-24.931	8310	9701	117543
Mongolia_LBA_CenterWest_5	China_Upper_YR_IA	Mongolian_FX	Yoruba.DG	-0.015047	-24.904	8271	10061	118966
Iran_Wezmeh_N.SG	Japan_HG_Jomon	Mongolian_FX	Yoruba.DG	-0.017619	-24.897	7749	9689	110129
Mongolia_LBA_MongunTaiga_3	China_YR_MN	Mongolian_FX	Yoruba.DG	-0.013669	-24.863	8185	9786	117118
Russia_Andronovo.SG	Mongolia_Chalcolithic_Afanasievo_2	Mongolian_FX	Yoruba.DG	-0.018048	-24.858	6273	7915	90989
Kazakhstan_Central_Saka.SG	China_Upper_YR_LN	Mongolian_FX	Yoruba.DG	-0.012539	-24.853	8872	10453	126115
Mongolia_EBA_Chemurchek_2	Mongolia_LBA_Khovsgol_6	Mongolian_FX	Yoruba.DG	-0.01184	-24.838	7494	8777	108326
Mongolia_LBA_CenterWest_5	Russia_DevilsCave_N.SG	Mongolian_FX	Yoruba.DG	-0.014403	-24.83	8617	10391	123189
Kazakhstan_LBA_Molaly	China_YR_LBIA	Mongolian_FX	Yoruba.DG	-0.018253	-24.81	6014	7603	87091
Iran_Hasanlu_IA.SG	Taiwan_Gongguan	Mongolian_FX	Yoruba.DG	-0.021734	-24.749	5097	6690	73307
Kazakhstan_Central_Saka.SG	Taiwan_Hanben_IA	Mongolian_FX	Yoruba.DG	-0.011311	-24.714	9020	10451	126468
Iran_TepeAbdulHosein_N.SG	Japan_Jomon.SG	Mongolian_FX	Yoruba.DG	-0.017849	-24.708	6715	8441	96727
Mongolia_LBA_CenterWest_5	China_NEastAsia_Coastal_EN	Mongolian_FX	Yoruba.DG	-0.014226	-24.683	8161	9822	116759
Kazakhstan_MLBA_Karagash	Nepal_Chokhopani_2800BP.SG	Mongolian_FX	Yoruba.DG	-0.018779	-24.633	6786	8597	96416
Mongolia_LBA_CenterWest_5	China_WLR_MN	Mongolian_FX	Yoruba.DG	-0.014639	-24.583	8566	10358	122410
Iran_Hasanlu_IA.SG	Mongolia_Chalcolithic_Afanasievo_2	Mongolian_FX	Yoruba.DG	-0.021071	-24.507	5598	7300	80801
Kazakhstan_LBA_Molaly	China_YR_LN	Mongolian_FX	Yoruba.DG	-0.017968	-24.504	6050	7619	87337
Uzbekistan_Bustan_BA	Japan_HG_Jomon	Mongolian_FX	Yoruba.DG	-0.015449	-24.491	7239	8821	102376
Kazakhstan_MLBA_Karagash	Mongolia_EIA_3	Mongolian_FX	Yoruba.DG	-0.018063	-24.464	5452	6874	78760
Kazakhstan_Central_Saka.SG	China_Shimao_LN	Mongolian_FX	Yoruba.DG	-0.012997	-24.455	8803	10438	125843
Mongolia_LBA_MongunTaiga_3	China_NEastAsia_Coastal_EN	Mongolian_FX	Yoruba.DG	-0.012593	-24.407	7930	9355	113190
Kazakhstan_MLBA_Karagash	China_SEastAsia_Coastal_LN	Mongolian_FX	Yoruba.DG	-0.017947	-24.406	4842	6085	69255
Kyrgyzstan_TianShan_Saka.SG	China_HMMH_MN	Mongolian_FX	Yoruba.DG	-0.016635	-24.404	5242	6531	77496
Kyrgyzstan_TianShan_Saka.SG	Nepal_Chokhopani_2800BP.SG	Mongolian_FX	Yoruba.DG	-0.014376	-24.395	9132	11007	130463
Kazakhstan_MLBA_Karagash	Mongolia_EIA_Xiongnu_7	Mongolian_FX	Yoruba.DG	-0.018136	-24.392	5716	7228	83351
Kazakhstan_MLBA_Karagash	Mongolia_EIA_Xiongnu_7	Mongolian_FX	Yoruba.DG	-0.018136	-24.392	5716	7228	83351
Mongolia_LBA_CenterWest_5	Mongolia_North_N	Mongolian_FX	Yoruba.DG	-0.01313	-24.379	8191	9744	118293
Kazakhstan_MLBA_Alakul_Lisakovskiy	Mongolia_EBA_Ulgii_1	Mongolian_FX	Yoruba.DG	-0.01635	-24.373	6010	7441	87536
Kyrgyzstan_TianShan_Saka.SG	China_WLR_BA	Mongolian_FX	Yoruba.DG	-0.017064	-24.33	4851	6051	70323
Mongolia_Chalcolithic_Afanasievo_1	Mongolia_LBA_Khovsgol_6	Mongolian_FX	Yoruba.DG	-0.015286	-24.319	6576	8039	95711
Russia_Alan.SG	Mongolia_EIA_Sagly_4	Mongolian_FX	Yoruba.DG	-0.008942	-24.315	9058	10210	128837
Russia_Alan.SG	Mongolia_EIA_Sagly_4	Mongolian_FX	Yoruba.DG	-0.008942	-24.315	9058	10210	128837
Kazakhstan_Central_Saka.SG	Russia_DevilsCave_N.SG	Mongolian_FX	Yoruba.DG	-0.012228	-24.315	8928	10485	127375
Kazakhstan_MLBA_Alakul_Satan	Kyrgyzstan_Medieval_Nomad.SG	Mongolian_FX	Yoruba.DG	-0.017026	-24.307	6730	8383	97111
Mongolia_LBA_MongunTaiga_3	China_Shimao_LN	Mongolian_FX	Yoruba.DG	-0.013529	-24.298	8134	9710	116459
Russia_Andronovo.SG	Mongolia_BA_1	Mongolian_FX	Yoruba.DG	-0.016409	-24.297	6941	8583	100080
Uzbekistan_Bustan_BA	Mongolia_EIA_Sagly_4	Mongolian_FX	Yoruba.DG	-0.009505	-24.288	7943	9021	113351
Uzbekistan_Bustan_BA	Mongolia_EIA_Sagly_4	Mongolian_FX	Yoruba.DG	-0.009505	-24.288	7943	9021	113351
Iran_GanjDareh_N	Japan_Jomon.SG	Mongolian_FX	Yoruba.DG	-0.017123	-24.26	6888	8553	97220
Kazakhstan_Central_Saka.SG	China_NEastAsia_Coastal_EN	Mongolian_FX	Yoruba.DG	-0.012212	-24.252	8191	9620	117057
Mongolia_LBA_MongunTaiga_3	China_Upper_YR_LN	Mongolian_FX	Yoruba.DG	-0.013002	-24.228	8147	9663	116554
Russia_Caucasus_EBA_Yamnaya	Mongolia_EIA_Xiongnu_7	Mongolian_FX	Yoruba.DG	-0.01818	-24.225	5319	6744	78342
Russia_Caucasus_EBA_Yamnaya	Mongolia_EIA_Xiongnu_7	Mongolian_FX	Yoruba.DG	-0.01818	-24.225	5319	6744	78342
Uzbekistan_SappaliTepe_BA	Kazakhstan_Central_Saka.SG	Mongolian_FX	Yoruba.DG	-0.010543	-24.183	8739	10053	124634
Mongolia_LBA_CenterWest_5	China_AmurRiver_N	Mongolian_FX	Yoruba.DG	-0.013757	-24.146	6990	8370	100239
Russia_Caucasus_EBA_Yamnaya	Mongolia_EBA_Ulgii_1	Mongolian_FX	Yoruba.DG	-0.01556	-24.131	6053	7417	87614
Mongolia_Chalcolithic_Afanasievo_1	Mongolia_EIA_8	Mongolian_FX	Yoruba.DG	-0.020388	-24.102	5608	7291	82543
Kyrgyzstan_TianShan_Hun.SG	China_HMMH_MN	Mongolian_FX	Yoruba.DG	-0.014365	-24.093	5385	6517	78804
Uzbekistan_SappaliTepe_BA	Japan_Jomon.SG	Mongolian_FX	Yoruba.DG	-0.015359	-24.087	7244	8812	102050
Mongolia_LBA_MongunTaiga_3	Russia_DevilsCave_N.SG	Mongolian_FX	Yoruba.DG	-0.01283	-24.058	8252	9761	117602
Kazakhstan_MLBA_Alakul_Lisakovskiy	Mongolia_EIA_Xiongnu_7	Mongolian_FX	Yoruba.DG	-0.019135	-24.032	5223	6682	76276
Kazakhstan_MLBA_Alakul_Lisakovskiy	Mongolia_EIA_Xiongnu_7	Mongolian_FX	Yoruba.DG	-0.019135	-24.032	5223	6682	76276
Russia_Andronovo.SG	Mongolia_IA_Xianbei	Mongolian_FX	Yoruba.DG	-0.018104	-23.951	6754	8522	97692
Kyrgyzstan_TianShan_Hun.SG	China_WLR_BA	Mongolian_FX	Yoruba.DG	-0.014997	-23.945	4943	6016	71592
Uzbekistan_SappaliTepe_BA	China_Xinjian_IA.SG	Mongolian_FX	Yoruba.DG	-0.012458	-23.935	6407	7551	91847
Kazakhstan_Central_Saka.SG	China_Upper_YR_IA	Mongolian_FX	Yoruba.DG	-0.012945	-23.932	8564	10148	122367
Iran_GanjDareh_N	Kyrgyzstan_TianShan_Hun.SG	Mongolian_FX	Yoruba.DG	-0.009777	-23.865	8714	9924	123716
Kazakhstan_LBA_Molaly	Mongolia_EIA_SlabGrave_1	Mongolian_FX	Yoruba.DG	-0.016309	-23.839	5989	7409	87096
Kazakhstan_MLBA_Karagash	China_NEastAsia_Inland_EN	Mongolian_FX	Yoruba.DG	-0.019087	-23.817	5909	7544	85675
Mongolia_EBA_Chemurchek_2	Mongolia_EIA_8	Mongolian_FX	Yoruba.DG	-0.016582	-23.813	6097	7577	89222
Kazakhstan_LBA_Molaly	China_YR_MN	Mongolian_FX	Yoruba.DG	-0.018355	-23.772	5983	7581	87027
Kazakhstan_MLBA_Karagash	Mongolia_Chalcolithic_Afanasievo_2	Mongolian_FX	Yoruba.DG	-0.017862	-23.745	5537	6979	80769
Mongolia_LBA_MongunTaiga_3	China_Upper_YR_IA	Mongolian_FX	Yoruba.DG	-0.013587	-23.674	7961	9509	113941
Kazakhstan_LBA_Molaly	Russia_MN_Boisman	Mongolian_FX	Yoruba.DG	-0.01741	-23.668	5911	7398	85458
Russia_MLBA_Sintashta	Japan_Jomon.SG	Mongolian_FX	Yoruba.DG	-0.014191	-23.661	7346	8804	102744
Kazakhstan_Central_Saka.SG	China_WLR_MN	Mongolian_FX	Yoruba.DG	-0.012855	-23.646	8800	10426	126438
Russia_Caucasus_EBA_Yamnaya	China_SEastAsia_Coastal_LN	Mongolian_FX	Yoruba.DG	-0.017698	-23.631	4605	5782	66515
Kazakhstan_LBA_Molaly	China_Shimao_LN	Mongolian_FX	Yoruba.DG	-0.018325	-23.621	5972	7559	86644
Iran_TepeAbdulHosein_N.SG	Kazakhstan_Central_Saka.SG	Mongolian_FX	Yoruba.DG	-0.012449	-23.621	8147	9613	117721
Iran_Hasanlu_IA.SG	Mongolia_BA_1	Mongolian_FX	Yoruba.DG	-0.01888	-23.62	6093	7762	88408
Iran_TepeAbdulHosein_N.SG	Kyrgyzstan_TianShan_Hun.SG	Mongolian_FX	Yoruba.DG	-0.010331	-23.596	8526	9795	122899
Kazakhstan_MLBA_Karagash	Taiwan_Gongguan	Mongolian_FX	Yoruba.DG	-0.019404	-23.591	5097	6516	73153
Iran_GanjDareh_N	China_Xinjian_IA.SG	Mongolian_FX	Yoruba.DG	-0.013665	-23.585	6112	7308	87531
Kazakhstan_MLBA_Alakul_Satan	Mongolia_EBA_Ulgii_1	Mongolian_FX	Yoruba.DG	-0.015479	-23.568	6808	8336	98750
Mongolia_LBA_CenterWest_5	China_WLR_LN	Mongolian_FX	Yoruba.DG	-0.014943	-23.536	7208	8754	103500
Russia_Caucasus_EBA_Yamnaya	Nepal_Chokhopani_2800BP.SG	Mongolian_FX	Yoruba.DG	-0.018215	-23.513	6272	7902	89517
Kazakhstan_MLBA_Alakul_Satan	Mongolia_EIA_8	Mongolian_FX	Yoruba.DG	-0.019948	-23.486	5873	7571	85101
Kyrgyzstan_TianShan_Saka.SG	China_NEastAsia_Inland_EN	Mongolian_FX	Yoruba.DG	-0.01545	-23.454	6861	8394	99260
Kazakhstan_MLBA_Alakul_Satan	Mongolia_EIA_Xiongnu_7	Mongolian_FX	Yoruba.DG	-0.018229	-23.415	5863	7419	85366
Kazakhstan_MLBA_Alakul_Satan	Mongolia_EIA_Xiongnu_7	Mongolian_FX	Yoruba.DG	-0.018229	-23.415	5863	7419	85366
Iran_GanjDareh_N	Kazakhstan_Central_Saka.SG	Mongolian_FX	Yoruba.DG	-0.012017	-23.386	8298	9721	118479
Kazakhstan_MLBA_OyDzhaylau	Japan_HG_Jomon	Mongolian_FX	Yoruba.DG	-0.01383	-23.382	7482	8940	105436
Kazakhstan_MLBA_Karagash	Mongolia_MBA_Munkhkhairkhan_1	Mongolian_FX	Yoruba.DG	-0.015247	-23.371	6520	7954	94087
Kazakhstan_MLBA_Alakul_Lisakovskiy	Taiwan_Gongguan	Mongolian_FX	Yoruba.DG	-0.019991	-23.332	4702	6053	67591
Kazakhstan_Maitan_MLBA_Alakul	Japan_Jomon.SG	Mongolian_FX	Yoruba.DG	-0.014813	-23.321	7040	8503	98731
Kazakhstan_MLBA_Karagash	Nepal_Mebrak_2125BP.SG	Mongolian_FX	Yoruba.DG	-0.019189	-23.303	4619	5881	65785
Mongolia_LBA_MongunTaiga_3	China_WLR_MN	Mongolian_FX	Yoruba.DG	-0.013247	-23.271	8195	9744	116935
Kazakhstan_MLBA_Alakul_Lisakovskiy	China_SEastAsia_Coastal_LN	Mongolian_FX	Yoruba.DG	-0.018847	-23.255	4493	5707	64401
Kazakhstan_MLBA_Karagash	Mongolia_IA_Xianbei	Mongolian_FX	Yoruba.DG	-0.018158	-23.255	5843	7386	85008
Russia_Caucasus_EBA_Yamnaya	China_NEastAsia_Inland_EN	Mongolian_FX	Yoruba.DG	-0.019171	-23.246	5548	7096	80718
Kazakhstan_MLBA_Alakul_Lisakovskiy	Nepal_Chokhopani_2800BP.SG	Mongolian_FX	Yoruba.DG	-0.019152	-23.246	6326	8056	90289
Russia_Kalmykia_EBA_Yamnaya.SG	Japan_HG_Jomon	Mongolian_FX	Yoruba.DG	-0.01424	-23.234	7643	9180	107915
Kazakhstan_MLBA_Alakul_Lisakovskiy	China_NEastAsia_Inland_EN	Mongolian_FX	Yoruba.DG	-0.019773	-23.232	5411	6960	78361
Kyrgyzstan_TianShan_Hun.SG	Nepal_Chokhopani_2800BP.SG	Mongolian_FX	Yoruba.DG	-0.012372	-23.231	9422	11067	132939
Mongolia_LBA_CenterWest_5	Mongolia_LBA_Ulaanzukh_2	Mongolian_FX	Yoruba.DG	-0.014308	-23.189	7294	8813	106172
Kazakhstan_LBA_Molaly	Taiwan_Hanben_IA	Mongolian_FX	Yoruba.DG	-0.016378	-23.131	6116	7546	87324
Kazakhstan_LBA_Molaly	China_Upper_YR_LN	Mongolian_FX	Yoruba.DG	-0.017354	-23.129	6071	7574	86591
Mongolia_LBA_MongunTaiga_3	Mongolia_North_N	Mongolian_FX	Yoruba.DG	-0.011792	-23.115	7982	9336	114754
Mongolia_EIA_Sagly_4	Mongolia_EIA_8	Mongolian_FX	Yoruba.DG	-0.01267	-23.104	6540	7744	95084
Mongolia_EIA_Sagly_4	Mongolia_EIA_8	Mongolian_FX	Yoruba.DG	-0.01267	-23.104	6540	7744	95084
Russia_Kalmykia_EBA_Yamnaya.SG	Mongolia_EIA_Sagly_4	Mongolian_FX	Yoruba.DG	-0.008387	-23.095	8679	9726	124887
Russia_Kalmykia_EBA_Yamnaya.SG	Mongolia_EIA_Sagly_4	Mongolian_FX	Yoruba.DG	-0.008387	-23.095	8679	9726	124887
Russia_MLBA_Sintashta	Kazakhstan_Central_Saka.SG	Mongolian_FX	Yoruba.DG	-0.009094	-23.079	8709	9851	125571
Kazakhstan_MLBA_Alakul_Lisakovskiy	Mongolia_IA_Xianbei	Mongolian_FX	Yoruba.DG	-0.01923	-23.069	5294	6787	77656
Mongolia_LBA_MongunTaiga_3	China_AmurRiver_N	Mongolian_FX	Yoruba.DG	-0.01231	-23.066	6872	8089	98846
Kyrgyzstan_TianShan_Hun.SG	China_SEastAsia_Coastal_LN	Mongolian_FX	Yoruba.DG	-0.012084	-23.058	5654	6614	79428
Kazakhstan_Central_Saka.SG	Mongolia_North_N	Mongolian_FX	Yoruba.DG	-0.011272	-23.045	8258	9593	118431
Russia_Caucasus_EBA_Yamnaya	Nepal_Mebrak_2125BP.SG	Mongolian_FX	Yoruba.DG	-0.018851	-23.001	4278	5436	61407
Mongolia_LBA_MongunTaiga_3	Mongolia_LBA_Ulaanzukh_2	Mongolian_FX	Yoruba.DG	-0.012854	-23	7184	8528	104559
Kyrgyzstan_TianShan_Saka.SG	China_SEastAsia_Coastal_LN	Mongolian_FX	Yoruba.DG	-0.013967	-22.968	5495	6583	77894
Kyrgyzstan_TianShan_Saka.SG	Mongolia_EBA_Ulgii_1	Mongolian_FX	Yoruba.DG	-0.011277	-22.967	8149	9461	116386
Iran_GanjDareh_N	Mongolia_MBA_Munkhkhairkhan_2	Mongolian_FX	Yoruba.DG	-0.015731	-22.958	6705	8241	97627
Kazakhstan_MLBA_Alakul_Satan	China_NEastAsia_Inland_EN	Mongolian_FX	Yoruba.DG	-0.019011	-22.942	6109	7784	88093
Kazakhstan_MLBA_Alakul_Lisakovskiy	Mongolia_MBA_Munkhkhairkhan_1	Mongolian_FX	Yoruba.DG	-0.016223	-22.942	6039	7458	87464
Russia_Caucasus_EBA_Yamnaya	Taiwan_Gongguan	Mongolian_FX	Yoruba.DG	-0.019062	-22.925	4836	6163	69629
Mongolia_EBA_Chemurchek_2	Kyrgyzstan_Medieval_Nomad.SG	Mongolian_FX	Yoruba.DG	-0.0135	-22.916	7180	8569	102905
Mongolia_Chalcolithic_Afanasievo_1	Kyrgyzstan_Medieval_Nomad.SG	Mongolian_FX	Yoruba.DG	-0.017046	-22.912	6265	7814	90851
Russia_Caucasus_EBA_Yamnaya	Mongolia_Chalcolithic_Afanasievo_2	Mongolian_FX	Yoruba.DG	-0.018289	-22.881	5206	6595	75926
Kyrgyzstan_TianShan_Hun.SG	Mongolia_EBA_Ulgii_1	Mongolian_FX	Yoruba.DG	-0.009446	-22.855	8361	9482	118654
Russia_Caucasus_EBA_Yamnaya	Mongolia_IA_Xianbei	Mongolian_FX	Yoruba.DG	-0.018509	-22.845	5449	6923	79610
Iran_GanjDareh_N	Mongolia_LBA_MongunTaiga_3	Mongolian_FX	Yoruba.DG	-0.011508	-22.845	7993	9308	114253
Kazakhstan_MLBA_Alakul_Lisakovskiy	Mongolia_Chalcolithic_Afanasievo_2	Mongolian_FX	Yoruba.DG	-0.019027	-22.843	4975	6372	73436
Mongolia_Chalcolithic_Afanasievo_1	Nepal_Chokhopani_2800BP.SG	Mongolian_FX	Yoruba.DG	-0.018853	-22.842	6679	8482	95636
Kazakhstan_Maitan_MLBA_Alakul	Kyrgyzstan_TianShan_Hun.SG	Mongolian_FX	Yoruba.DG	-0.007393	-22.84	8797	9728	125948
Russia_Alan.SG	Japan_Jomon.SG	Mongolian_FX	Yoruba.DG	-0.014443	-22.839	7371	8867	103525
Russia_Caucasus_EBA_Yamnaya	Mongolia_MBA_Munkhkhairkhan_1	Mongolian_FX	Yoruba.DG	-0.014979	-22.779	6039	7351	87576
Kyrgyzstan_TianShan_Saka.SG	Mongolia_EIA_Xiongnu_7	Mongolian_FX	Yoruba.DG	-0.014316	-22.75	6500	7847	94063
Kyrgyzstan_TianShan_Saka.SG	Mongolia_EIA_Xiongnu_7	Mongolian_FX	Yoruba.DG	-0.014316	-22.75	6500	7847	94063
Kazakhstan_LBA_Molaly	Russia_DevilsCave_N.SG	Mongolian_FX	Yoruba.DG	-0.017519	-22.74	6075	7605	87323
Kazakhstan_MLBA_Alakul_Satan	Nepal_Chokhopani_2800BP.SG	Mongolian_FX	Yoruba.DG	-0.018316	-22.694	7177	9049	102219
Mongolia_LBA_MongunTaiga_3	China_WLR_LN	Mongolian_FX	Yoruba.DG	-0.013568	-22.691	6964	8321	100043
Kazakhstan_MLBA_Alakul_Lisakovskiy	Mongolia_EIA_3	Mongolian_FX	Yoruba.DG	-0.019009	-22.655	5013	6391	72480
Kazakhstan_LBA_Molaly	China_NEastAsia_Coastal_EN	Mongolian_FX	Yoruba.DG	-0.017149	-22.653	5953	7424	85802
Kazakhstan_MLBA_OyDzhaylau	Mongolia_EIA_Sagly_4	Mongolian_FX	Yoruba.DG	-0.00814	-22.652	8095	9047	116898
Kazakhstan_MLBA_OyDzhaylau	Mongolia_EIA_Sagly_4	Mongolian_FX	Yoruba.DG	-0.00814	-22.652	8095	9047	116898
Mongolia_LBA_CenterWest_5	Mongolia_East_N	Mongolian_FX	Yoruba.DG	-0.013831	-22.651	7759	9305	111784
Russia_Samara_EBA_Yamnaya	Mongolia_EIA_Sagly_4	Mongolian_FX	Yoruba.DG	-0.007573	-22.639	8775	9728	125736
Russia_Samara_EBA_Yamnaya	Mongolia_EIA_Sagly_4	Mongolian_FX	Yoruba.DG	-0.007573	-22.639	8775	9728	125736
Mongolia_Chalcolithic_Afanasievo_1	Mongolia_EBA_Ulgii_1	Mongolian_FX	Yoruba.DG	-0.015604	-22.637	6430	7889	93516
Mongolia_EIA_Sagly_4	Kyrgyzstan_Medieval_Nomad.SG	Mongolian_FX	Yoruba.DG	-0.009489	-22.631	8663	9827	122714
Mongolia_EIA_Sagly_4	Kyrgyzstan_Medieval_Nomad.SG	Mongolian_FX	Yoruba.DG	-0.009489	-22.631	8663	9827	122714
Russia_Afanasievo	Japan_Jomon.SG	Mongolian_FX	Yoruba.DG	-0.01343	-22.565	7326	8699	102267
Uzbekistan_SappaliTepe_BA	Mongolia_LBA_MongunTaiga_3	Mongolian_FX	Yoruba.DG	-0.009888	-22.547	8202	9359	117047
Iran_TepeAbdulHosein_N.SG	Mongolia_MBA_Munkhkhairkhan_2	Mongolian_FX	Yoruba.DG	-0.015922	-22.539	6354	7837	93125
Kazakhstan_MLBA_Alakul_Satan	Nepal_Mebrak_2125BP.SG	Mongolian_FX	Yoruba.DG	-0.019509	-22.52	4831	6179	69084
Mongolia_EBA_Chemurchek_2	Mongolia_EBA_Ulgii_1	Mongolian_FX	Yoruba.DG	-0.012086	-22.509	7247	8512	104642
Kyrgyzstan_TianShan_Hun.SG	China_NEastAsia_Inland_EN	Mongolian_FX	Yoruba.DG	-0.013505	-22.492	7027	8395	101274
Iran_TepeAbdulHosein_N.SG	China_Xinjian_IA.SG	Mongolian_FX	Yoruba.DG	-0.014269	-22.472	5999	7242	87066
Kazakhstan_LBA_Molaly	China_AmurRiver_N	Mongolian_FX	Yoruba.DG	-0.017126	-22.459	5435	6784	78769
Kazakhstan_Central_Saka.SG	China_AmurRiver_N	Mongolian_FX	Yoruba.DG	-0.01192	-22.457	6925	8101	98711
Kazakhstan_MLBA_Karagash	Mongolia_BA_1	Mongolian_FX	Yoruba.DG	-0.016716	-22.457	5863	7295	85633
Kyrgyzstan_TianShan_Saka.SG	Nepal_Mebrak_2125BP.SG	Mongolian_FX	Yoruba.DG	-0.014715	-22.443	6026	7294	86113
Kazakhstan_LBA_Molaly	China_Upper_YR_IA	Mongolian_FX	Yoruba.DG	-0.01797	-22.438	5868	7395	85021
Kazakhstan_Central_Saka.SG	Mongolia_LBA_Ulaanzukh_2	Mongolian_FX	Yoruba.DG	-0.012577	-22.372	7180	8491	104277
Kyrgyzstan_TianShan_Saka.SG	Taiwan_Gongguan	Mongolian_FX	Yoruba.DG	-0.015048	-22.366	5657	6875	80957
Iran_Wezmeh_N.SG	Japan_Jomon.SG	Mongolian_FX	Yoruba.DG	-0.016753	-22.357	7371	9115	104104
Mongolia_EBA_Chemurchek_2	China_NEastAsia_Inland_EN	Mongolian_FX	Yoruba.DG	-0.015919	-22.356	6429	7911	93081
Russia_Samara_EBA_Yamnaya	Japan_HG_Jomon	Mongolian_FX	Yoruba.DG	-0.013315	-22.306	7777	9224	108738
Mongolia_EBA_Chemurchek_2	Nepal_Chokhopani_2800BP.SG	Mongolian_FX	Yoruba.DG	-0.015201	-22.292	7664	9311	108339
Kazakhstan_LBA_Molaly	Mongolia_North_N	Mongolian_FX	Yoruba.DG	-0.016517	-22.208	5955	7384	86464
Kazakhstan_LBA_Molaly	China_WLR_MN	Mongolian_FX	Yoruba.DG	-0.017781	-22.204	6003	7548	86942
Mongolia_Chalcolithic_Afanasievo_1	Mongolia_EIA_Xiongnu_7	Mongolian_FX	Yoruba.DG	-0.018382	-22.19	5580	7109	83152
Mongolia_Chalcolithic_Afanasievo_1	Mongolia_EIA_Xiongnu_7	Mongolian_FX	Yoruba.DG	-0.018382	-22.19	5580	7109	83152
Uzbekistan_SappaliTepe_BA	Mongolia_MBA_Munkhkhairkhan_2	Mongolian_FX	Yoruba.DG	-0.013988	-22.069	6850	8232	98772
Kyrgyzstan_TianShan_Saka.SG	Mongolia_EIA_3	Mongolian_FX	Yoruba.DG	-0.013728	-22.063	6129	7339	88134
Kazakhstan_Central_Saka.SG	China_WLR_LN	Mongolian_FX	Yoruba.DG	-0.012784	-22.007	7364	8706	104977
Kazakhstan_MLBA_Alakul_Satan	Mongolia_MBA_Munkhkhairkhan_1	Mongolian_FX	Yoruba.DG	-0.014957	-21.996	6771	8247	98708
Iran_Hasanlu_IA.SG	Japan_HG_Jomon	Mongolian_FX	Yoruba.DG	-0.015958	-21.978	6851	8393	96688
Kazakhstan_MLBA_Alakul_Lisakovskiy	Nepal_Mebrak_2125BP.SG	Mongolian_FX	Yoruba.DG	-0.019552	-21.949	4271	5472	61414
Russia_Andronovo.SG	Japan_HG_Jomon	Mongolian_FX	Yoruba.DG	-0.013635	-21.945	7835	9332	109774
Kazakhstan_MLBA_Alakul_Satan	Mongolia_EIA_3	Mongolian_FX	Yoruba.DG	-0.017522	-21.944	5622	7043	81104
Mongolia_EIA_2	China_YR_LBIA	Mongolian_FX	Yoruba.DG	-0.014807	-21.941	6600	8009	95135
Kazakhstan_MLBA_Alakul_Lisakovskiy	Mongolia_BA_1	Mongolian_FX	Yoruba.DG	-0.017033	-21.938	5471	6814	78857
Kazakhstan_MLBA_Alakul_Satan	Taiwan_Gongguan	Mongolian_FX	Yoruba.DG	-0.019297	-21.935	5223	6667	74811
Kazakhstan_LBA_Molaly	China_WLR_LN	Mongolian_FX	Yoruba.DG	-0.018042	-21.929	5272	6648	76305
Kazakhstan_MLBA_Aktogai	Japan_Jomon.SG	Mongolian_FX	Yoruba.DG	-0.014667	-21.917	6568	7927	92638
Mongolia_LBA_CenterWest_5	Nepal_Samdzong_1500BP.SG	Mongolian_FX	Yoruba.DG	-0.012276	-21.912	8761	10273	123181
Mongolia_Chalcolithic_Afanasievo_1	China_SEastAsia_Coastal_LN	Mongolian_FX	Yoruba.DG	-0.018017	-21.889	4783	6029	69156
Kazakhstan_MLBA_Alakul_Satan	China_HMMH_MN	Mongolian_FX	Yoruba.DG	-0.019724	-21.873	4170	5372	60953
Kazakhstan_Maitan_MLBA_Alakul	Kazakhstan_Central_Saka.SG	Mongolian_FX	Yoruba.DG	-0.009712	-21.865	8345	9517	120609
Russia_Afanasievo	Kyrgyzstan_TianShan_Hun.SG	Mongolian_FX	Yoruba.DG	-0.00623	-21.84	9163	9976	130577
Mongolia_LBA_CenterWest_5	China_AmurRiver_EarlyN	Mongolian_FX	Yoruba.DG	-0.014158	-21.812	6376	7670	91422
Mongolia_EIA_Pazyryk_6	China_YR_LBIA	Mongolian_FX	Yoruba.DG	-0.014793	-21.804	6736	8172	97088
Mongolia_Chalcolithic_Afanasievo_1	China_NEastAsia_Inland_EN	Mongolian_FX	Yoruba.DG	-0.019217	-21.788	5897	7535	85262
Mongolia_Chalcolithic_Afanasievo_1	Taiwan_Gongguan	Mongolian_FX	Yoruba.DG	-0.019454	-21.769	5057	6475	72928
Mongolia_Chalcolithic_Afanasievo_1	Mongolia_Chalcolithic_Afanasievo_2	Mongolian_FX	Yoruba.DG	-0.018211	-21.766	5524	6990	80480
Mongolia_EBA_Chemurchek_2	China_WLR_BA	Mongolian_FX	Yoruba.DG	-0.017299	-21.765	4270	5339	61805
Mongolia_Chalcolithic_Afanasievo_1	Mongolia_EIA_3	Mongolian_FX	Yoruba.DG	-0.017943	-21.759	5372	6783	78647
Kazakhstan_Central_Saka.SG	Nepal_Samdzong_1500BP.SG	Mongolian_FX	Yoruba.DG	-0.01037	-21.695	9100	10421	127361
Kyrgyzstan_TianShan_Hun.SG	Taiwan_Gongguan	Mongolian_FX	Yoruba.DG	-0.013487	-21.692	5839	6953	82607
Mongolia_EIA_Pazyryk_6	China_YR_LN	Mongolian_FX	Yoruba.DG	-0.014498	-21.672	6794	8206	97392
Russia_MLBA_Sintashta	Mongolia_LBA_MongunTaiga_3	Mongolian_FX	Yoruba.DG	-0.008639	-21.641	8116	9130	117372
Russia_MLBA_Sintashta	China_Xinjian_IA.SG	Mongolian_FX	Yoruba.DG	-0.011163	-21.602	6444	7477	92491
Kazakhstan_Central_Saka.SG	Mongolia_East_N	Mongolian_FX	Yoruba.DG	-0.012107	-21.598	7727	9068	110775
Russia_Caucasus_EBA_Yamnaya	Mongolia_BA_1	Mongolian_FX	Yoruba.DG	-0.016413	-21.586	5480	6797	80217
Kyrgyzstan_TianShan_Hun.SG	Nepal_Mebrak_2125BP.SG	Mongolian_FX	Yoruba.DG	-0.012627	-21.586	6185	7292	87642
Kazakhstan_LBA_Molaly	Mongolia_East_N	Mongolian_FX	Yoruba.DG	-0.017105	-21.577	5826	7261	83930
Kazakhstan_LBA_Molaly	Mongolia_LBA_Ulaanzukh_2	Mongolian_FX	Yoruba.DG	-0.017149	-21.547	5605	7013	82134
Mongolia_Chalcolithic_Afanasievo_1	Mongolia_IA_Xianbei	Mongolian_FX	Yoruba.DG	-0.018587	-21.543	5815	7388	84641
Kyrgyzstan_TianShan_Hun.SG	Mongolia_EIA_Xiongnu_7	Mongolian_FX	Yoruba.DG	-0.012591	-21.534	6680	7888	95990
Kyrgyzstan_TianShan_Hun.SG	Mongolia_EIA_Xiongnu_7	Mongolian_FX	Yoruba.DG	-0.012591	-21.534	6680	7888	95990
Kazakhstan_MLBA_Alakul_Satan	Mongolia_Chalcolithic_Afanasievo_2	Mongolian_FX	Yoruba.DG	-0.017942	-21.496	5653	7131	82349
Mongolia_LBA_CenterWest_5	China_AmurRiver_Mesolithic	Mongolian_FX	Yoruba.DG	-0.013765	-21.491	6051	7239	86368
Mongolia_EIA_2	China_YR_LN	Mongolian_FX	Yoruba.DG	-0.014513	-21.476	6658	8043	95406
Mongolia_EBA_Chemurchek_2	Taiwan_Gongguan	Mongolian_FX	Yoruba.DG	-0.01612	-21.452	5488	6749	78227
Kyrgyzstan_TianShan_Saka.SG	Mongolia_MBA_Munkhkhairkhan_1	Mongolian_FX	Yoruba.DG	-0.011021	-21.395	8140	9425	116612
Mongolia_LBA_MongunTaiga_3	Mongolia_East_N	Mongolian_FX	Yoruba.DG	-0.012305	-21.383	7578	8918	108898
Mongolia_EIA_Sagly_4	China_WLR_BA	Mongolian_FX	Yoruba.DG	-0.013262	-21.382	4921	5858	70637
Mongolia_EIA_Sagly_4	China_WLR_BA	Mongolian_FX	Yoruba.DG	-0.013262	-21.382	4921	5858	70637
Mongolia_EIA_Pazyryk_6	Russia_MN_Boisman	Mongolian_FX	Yoruba.DG	-0.014109	-21.376	6566	7906	94992
Mongolia_LBA_MongunTaiga_3	China_AmurRiver_Mesolithic	Mongolian_FX	Yoruba.DG	-0.012434	-21.355	5947	7012	85698
Russia_MLBA_Sintashta	Mongolia_MBA_Munkhkhairkhan_2	Mongolian_FX	Yoruba.DG	-0.012814	-21.318	6812	8079	98901
Kyrgyzstan_TianShan_Saka.SG	Mongolia_IA_Xianbei	Mongolian_FX	Yoruba.DG	-0.014153	-21.302	6656	8015	95999
Russia_Caucasus_EBA_Yamnaya	Mongolia_EIA_3	Mongolian_FX	Yoruba.DG	-0.017482	-21.297	5110	6406	74138
Kyrgyzstan_TianShan_Saka.SG	Mongolia_Chalcolithic_Afanasievo_2	Mongolian_FX	Yoruba.DG	-0.013916	-21.221	6191	7435	89373
Mongolia_EBA_Chemurchek_2	Mongolia_EIA_Xiongnu_7	Mongolian_FX	Yoruba.DG	-0.014979	-21.196	6175	7519	89696
Mongolia_EBA_Chemurchek_2	Mongolia_EIA_Xiongnu_7	Mongolian_FX	Yoruba.DG	-0.014979	-21.196	6175	7519	89696
Mongolia_LBA_CenterWest_5	China_AmurRiver_LPaleolithic	Mongolian_FX	Yoruba.DG	-0.013128	-21.192	7175	8509	101632
Iran_TepeAbdulHosein_N.SG	Mongolia_LBA_MongunTaiga_3	Mongolian_FX	Yoruba.DG	-0.011889	-21.184	7660	8967	109899
Kazakhstan_MLBA_Alakul_Satan	China_SEastAsia_Coastal_LN	Mongolian_FX	Yoruba.DG	-0.017384	-21.181	4981	6218	71175
Mongolia_EBA_Chemurchek_2	China_HMMH_MN	Mongolian_FX	Yoruba.DG	-0.017065	-21.178	4432	5536	64700
Kazakhstan_IA_Tasbas	China_YR_LN	Mongolian_FX	Yoruba.DG	-0.015914	-21.165	4245	5217	61078
Mongolia_EBA_Chemurchek_2	China_SEastAsia_Coastal_LN	Mongolian_FX	Yoruba.DG	-0.014543	-21.132	5226	6307	74285
Kyrgyzstan_TianShan_Hun.SG	Mongolia_EIA_3	Mongolian_FX	Yoruba.DG	-0.012114	-21.114	6272	7362	89925
Kazakhstan_LBA_Molaly	China_AmurRiver_EarlyN	Mongolian_FX	Yoruba.DG	-0.017439	-21.107	5096	6383	73747
Iran_Wezmeh_N.SG	Mongolia_EIA_Sagly_4	Mongolian_FX	Yoruba.DG	-0.011384	-21.098	9182	10658	129630
Iran_Wezmeh_N.SG	Mongolia_EIA_Sagly_4	Mongolian_FX	Yoruba.DG	-0.011384	-21.098	9182	10658	129630
Kazakhstan_IA_Tasbas	China_YR_LBIA	Mongolian_FX	Yoruba.DG	-0.016452	-21.062	4204	5206	60927
Uzbekistan_Bustan_BA	Japan_Jomon.SG	Mongolian_FX	Yoruba.DG	-0.015305	-20.997	6383	7756	89712
Kazakhstan_MLBA_OyDzhaylau	Japan_Jomon.SG	Mongolian_FX	Yoruba.DG	-0.013878	-20.996	6588	7869	92316
Mongolia_LBA_MongunTaiga_3	China_AmurRiver_EarlyN	Mongolian_FX	Yoruba.DG	-0.012522	-20.971	6307	7440	90475
Kazakhstan_LBA_Molaly	Nepal_Samdzong_1500BP.SG	Mongolian_FX	Yoruba.DG	-0.015182	-20.956	6174	7500	87318
Mongolia_Chalcolithic_Afanasievo_1	Mongolia_BA_1	Mongolian_FX	Yoruba.DG	-0.016557	-20.918	5846	7256	85191
Kazakhstan_MLBA_Alakul_Satan	Mongolia_IA_Xianbei	Mongolian_FX	Yoruba.DG	-0.018219	-20.887	5997	7586	87225
Mongolia_EIA_Pazyryk_6	Mongolia_EIA_SlabGrave_1	Mongolian_FX	Yoruba.DG	-0.013059	-20.854	6696	7964	97087
Russia_Kalmykia_EBA_Yamnaya.SG	Japan_Jomon.SG	Mongolian_FX	Yoruba.DG	-0.013852	-20.851	7068	8450	99757
Mongolia_EIA_2	China_YR_MN	Mongolian_FX	Yoruba.DG	-0.014874	-20.829	6603	8017	95079
Kazakhstan_MLBA_Aktogai	Kyrgyzstan_TianShan_Hun.SG	Mongolian_FX	Yoruba.DG	-0.00722	-20.783	8228	9080	117994
Mongolia_EIA_Pazyryk_6	China_Upper_YR_IA	Mongolian_FX	Yoruba.DG	-0.014736	-20.765	6599	7996	94773
Mongolia_EIA_Sagly_4	China_HMMH_MN	Mongolian_FX	Yoruba.DG	-0.012604	-20.742	5316	6287	76976
Mongolia_EIA_Sagly_4	China_HMMH_MN	Mongolian_FX	Yoruba.DG	-0.012604	-20.742	5316	6287	76976
Kazakhstan_IA_Tasbas	Russia_MN_Boisman	Mongolian_FX	Yoruba.DG	-0.015863	-20.741	4136	5093	60352
Mongolia_EIA_Pazyryk_6	China_YR_MN	Mongolian_FX	Yoruba.DG	-0.014806	-20.71	6752	8189	97043
Mongolia_LBA_MongunTaiga_3	Nepal_Samdzong_1500BP.SG	Mongolian_FX	Yoruba.DG	-0.010835	-20.708	8393	9667	117595
Russia_Afanasievo	Kazakhstan_Central_Saka.SG	Mongolian_FX	Yoruba.DG	-0.008372	-20.674	8702	9749	124976
Kazakhstan_MLBA_Alakul_Satan	Mongolia_BA_1	Mongolian_FX	Yoruba.DG	-0.016491	-20.667	6059	7517	88443
Kyrgyzstan_TianShan_Hun.SG	Mongolia_Chalcolithic_Afanasievo_2	Mongolian_FX	Yoruba.DG	-0.012245	-20.651	6339	7455	91205
Mongolia_EIA_2	Russia_MN_Boisman	Mongolian_FX	Yoruba.DG	-0.013916	-20.636	6441	7737	93127
Iran_GanjDareh_N	Mongolia_LBA_MongunTaiga_1	Mongolian_FX	Yoruba.DG	-0.017605	-20.604	4228	5303	61091
Mongolia_EBA_Chemurchek_2	Mongolia_Chalcolithic_Afanasievo_2	Mongolian_FX	Yoruba.DG	-0.014693	-20.601	5931	7200	86393
Russia_Andronovo.SG	Mongolia_EIA_Sagly_4	Mongolian_FX	Yoruba.DG	-0.007757	-20.592	8992	9991	128830
Russia_Andronovo.SG	Mongolia_EIA_Sagly_4	Mongolian_FX	Yoruba.DG	-0.007757	-20.592	8992	9991	128830
Mongolia_Chalcolithic_Afanasievo_1	Mongolia_MBA_Munkhkhairkhan_1	Mongolian_FX	Yoruba.DG	-0.015058	-20.561	6407	7814	93434
Kazakhstan_Maitan_MLBA_Alakul	China_Xinjian_IA.SG	Mongolian_FX	Yoruba.DG	-0.011491	-20.544	6183	7206	89004
Mongolia_EBA_Chemurchek_2	Mongolia_EIA_3	Mongolian_FX	Yoruba.DG	-0.014746	-20.541	5882	7131	84754
Mongolia_EIA_Pazyryk_6	China_Shimao_LN	Mongolian_FX	Yoruba.DG	-0.014576	-20.493	6716	8124	96573
Mongolia_LBA_CenterWest_5	Mongolia_LBA_CenterWest_4	Mongolian_FX	Yoruba.DG	-0.01023	-20.487	8391	9618	119921
Mongolia_Chalcolithic_Afanasievo_1	Nepal_Mebrak_2125BP.SG	Mongolian_FX	Yoruba.DG	-0.01835	-20.485	4552	5749	65234
Uzbekistan_SappaliTepe_BA	Mongolia_LBA_MongunTaiga_1	Mongolian_FX	Yoruba.DG	-0.015995	-20.473	4243	5226	61477
Kazakhstan_Maitan_MLBA_Alakul	Mongolia_MBA_Munkhkhairkhan_2	Mongolian_FX	Yoruba.DG	-0.013067	-20.473	6766	8050	98284
Kazakhstan_Maitan_MLBA_Alakul	Mongolia_LBA_MongunTaiga_3	Mongolian_FX	Yoruba.DG	-0.008942	-20.443	7981	9015	115642
Mongolia_EIA_2	Mongolia_EIA_SlabGrave_1	Mongolian_FX	Yoruba.DG	-0.012981	-20.42	6579	7815	95176
China_Xinjian_IA.SG	China_YR_LBIA	Mongolian_FX	Yoruba.DG	-0.011311	-20.397	6487	7540	93063
Mongolia_EIA_Pazyryk_6	Taiwan_Hanben_IA	Mongolian_FX	Yoruba.DG	-0.013163	-20.364	6840	8122	97360
China_Xinjian_IA.SG	China_YR_LN	Mongolian_FX	Yoruba.DG	-0.010978	-20.361	6580	7608	93631
Kyrgyzstan_TianShan_Hun.SG	Mongolia_IA_Xianbei	Mongolian_FX	Yoruba.DG	-0.012464	-20.316	6826	8047	97959
Kazakhstan_LBA_Molaly	China_AmurRiver_LPaleolithic	Mongolian_FX	Yoruba.DG	-0.016405	-20.301	5536	6830	78898
Mongolia_EIA_2	Russia_DevilsCave_N.SG	Mongolian_FX	Yoruba.DG	-0.014131	-20.261	6674	8022	95390
Mongolia_EIA_2	China_Upper_YR_LN	Mongolian_FX	Yoruba.DG	-0.013966	-20.247	6641	7962	94590
Russia_Alan.SG	Kyrgyzstan_TianShan_Hun.SG	Mongolian_FX	Yoruba.DG	-0.007205	-20.245	9298	10252	132297
Kyrgyzstan_TianShan_Hun.SG	Mongolia_MBA_Munkhkhairkhan_1	Mongolian_FX	Yoruba.DG	-0.009055	-20.243	8340	9417	118899
Mongolia_EIA_Pazyryk_6	China_NEastAsia_Coastal_EN	Mongolian_FX	Yoruba.DG	-0.013925	-20.225	6616	7946	95494
Mongolia_EIA_Pazyryk_6	China_Upper_YR_LN	Mongolian_FX	Yoruba.DG	-0.014086	-20.224	6733	8093	96558
Kyrgyzstan_TianShan_Saka.SG	Mongolia_BA_1	Mongolian_FX	Yoruba.DG	-0.012461	-20.219	6824	8050	98417
Mongolia_LBA_CenterWest_5	Mongolia_EIA_8	Mongolian_FX	Yoruba.DG	-0.014016	-20.213	6447	7761	93733
Mongolia_EIA_2	China_NEastAsia_Coastal_EN	Mongolian_FX	Yoruba.DG	-0.013978	-20.206	6536	7847	93724
Kazakhstan_MLBA_Aktogai	Mongolia_MBA_Munkhkhairkhan_2	Mongolian_FX	Yoruba.DG	-0.012946	-20.203	6628	7875	96288
Kazakhstan_IA_Tasbas	Mongolia_EIA_SlabGrave_1	Mongolian_FX	Yoruba.DG	-0.014622	-20.187	4193	5085	60985
Russia_Andronovo.SG	Japan_Jomon.SG	Mongolian_FX	Yoruba.DG	-0.013233	-20.186	7335	8703	103357
Iran_Hasanlu_IA.SG	Japan_Jomon.SG	Mongolian_FX	Yoruba.DG	-0.016011	-20.147	6331	7773	90103
Russia_Samara_EBA_Yamnaya	Japan_Jomon.SG	Mongolian_FX	Yoruba.DG	-0.013198	-20.14	7173	8492	99929
Mongolia_EIA_2	China_Shimao_LN	Mongolian_FX	Yoruba.DG	-0.014542	-20.123	6580	7956	94614
Russia_Afanasievo	Mongolia_MBA_Munkhkhairkhan_2	Mongolian_FX	Yoruba.DG	-0.011932	-20.104	6786	7966	98874
Kazakhstan_MLBA_Karagash	Japan_HG_Jomon	Mongolian_FX	Yoruba.DG	-0.013488	-20.102	6529	7760	91268
Mongolia_EBA_Chemurchek_2	Mongolia_IA_Xianbei	Mongolian_FX	Yoruba.DG	-0.015118	-20.068	6380	7766	91722
Mongolia_EBA_Chemurchek_2	Nepal_Mebrak_2125BP.SG	Mongolian_FX	Yoruba.DG	-0.015181	-20.034	5211	6325	73397
Mongolia_EIA_Pazyryk_6	China_WLR_MN	Mongolian_FX	Yoruba.DG	-0.014507	-20.028	6690	8096	96920
Russia_Afanasievo	Mongolia_LBA_MongunTaiga_3	Mongolian_FX	Yoruba.DG	-0.0079	-20.027	8136	9062	117248
Mongolia_EIA_Sagly_4	Mongolia_EBA_Ulgii_1	Mongolian_FX	Yoruba.DG	-0.007778	-19.993	8329	9247	118012
Mongolia_EIA_Sagly_4	Mongolia_EBA_Ulgii_1	Mongolian_FX	Yoruba.DG	-0.007778	-19.993	8329	9247	118012
Kazakhstan_LBA_Molaly	China_AmurRiver_Mesolithic	Mongolian_FX	Yoruba.DG	-0.016833	-19.991	4965	6155	70727
Kazakhstan_MLBA_Aktogai	Kazakhstan_Central_Saka.SG	Mongolian_FX	Yoruba.DG	-0.009443	-19.92	7788	8856	113044
Mongolia_LBA_MongunTaiga_3	Mongolia_LBA_CenterWest_4	Mongolian_FX	Yoruba.DG	-0.008851	-19.919	8124	9149	115798
Russia_Alan.SG	Kazakhstan_Central_Saka.SG	Mongolian_FX	Yoruba.DG	-0.009245	-19.916	8881	10051	126568
Kazakhstan_MLBA_Aktogai	China_Xinjian_IA.SG	Mongolian_FX	Yoruba.DG	-0.011518	-19.908	5815	6778	83624
Mongolia_EBA_Chemurchek_2	Mongolia_MBA_Munkhkhairkhan_1	Mongolian_FX	Yoruba.DG	-0.011617	-19.888	7231	8446	104593
Kazakhstan_Central_Saka.SG	Mongolia_LBA_CenterWest_4	Mongolian_FX	Yoruba.DG	-0.008388	-19.885	8480	9493	120736
Kazakhstan_Central_Saka.SG	China_AmurRiver_LPaleolithic	Mongolian_FX	Yoruba.DG	-0.011313	-19.874	7093	8224	100003
Kazakhstan_IA_Tasbas	Taiwan_Hanben_IA	Mongolian_FX	Yoruba.DG	-0.014837	-19.824	4273	5179	61066
Kazakhstan_IA_Tasbas	China_YR_MN	Mongolian_FX	Yoruba.DG	-0.016359	-19.799	4213	5209	60892
Kazakhstan_Central_Saka.SG	China_AmurRiver_EarlyN	Mongolian_FX	Yoruba.DG	-0.011858	-19.798	6288	7349	89488
Iran_Wezmeh_N.SG	Mongolia_MBA_Munkhkhairkhan_2	Mongolian_FX	Yoruba.DG	-0.015619	-19.737	6899	8444	98936
Russia_Caucasus_EBA_Yamnaya	Japan_HG_Jomon	Mongolian_FX	Yoruba.DG	-0.01317	-19.732	6047	7171	85351
Mongolia_LBA_CenterWest_5	Kyrgyzstan_Medieval_Nomad.SG	Mongolian_FX	Yoruba.DG	-0.010943	-19.731	8214	9490	116631
Mongolia_EIA_Sagly_4	Nepal_Chokhopani_2800BP.SG	Mongolian_FX	Yoruba.DG	-0.010788	-19.73	9276	10673	129456
Mongolia_EIA_Sagly_4	Nepal_Chokhopani_2800BP.SG	Mongolian_FX	Yoruba.DG	-0.010788	-19.73	9276	10673	129456
Kazakhstan_MLBA_Alakul_Lisakovskiy	Japan_HG_Jomon	Mongolian_FX	Yoruba.DG	-0.01439	-19.698	5956	7166	84105
Russia_Alan.SG	Mongolia_MBA_Munkhkhairkhan_2	Mongolian_FX	Yoruba.DG	-0.013112	-19.697	6806	8095	98315
Kazakhstan_LBA_Molaly	Mongolia_LBA_CenterWest_4	Mongolian_FX	Yoruba.DG	-0.013291	-19.696	6009	7162	86750
Mongolia_EIA_Pazyryk_6	Russia_DevilsCave_N.SG	Mongolian_FX	Yoruba.DG	-0.014061	-19.688	6786	8155	97380
Uzbekistan_Bustan_BA	China_Xinjian_IA.SG	Mongolian_FX	Yoruba.DG	-0.012115	-19.683	5645	6624	80878
Mongolia_EIA_2	Taiwan_Hanben_IA	Mongolian_FX	Yoruba.DG	-0.013002	-19.67	6734	7974	95389
Mongolia_EIA_2	China_Upper_YR_IA	Mongolian_FX	Yoruba.DG	-0.014319	-19.667	6433	7762	92816
Uzbekistan_Bustan_BA	Kyrgyzstan_TianShan_Hun.SG	Mongolian_FX	Yoruba.DG	-0.007843	-19.644	8047	8940	113985
Mongolia_EIA_Sagly_4	China_SEastAsia_Coastal_LN	Mongolian_FX	Yoruba.DG	-0.010029	-19.632	5641	6435	79214
Mongolia_EIA_Sagly_4	China_SEastAsia_Coastal_LN	Mongolian_FX	Yoruba.DG	-0.010029	-19.632	5641	6435	79214
Kazakhstan_Central_Saka.SG	China_AmurRiver_Mesolithic	Mongolian_FX	Yoruba.DG	-0.011738	-19.626	5926	6916	84361
Russia_Alan.SG	China_Xinjian_IA.SG	Mongolian_FX	Yoruba.DG	-0.011041	-19.614	6527	7555	93148
Uzbekistan_Bustan_BA	Mongolia_MBA_Munkhkhairkhan_2	Mongolian_FX	Yoruba.DG	-0.013608	-19.613	6478	7753	93656
Mongolia_EIA_Sagly_4	China_NEastAsia_Inland_EN	Mongolian_FX	Yoruba.DG	-0.011708	-19.609	7019	8201	100979
Mongolia_EIA_Sagly_4	China_NEastAsia_Inland_EN	Mongolian_FX	Yoruba.DG	-0.011708	-19.609	7019	8201	100979
Kyrgyzstan_TianShan_Hun.SG	Mongolia_BA_1	Mongolian_FX	Yoruba.DG	-0.010648	-19.59	7023	8092	100402
Mongolia_EIA_Pazyryk_6	China_AmurRiver_N	Mongolian_FX	Yoruba.DG	-0.013588	-19.573	6028	7210	86996
Uzbekistan_Bustan_BA	Kazakhstan_Central_Saka.SG	Mongolian_FX	Yoruba.DG	-0.009955	-19.555	7657	8744	109238
Mongolia_LBA_Khovsgol_6	China_YR_LN	Mongolian_FX	Yoruba.DG	-0.005909	-19.54	9233	10003	130279
Kazakhstan_LBA_Molaly	Mongolia_EIA_8	Mongolian_FX	Yoruba.DG	-0.017627	-19.536	5213	6547	75649
Kazakhstan_IA_Tasbas	Russia_DevilsCave_N.SG	Mongolian_FX	Yoruba.DG	-0.015613	-19.485	4225	5179	61075
Mongolia_EIA_Pazyryk_6	China_WLR_LN	Mongolian_FX	Yoruba.DG	-0.014334	-19.482	5897	7110	84587
Mongolia_EIA_2	China_WLR_MN	Mongolian_FX	Yoruba.DG	-0.014215	-19.474	6580	7930	94952
Mongolia_LBA_MongunTaiga_3	China_AmurRiver_LPaleolithic	Mongolian_FX	Yoruba.DG	-0.011591	-19.469	7064	8221	99748
Mongolia_EIA_Pazyryk_6	Mongolia_North_N	Mongolian_FX	Yoruba.DG	-0.012969	-19.4	6599	7848	96280
Mongolia_LBA_MongunTaiga_3	Mongolia_EIA_8	Mongolian_FX	Yoruba.DG	-0.012634	-19.358	6370	7542	92721
Kazakhstan_IA_Tasbas	China_NEastAsia_Coastal_EN	Mongolian_FX	Yoruba.DG	-0.015374	-19.351	4169	5098	60397
Mongolia_LBA_CenterWest_5	Mongolia_LBA_Khovsgol_6	Mongolian_FX	Yoruba.DG	-0.009022	-19.347	8604	9706	122174
Mongolia_LBA_Khovsgol_6	China_YR_LBIA	Mongolian_FX	Yoruba.DG	-0.006226	-19.338	9141	9947	129516
Kazakhstan_MLBA_Aktogai	Mongolia_LBA_MongunTaiga_3	Mongolian_FX	Yoruba.DG	-0.008693	-19.301	7660	8626	111124
Iran_Wezmeh_N.SG	China_Xinjian_IA.SG	Mongolian_FX	Yoruba.DG	-0.013348	-19.243	6563	7813	93671
China_Xinjian_IA.SG	China_YR_MN	Mongolian_FX	Yoruba.DG	-0.01126	-19.218	6522	7571	93176
Russia_Afanasievo	China_Xinjian_IA.SG	Mongolian_FX	Yoruba.DG	-0.01009	-19.178	6437	7366	92067
Mongolia_EIA_2	Mongolia_LBA_Ulaanzukh_2	Mongolian_FX	Yoruba.DG	-0.013848	-19.144	6132	7371	89468
Kazakhstan_IA_Tasbas	Mongolia_North_N	Mongolian_FX	Yoruba.DG	-0.014702	-19.131	4179	5072	60750
Mongolia_EIA_Sagly_4	Taiwan_Gongguan	Mongolian_FX	Yoruba.DG	-0.011461	-19.111	5849	6795	82514
Mongolia_EIA_Sagly_4	Taiwan_Gongguan	Mongolian_FX	Yoruba.DG	-0.011461	-19.111	5849	6795	82514
Russia_MLBA_Sintashta	Mongolia_LBA_MongunTaiga_1	Mongolian_FX	Yoruba.DG	-0.014734	-19.109	4255	5162	61532
Mongolia_EIA_2	China_AmurRiver_N	Mongolian_FX	Yoruba.DG	-0.013486	-19.1	5955	7107	85426
Iran_Wezmeh_N.SG	Kyrgyzstan_TianShan_Hun.SG	Mongolian_FX	Yoruba.DG	-0.009752	-19.099	9374	10672	133104
Iran_Wezmeh_N.SG	Kazakhstan_Central_Saka.SG	Mongolian_FX	Yoruba.DG	-0.011748	-19.082	8986	10482	127317
Kazakhstan_IA_Tasbas	China_Shimao_LN	Mongolian_FX	Yoruba.DG	-0.016301	-19.069	4185	5173	60628
Mongolia_LBA_CenterWest_5	Nepal_Chokhopani_2800BP.SG	Mongolian_FX	Yoruba.DG	-0.012318	-19.015	8797	10312	122960
Kazakhstan_IA_Tasbas	China_WLR_MN	Mongolian_FX	Yoruba.DG	-0.015863	-18.994	4212	5177	60830
Mongolia_EIA_5	China_YR_LN	Mongolian_FX	Yoruba.DG	-0.012343	-18.966	6211	7307	88781
Mongolia_EIA_5	China_YR_LBIA	Mongolian_FX	Yoruba.DG	-0.012619	-18.955	6163	7280	88579
Mongolia_EIA_2	Mongolia_North_N	Mongolian_FX	Yoruba.DG	-0.012841	-18.938	6566	7779	94470
Mongolia_LBA_CenterWest_5	China_WLR_BA	Mongolian_FX	Yoruba.DG	-0.014482	-18.926	4748	5732	67935
Mongolia_EIA_2	Mongolia_East_N	Mongolian_FX	Yoruba.DG	-0.013614	-18.866	6320	7567	91656
Russia_Alan.SG	Mongolia_LBA_MongunTaiga_3	Mongolian_FX	Yoruba.DG	-0.008848	-18.847	8232	9266	116843
Russia_Kalmykia_EBA_Yamnaya.SG	Mongolia_MBA_Munkhkhairkhan_2	Mongolian_FX	Yoruba.DG	-0.012451	-18.822	6671	7882	97270
Mongolia_EIA_2	China_WLR_LN	Mongolian_FX	Yoruba.DG	-0.014578	-18.814	5739	6948	82945
Kazakhstan_MLBA_OyDzhaylau	Mongolia_MBA_Munkhkhairkhan_2	Mongolian_FX	Yoruba.DG	-0.011801	-18.786	6634	7767	95974
Mongolia_EIA_Sagly_4	Nepal_Mebrak_2125BP.SG	Mongolian_FX	Yoruba.DG	-0.011121	-18.756	6119	7074	85872
Mongolia_EIA_Sagly_4	Nepal_Mebrak_2125BP.SG	Mongolian_FX	Yoruba.DG	-0.011121	-18.756	6119	7074	85872
Kazakhstan_Maitan_MLBA_Alakul	Mongolia_LBA_MongunTaiga_1	Mongolian_FX	Yoruba.DG	-0.014872	-18.745	4245	5156	61306
Mongolia_EIA_Pazyryk_6	Mongolia_LBA_Ulaanzukh_2	Mongolian_FX	Yoruba.DG	-0.013768	-18.745	6252	7506	91098
Mongolia_EIA_Sagly_4	Mongolia_EIA_Xiongnu_7	Mongolian_FX	Yoruba.DG	-0.010656	-18.744	6676	7697	95834
Mongolia_EIA_Sagly_4	Mongolia_EIA_Xiongnu_7	Mongolian_FX	Yoruba.DG	-0.010656	-18.744	6676	7697	95834
Mongolia_EIA_Sagly_4	Mongolia_EIA_Xiongnu_7	Mongolian_FX	Yoruba.DG	-0.010656	-18.744	6676	7697	95834
Mongolia_EIA_Sagly_4	Mongolia_EIA_Xiongnu_7	Mongolian_FX	Yoruba.DG	-0.010656	-18.744	6676	7697	95834
Russia_Kalmykia_EBA_Yamnaya.SG	Kyrgyzstan_TianShan_Hun.SG	Mongolian_FX	Yoruba.DG	-0.006809	-18.726	8863	9729	127275
Russia_Kalmykia_EBA_Yamnaya.SG	China_Xinjian_IA.SG	Mongolian_FX	Yoruba.DG	-0.010848	-18.674	6208	7183	89861
Kazakhstan_Central_Saka.SG	Mongolia_EIA_8	Mongolian_FX	Yoruba.DG	-0.012019	-18.669	6286	7384	91308
Kazakhstan_IA_Tasbas	China_Upper_YR_LN	Mongolian_FX	Yoruba.DG	-0.015206	-18.663	4247	5168	60576
Mongolia_EBA_Chemurchek_2	Mongolia_BA_1	Mongolian_FX	Yoruba.DG	-0.013116	-18.611	6435	7655	93031
Kazakhstan_MLBA_Alakul_Satan	Japan_HG_Jomon	Mongolian_FX	Yoruba.DG	-0.013338	-18.605	6715	7976	94516
Iran_GanjDareh_N	Mongolia_EIA_5	Mongolian_FX	Yoruba.DG	-0.01239	-18.589	6078	7168	87984
Uzbekistan_Bustan_BA	Mongolia_LBA_MongunTaiga_3	Mongolian_FX	Yoruba.DG	-0.009312	-18.546	7529	8529	107401
Kazakhstan_MLBA_Aktogai	Mongolia_LBA_MongunTaiga_1	Mongolian_FX	Yoruba.DG	-0.01485	-18.535	4181	5079	60463
Mongolia_EIA_2	China_AmurRiver_Mesolithic	Mongolian_FX	Yoruba.DG	-0.013623	-18.531	5319	6357	76181
Kazakhstan_MLBA_OyDzhaylau	China_Xinjian_IA.SG	Mongolian_FX	Yoruba.DG	-0.010779	-18.463	5837	6735	83312
Kazakhstan_LBA_Molaly	Kyrgyzstan_Medieval_Nomad.SG	Mongolian_FX	Yoruba.DG	-0.014018	-18.463	5799	6960	82809
Mongolia_LBA_CenterWest_5	China_HMMH_MN	Mongolian_FX	Yoruba.DG	-0.014004	-18.449	5036	6061	73180
Mongolia_EIA_Pazyryk_6	Mongolia_East_N	Mongolian_FX	Yoruba.DG	-0.013465	-18.391	6455	7709	93137
Iran_GanjDareh_N	Mongolia_LBA_CenterWest_5	Mongolian_FX	Yoruba.DG	-0.009904	-18.386	8308	9478	118119
Iran_Wezmeh_N.SG	Mongolia_LBA_MongunTaiga_3	Mongolian_FX	Yoruba.DG	-0.0113	-18.343	8302	9630	117558
China_Xinjian_IA.SG	China_Upper_YR_IA	Mongolian_FX	Yoruba.DG	-0.011232	-18.34	6318	7330	90166
Kazakhstan_LBA_Molaly	Mongolia_LBA_Khovsgol_6	Mongolian_FX	Yoruba.DG	-0.012177	-18.34	6096	7158	87202
Russia_Alan.SG	Mongolia_LBA_MongunTaiga_1	Mongolian_FX	Yoruba.DG	-0.015106	-18.329	4234	5158	61168
Mongolia_EIA_Sagly_4	Mongolia_EIA_3	Mongolian_FX	Yoruba.DG	-0.010204	-18.321	6284	7201	89816
Mongolia_EIA_Sagly_4	Mongolia_EIA_3	Mongolian_FX	Yoruba.DG	-0.010204	-18.321	6284	7201	89816
China_Xinjian_IA.SG	Mongolia_EIA_SlabGrave_1	Mongolian_FX	Yoruba.DG	-0.009236	-18.311	6414	7254	90900
Russia_Kalmykia_EBA_Yamnaya.SG	Kazakhstan_Central_Saka.SG	Mongolian_FX	Yoruba.DG	-0.008876	-18.308	8422	9504	121855
Mongolia_EIA_Pazyryk_6	China_AmurRiver_Mesolithic	Mongolian_FX	Yoruba.DG	-0.013454	-18.296	5361	6405	77542
Mongolia_LBA_CenterWest_5	China_NEastAsia_Inland_EN	Mongolian_FX	Yoruba.DG	-0.012906	-18.279	6873	8147	98742
Mongolia_LBA_MongunTaiga_3	Kyrgyzstan_Medieval_Nomad.SG	Mongolian_FX	Yoruba.DG	-0.009269	-18.252	7907	8939	111337
Kazakhstan_LBA_Molaly	Nepal_Chokhopani_2800BP.SG	Mongolian_FX	Yoruba.DG	-0.015566	-18.226	6111	7468	87131
Kazakhstan_Central_Saka.SG	Kyrgyzstan_Medieval_Nomad.SG	Mongolian_FX	Yoruba.DG	-0.008993	-18.208	8508	9592	120585
Mongolia_EIA_5	China_YR_MN	Mongolian_FX	Yoruba.DG	-0.012593	-18.142	6170	7284	88514
China_Xinjian_IA.SG	China_Upper_YR_LN	Mongolian_FX	Yoruba.DG	-0.01058	-18.129	6524	7506	92826
Kazakhstan_LBA_Molaly	China_SEastAsia_Coastal_LN	Mongolian_FX	Yoruba.DG	-0.01512	-18.106	4473	5437	63727
Kazakhstan_MLBA_OyDzhaylau	Kyrgyzstan_TianShan_Hun.SG	Mongolian_FX	Yoruba.DG	-0.006519	-18.094	8261	9027	117543
Russia_Kalmykia_EBA_Yamnaya.SG	Mongolia_LBA_MongunTaiga_3	Mongolian_FX	Yoruba.DG	-0.008393	-18.088	7947	8909	114543
Iran_TepeAbdulHosein_N.SG	Mongolia_EIA_5	Mongolian_FX	Yoruba.DG	-0.013108	-18.014	5735	6834	83798
Russia_Samara_EBA_Yamnaya	Mongolia_MBA_Munkhkhairkhan_2	Mongolian_FX	Yoruba.DG	-0.011505	-17.997	6774	7902	98043
Mongolia_LBA_CenterWest_5	Taiwan_Gongguan	Mongolian_FX	Yoruba.DG	-0.01326	-17.997	5791	6871	81440
Kazakhstan_MLBA_OyDzhaylau	Kazakhstan_Central_Saka.SG	Mongolian_FX	Yoruba.DG	-0.008672	-17.995	7808	8784	112619
Russia_Samara_EBA_Yamnaya	China_Xinjian_IA.SG	Mongolian_FX	Yoruba.DG	-0.010241	-17.973	6281	7203	90071
Russia_Andronovo.SG	Mongolia_MBA_Munkhkhairkhan_2	Mongolian_FX	Yoruba.DG	-0.011594	-17.961	6788	7932	98666
Russia_Afanasievo	Mongolia_LBA_MongunTaiga_1	Mongolian_FX	Yoruba.DG	-0.013991	-17.943	4225	5086	61522
Mongolia_LBA_Khovsgol_6	China_YR_MN	Mongolian_FX	Yoruba.DG	-0.00632	-17.937	9164	9983	129597
Iran_TepeAbdulHosein_N.SG	Mongolia_LBA_CenterWest_5	Mongolian_FX	Yoruba.DG	-0.010307	-17.932	8039	9220	114657
Mongolia_LBA_MongunTaiga_3	China_WLR_BA	Mongolian_FX	Yoruba.DG	-0.012854	-17.93	4605	5453	65938
Mongolia_EIA_5	Russia_MN_Boisman	Mongolian_FX	Yoruba.DG	-0.011814	-17.9	6065	7097	87397
China_Xinjian_IA.SG	Taiwan_Hanben_IA	Mongolian_FX	Yoruba.DG	-0.009424	-17.88	6674	7552	93125
Mongolia_EIA_Pazyryk_6	China_AmurRiver_EarlyN	Mongolian_FX	Yoruba.DG	-0.013589	-17.874	5650	6752	81147
Iran_Wezmeh_N.SG	Mongolia_LBA_MongunTaiga_1	Mongolian_FX	Yoruba.DG	-0.017539	-17.869	4245	5325	61542
Kazakhstan_LBA_Molaly	China_NEastAsia_Inland_EN	Mongolian_FX	Yoruba.DG	-0.016326	-17.854	5391	6664	77958
Mongolia_LBA_Khovsgol_6	Mongolia_EIA_SlabGrave_1	Mongolian_FX	Yoruba.DG	-0.00426	-17.852	8853	9395	127362
Iran_Hasanlu_IA.SG	Mongolia_MBA_Munkhkhairkhan_2	Mongolian_FX	Yoruba.DG	-0.0143	-17.842	6048	7295	87227
Russia_Kalmykia_EBA_Yamnaya.SG	Mongolia_LBA_MongunTaiga_1	Mongolian_FX	Yoruba.DG	-0.014701	-17.831	4169	5063	60838
Iran_Hasanlu_IA.SG	Mongolia_EIA_Sagly_4	Mongolian_FX	Yoruba.DG	-0.009882	-17.82	7914	9021	112102
Iran_Hasanlu_IA.SG	Mongolia_EIA_Sagly_4	Mongolian_FX	Yoruba.DG	-0.009882	-17.82	7914	9021	112102
Mongolia_LBA_CenterWest_5	China_SEastAsia_Coastal_LN	Mongolian_FX	Yoruba.DG	-0.011807	-17.814	5527	6447	77967
China_Xinjian_IA.SG	Russia_MN_Boisman	Mongolian_FX	Yoruba.DG	-0.01042	-17.811	5895	6772	84170
China_Xinjian_IA.SG	China_NEastAsia_Coastal_EN	Mongolian_FX	Yoruba.DG	-0.010515	-17.796	6120	7028	86400
Mongolia_EIA_5	China_Upper_YR_LN	Mongolian_FX	Yoruba.DG	-0.011765	-17.794	6156	7191	88040
Mongolia_EIA_Sagly_4	Mongolia_Chalcolithic_Afanasievo_2	Mongolian_FX	Yoruba.DG	-0.010416	-17.791	6324	7273	91106
Mongolia_EIA_Sagly_4	Mongolia_Chalcolithic_Afanasievo_2	Mongolian_FX	Yoruba.DG	-0.010416	-17.791	6324	7273	91106
Mongolia_LBA_CenterWest_5	Mongolia_EIA_Xiongnu_7	Mongolian_FX	Yoruba.DG	-0.012043	-17.783	6576	7713	94355
Mongolia_LBA_CenterWest_5	Mongolia_EIA_Xiongnu_7	Mongolian_FX	Yoruba.DG	-0.012043	-17.783	6576	7713	94355
Mongolia_Chalcolithic_Afanasievo_1	Japan_HG_Jomon	Mongolian_FX	Yoruba.DG	-0.013432	-17.775	6435	7654	90755
China_Xinjian_IA.SG	China_Shimao_LN	Mongolian_FX	Yoruba.DG	-0.011014	-17.767	6478	7499	92651
Uzbekistan_SappaliTepe_BA	Mongolia_LBA_CenterWest_5	Mongolian_FX	Yoruba.DG	-0.008303	-17.766	8621	9635	122161
Mongolia_LBA_MongunTaiga_3	Mongolia_LBA_Khovsgol_6	Mongolian_FX	Yoruba.DG	-0.007568	-17.747	8299	9185	117110
Iran_TepeAbdulHosein_N.SG	Kyrgyzstan_TianShan_Saka.SG	Mongolian_FX	Yoruba.DG	-0.00824	-17.712	8366	9360	120666
Mongolia_EIA_5	China_Upper_YR_IA	Mongolian_FX	Yoruba.DG	-0.012729	-17.683	5982	7084	86565
Mongolia_EIA_Sagly_4	Mongolia_IA_Xianbei	Mongolian_FX	Yoruba.DG	-0.010607	-17.63	6849	7887	97834
Mongolia_EIA_Sagly_4	Mongolia_IA_Xianbei	Mongolian_FX	Yoruba.DG	-0.010607	-17.63	6849	7887	97834
Kyrgyzstan_TianShan_Saka.SG	Japan_HG_Jomon	Mongolian_FX	Yoruba.DG	-0.009717	-17.604	7795	8844	108034
Russia_Samara_EBA_Yamnaya	Kazakhstan_Central_Saka.SG	Mongolian_FX	Yoruba.DG	-0.008078	-17.545	8525	9512	122114
Iran_GanjDareh_N	Kyrgyzstan_TianShan_Saka.SG	Mongolian_FX	Yoruba.DG	-0.007828	-17.535	8557	9507	121398
Kazakhstan_Central_Saka.SG	China_HMMH_MN	Mongolian_FX	Yoruba.DG	-0.012447	-17.52	5212	6152	75564
Kazakhstan_MLBA_OyDzhaylau	Mongolia_LBA_MongunTaiga_3	Mongolian_FX	Yoruba.DG	-0.007981	-17.509	7654	8538	110673
Mongolia_EIA_2	China_AmurRiver_EarlyN	Mongolian_FX	Yoruba.DG	-0.013647	-17.506	5548	6637	79761
Mongolia_EIA_Pazyryk_6	Nepal_Samdzong_1500BP.SG	Mongolian_FX	Yoruba.DG	-0.012004	-17.473	6901	8069	97372
China_Xinjian_IA.SG	Russia_DevilsCave_N.SG	Mongolian_FX	Yoruba.DG	-0.010475	-17.473	6588	7570	93714
Kazakhstan_Central_Saka.SG	Mongolia_LBA_Khovsgol_6	Mongolian_FX	Yoruba.DG	-0.007039	-17.468	8835	9714	124773
Kazakhstan_Central_Saka.SG	China_WLR_BA	Mongolian_FX	Yoruba.DG	-0.012211	-17.427	4821	5660	68704
China_Xinjian_IA.SG	China_WLR_MN	Mongolian_FX	Yoruba.DG	-0.01074	-17.422	6514	7514	93083
Mongolia_EIA_5	Mongolia_EIA_SlabGrave_1	Mongolian_FX	Yoruba.DG	-0.010762	-17.38	6169	7124	88665
Kazakhstan_Central_Saka.SG	China_NEastAsia_Inland_EN	Mongolian_FX	Yoruba.DG	-0.011276	-17.314	6778	7873	97049
Mongolia_EIA_5	China_NEastAsia_Coastal_EN	Mongolian_FX	Yoruba.DG	-0.011707	-17.308	6143	7170	87736
Mongolia_EIA_2	Nepal_Samdzong_1500BP.SG	Mongolian_FX	Yoruba.DG	-0.0119	-17.302	6757	7892	95387
Uzbekistan_SappaliTepe_BA	Mongolia_EIA_5	Mongolian_FX	Yoruba.DG	-0.010658	-17.287	6142	7087	88650
Mongolia_LBA_CenterWest_5	Mongolia_EIA_3	Mongolian_FX	Yoruba.DG	-0.011891	-17.224	6226	7280	88688
Kazakhstan_LBA_Molaly	Taiwan_Gongguan	Mongolian_FX	Yoruba.DG	-0.016218	-17.223	4752	5843	67295
Mongolia_EIA_5	China_Shimao_LN	Mongolian_FX	Yoruba.DG	-0.012203	-17.204	6137	7213	88139
Mongolia_EIA_2	China_AmurRiver_LPaleolithic	Mongolian_FX	Yoruba.DG	-0.012951	-17.201	6073	7185	85880
Kazakhstan_MLBA_Karagash	Japan_Jomon.SG	Mongolian_FX	Yoruba.DG	-0.013597	-17.186	5444	6477	75990
Russia_Samara_EBA_Yamnaya	Kyrgyzstan_TianShan_Hun.SG	Mongolian_FX	Yoruba.DG	-0.00588	-17.179	8980	9730	127538
Kazakhstan_LBA_Molaly	Mongolia_EIA_3	Mongolian_FX	Yoruba.DG	-0.014817	-17.179	5043	6114	72276
Mongolia_EIA_5	China_AmurRiver_N	Mongolian_FX	Yoruba.DG	-0.011423	-17.167	5652	6583	81491
Kazakhstan_LBA_Molaly	Mongolia_IA_Xianbei	Mongolian_FX	Yoruba.DG	-0.015392	-17.16	5374	6566	77432
Mongolia_EIA_5	Taiwan_Hanben_IA	Mongolian_FX	Yoruba.DG	-0.010864	-17.157	6289	7254	88773
Russia_Samara_EBA_Yamnaya	Mongolia_LBA_MongunTaiga_1	Mongolian_FX	Yoruba.DG	-0.014042	-17.148	4208	5067	61138
Kazakhstan_MLBA_Karagash	Mongolia_EIA_Sagly_4	Mongolian_FX	Yoruba.DG	-0.007874	-17.104	6699	7458	96483
Kazakhstan_MLBA_Karagash	Mongolia_EIA_Sagly_4	Mongolian_FX	Yoruba.DG	-0.007874	-17.104	6699	7458	96483
Mongolia_EIA_5	Russia_DevilsCave_N.SG	Mongolian_FX	Yoruba.DG	-0.011878	-17.101	6276	7331	88771
Mongolia_LBA_MongunTaiga_3	China_NEastAsia_Inland_EN	Mongolian_FX	Yoruba.DG	-0.011968	-17.067	6752	7917	97334
Uzbekistan_SappaliTepe_BA	Kyrgyzstan_TianShan_Saka.SG	Mongolian_FX	Yoruba.DG	-0.006315	-17.043	9003	9810	127775
Kazakhstan_IA_Tasbas	Nepal_Samdzong_1500BP.SG	Mongolian_FX	Yoruba.DG	-0.013127	-17.038	4312	5113	61069
Russia_Caucasus_EBA_Yamnaya	Mongolia_MBA_Munkhkhairkhan_2	Mongolian_FX	Yoruba.DG	-0.011952	-17.002	5482	6438	80004
Mongolia_LBA_MongunTaiga_3	Taiwan_Gongguan	Mongolian_FX	Yoruba.DG	-0.011652	-16.989	5679	6620	80752
Mongolia_EIA_Pazyryk_6	China_AmurRiver_LPaleolithic	Mongolian_FX	Yoruba.DG	-0.012637	-16.96	6099	7200	87135
Kazakhstan_LBA_Molaly	Mongolia_EBA_Ulgii_1	Mongolian_FX	Yoruba.DG	-0.012527	-16.96	5966	7033	85201
Mongolia_LBA_Khovsgol_6	Russia_MN_Boisman	Mongolian_FX	Yoruba.DG	-0.005336	-16.959	8262	8895	118482
Mongolia_EIA_Pazyryk_6	Mongolia_EIA_8	Mongolian_FX	Yoruba.DG	-0.013422	-16.896	5665	6779	83055
Kazakhstan_MLBA_Alakul_Lisakovskiy	Mongolia_EIA_Sagly_4	Mongolian_FX	Yoruba.DG	-0.008649	-16.813	6221	7002	90211
Kazakhstan_MLBA_Alakul_Lisakovskiy	Mongolia_EIA_Sagly_4	Mongolian_FX	Yoruba.DG	-0.008649	-16.813	6221	7002	90211
Kazakhstan_LBA_Molaly	Mongolia_EIA_Xiongnu_7	Mongolian_FX	Yoruba.DG	-0.014977	-16.81	5263	6403	76108
Kazakhstan_LBA_Molaly	Mongolia_EIA_Xiongnu_7	Mongolian_FX	Yoruba.DG	-0.014977	-16.81	5263	6403	76108
Kazakhstan_MLBA_OyDzhaylau	Mongolia_LBA_MongunTaiga_1	Mongolian_FX	Yoruba.DG	-0.014002	-16.806	4175	5019	60261
Russia_Andronovo.SG	Kyrgyzstan_TianShan_Hun.SG	Mongolian_FX	Yoruba.DG	-0.006153	-16.753	9241	10054	132042
Mongolia_LBA_CenterWest_5	Mongolia_Chalcolithic_Afanasievo_2	Mongolian_FX	Yoruba.DG	-0.011952	-16.72	6225	7300	89938
Kazakhstan_IA_Tasbas	Mongolia_LBA_CenterWest_4	Mongolian_FX	Yoruba.DG	-0.011763	-16.714	4210	4926	60864
Mongolia_LBA_CenterWest_5	Mongolia_IA_Xianbei	Mongolian_FX	Yoruba.DG	-0.012361	-16.713	6747	7938	96335
Mongolia_EIA_5	China_WLR_MN	Mongolian_FX	Yoruba.DG	-0.012141	-16.696	6131	7205	88434
Mongolia_EIA_Sagly_4	Mongolia_MBA_Munkhkhairkhan_1	Mongolian_FX	Yoruba.DG	-0.007315	-16.694	8313	9178	118184
Mongolia_EIA_Sagly_4	Mongolia_MBA_Munkhkhairkhan_1	Mongolian_FX	Yoruba.DG	-0.007315	-16.694	8313	9178	118184
Mongolia_LBA_MongunTaiga_3	Nepal_Chokhopani_2800BP.SG	Mongolian_FX	Yoruba.DG	-0.01082	-16.674	8389	9659	117373
Kazakhstan_Central_Saka.SG	Nepal_Chokhopani_2800BP.SG	Mongolian_FX	Yoruba.DG	-0.010207	-16.621	9067	10365	127167
Russia_Andronovo.SG	Kazakhstan_Central_Saka.SG	Mongolian_FX	Yoruba.DG	-0.008152	-16.612	8766	9796	126333
Mongolia_LBA_MongunTaiga_3	Nepal_Mebrak_2125BP.SG	Mongolian_FX	Yoruba.DG	-0.011401	-16.597	5626	6525	78857
Kazakhstan_MLBA_Alakul_Lisakovskiy	Japan_Jomon.SG	Mongolian_FX	Yoruba.DG	-0.013939	-16.577	5053	6049	71448
Mongolia_LBA_CenterWest_5	Nepal_Mebrak_2125BP.SG	Mongolian_FX	Yoruba.DG	-0.012631	-16.561	5853	6889	81997
Iran_Hasanlu_IA.SG	China_Xinjian_IA.SG	Mongolian_FX	Yoruba.DG	-0.012468	-16.55	5662	6672	81061
Russia_Caucasus_EBA_Yamnaya	Japan_Jomon.SG	Mongolian_FX	Yoruba.DG	-0.013062	-16.547	5101	6028	70935
China_Xinjian_IA.SG	Mongolia_LBA_Ulaanzukh_2	Mongolian_FX	Yoruba.DG	-0.010649	-16.537	5363	6186	77291
Mongolia_EIA_5	Mongolia_North_N	Mongolian_FX	Yoruba.DG	-0.010695	-16.531	6141	7085	88276
Mongolia_LBA_MongunTaiga_3	Mongolia_EIA_3	Mongolian_FX	Yoruba.DG	-0.010412	-16.528	6151	7065	87778
Mongolia_LBA_MongunTaiga_3	China_HMMH_MN	Mongolian_FX	Yoruba.DG	-0.012397	-16.504	4858	5726	70001
Mongolia_EIA_2	Mongolia_EIA_8	Mongolian_FX	Yoruba.DG	-0.013509	-16.45	5609	6716	81962
Mongolia_LBA_MongunTaiga_3	China_SEastAsia_Coastal_LN	Mongolian_FX	Yoruba.DG	-0.010157	-16.397	5495	6277	77087
Russia_Andronovo.SG	China_Xinjian_IA.SG	Mongolian_FX	Yoruba.DG	-0.010018	-16.394	6507	7439	93030
Russia_Samara_EBA_Yamnaya	Mongolia_LBA_MongunTaiga_3	Mongolian_FX	Yoruba.DG	-0.00753	-16.358	8076	8947	115664
China_Xinjian_IA.SG	Mongolia_East_N	Mongolian_FX	Yoruba.DG	-0.010191	-16.325	5759	6594	81923
Kazakhstan_MLBA_Alakul_Satan	Japan_Jomon.SG	Mongolian_FX	Yoruba.DG	-0.013344	-16.238	5744	6816	80394
Russia_Andronovo.SG	Mongolia_LBA_MongunTaiga_3	Mongolian_FX	Yoruba.DG	-0.007698	-16.216	8154	9055	117090
Russia_Andronovo.SG	Mongolia_LBA_MongunTaiga_1	Mongolian_FX	Yoruba.DG	-0.01356	-16.207	4276	5109	61439
Mongolia_LBA_MongunTaiga_3	Mongolia_EIA_Xiongnu_7	Mongolian_FX	Yoruba.DG	-0.010567	-16.193	6524	7510	93311
Mongolia_LBA_MongunTaiga_3	Mongolia_EIA_Xiongnu_7	Mongolian_FX	Yoruba.DG	-0.010567	-16.193	6524	7510	93311
Kazakhstan_LBA_Molaly	Mongolia_Chalcolithic_Afanasievo_2	Mongolian_FX	Yoruba.DG	-0.014446	-16.181	5107	6174	73895
Mongolia_EIA_Sagly_4	Mongolia_BA_1	Mongolian_FX	Yoruba.DG	-0.008801	-16.13	7037	7919	100197
Mongolia_EIA_Sagly_4	Mongolia_BA_1	Mongolian_FX	Yoruba.DG	-0.008801	-16.13	7037	7919	100197
China_Xinjian_IA.SG	China_WLR_LN	Mongolian_FX	Yoruba.DG	-0.010887	-16.122	5502	6351	77949
Iran_Hasanlu_IA.SG	Kazakhstan_Central_Saka.SG	Mongolian_FX	Yoruba.DG	-0.01043	-16.118	7696	8842	109828
Mongolia_LBA_CenterWest_5	Mongolia_EBA_Ulgii_1	Mongolian_FX	Yoruba.DG	-0.009269	-16.109	8112	9173	114457
Mongolia_EIA_Pazyryk_6	Mongolia_LBA_CenterWest_4	Mongolian_FX	Yoruba.DG	-0.010054	-16.095	6734	7706	96686
Mongolia_EIA_2	Mongolia_LBA_CenterWest_4	Mongolian_FX	Yoruba.DG	-0.009868	-16.094	6621	7558	94889
Kazakhstan_Central_Saka.SG	Taiwan_Gongguan	Mongolian_FX	Yoruba.DG	-0.011263	-16.078	5698	6591	79219
Mongolia_EBA_Chemurchek_2	Japan_HG_Jomon	Mongolian_FX	Yoruba.DG	-0.010155	-16.043	7200	8217	100096
China_Xinjian_IA.SG	Mongolia_North_N	Mongolian_FX	Yoruba.DG	-0.008913	-16.038	6197	6976	87438
Mongolia_Chalcolithic_Afanasievo_1	Japan_Jomon.SG	Mongolian_FX	Yoruba.DG	-0.013714	-16.035	5388	6422	75370
Mongolia_LBA_Khovsgol_6	China_Upper_YR_LN	Mongolian_FX	Yoruba.DG	-0.005627	-16.011	9139	9865	129068
Japan_HG_Jomon	China_YR_LBIA	Mongolian_FX	Yoruba.DG	-0.007838	-15.998	7706	8567	109806
Russia_Caucasus_EBA_Yamnaya	Mongolia_EIA_Sagly_4	Mongolian_FX	Yoruba.DG	-0.0075	-15.976	6263	6936	89601
Russia_Caucasus_EBA_Yamnaya	Mongolia_EIA_Sagly_4	Mongolian_FX	Yoruba.DG	-0.0075	-15.976	6263	6936	89601
Mongolia_EIA_5	Mongolia_LBA_Ulaanzukh_2	Mongolian_FX	Yoruba.DG	-0.011371	-15.937	5858	6822	84772
Kazakhstan_MLBA_Alakul_Lisakovskiy	Mongolia_MBA_Munkhkhairkhan_2	Mongolian_FX	Yoruba.DG	-0.012793	-15.851	5414	6414	78157
Mongolia_EIA_2	Taiwan_Gongguan	Mongolian_FX	Yoruba.DG	-0.012996	-15.833	5121	6063	72490
Kazakhstan_MLBA_Karagash	Mongolia_MBA_Munkhkhairkhan_2	Mongolian_FX	Yoruba.DG	-0.011973	-15.759	5877	6895	85064
Mongolia_EIA_2	China_NEastAsia_Inland_EN	Mongolian_FX	Yoruba.DG	-0.012889	-15.758	5846	6933	84318
Iran_Wezmeh_N.SG	Mongolia_EIA_5	Mongolian_FX	Yoruba.DG	-0.012173	-15.757	6253	7334	88745
Russia_MLBA_Sintashta	Mongolia_EIA_5	Mongolian_FX	Yoruba.DG	-0.00937	-15.746	6129	6960	88744
Kazakhstan_LBA_Molaly	Mongolia_BA_1	Mongolian_FX	Yoruba.DG	-0.013476	-15.741	5400	6451	77973
Mongolia_EIA_5	China_WLR_LN	Mongolian_FX	Yoruba.DG	-0.012195	-15.73	5493	6449	78323
Mongolia_EIA_2	Nepal_Chokhopani_2800BP.SG	Mongolian_FX	Yoruba.DG	-0.012166	-15.703	6764	7922	95183
Japan_HG_Jomon	China_YR_LN	Mongolian_FX	Yoruba.DG	-0.007524	-15.667	7765	8594	110169
Russia_MLBA_Sintashta	Mongolia_LBA_CenterWest_5	Mongolian_FX	Yoruba.DG	-0.007075	-15.648	8546	9414	122648
China_Xinjian_IA.SG	China_AmurRiver_N	Mongolian_FX	Yoruba.DG	-0.009716	-15.637	5185	5895	73088
Kazakhstan_Maitan_MLBA_Alakul	Mongolia_EIA_5	Mongolian_FX	Yoruba.DG	-0.00971	-15.618	6102	6960	88367
Mongolia_LBA_MongunTaiga_3	Mongolia_Chalcolithic_Afanasievo_2	Mongolian_FX	Yoruba.DG	-0.010496	-15.595	6201	7138	89283
Kyrgyzstan_TianShan_Hun.SG	Japan_HG_Jomon	Mongolian_FX	Yoruba.DG	-0.007598	-15.493	8043	8880	110169
Mongolia_EIA_Pazyryk_6	Mongolia_EIA_Xiongnu_7	Mongolian_FX	Yoruba.DG	-0.012148	-15.485	5816	6833	83727
Mongolia_EIA_Pazyryk_6	Mongolia_EIA_Xiongnu_7	Mongolian_FX	Yoruba.DG	-0.012148	-15.485	5816	6833	83727
Kazakhstan_Central_Saka.SG	Mongolia_EIA_Xiongnu_7	Mongolian_FX	Yoruba.DG	-0.010221	-15.46	6451	7391	91974
Kazakhstan_Central_Saka.SG	Mongolia_EIA_Xiongnu_7	Mongolian_FX	Yoruba.DG	-0.010221	-15.46	6451	7391	91974
Mongolia_EIA_5	Mongolia_East_N	Mongolian_FX	Yoruba.DG	-0.011025	-15.455	5978	6924	85801
Kazakhstan_IA_Tasbas	Mongolia_LBA_Khovsgol_6	Mongolian_FX	Yoruba.DG	-0.010794	-15.455	4252	4911	61022
Russia_MLBA_Sintashta	Kyrgyzstan_TianShan_Saka.SG	Mongolian_FX	Yoruba.DG	-0.004969	-15.45	9004	9644	128761
Mongolia_EIA_Pazyryk_6	Kyrgyzstan_Medieval_Nomad.SG	Mongolian_FX	Yoruba.DG	-0.010702	-15.438	6501	7489	92312
Mongolia_LBA_Khovsgol_6	Taiwan_Hanben_IA	Mongolian_FX	Yoruba.DG	-0.004358	-15.411	9367	9933	129898
Mongolia_EIA_5	China_AmurRiver_Mesolithic	Mongolian_FX	Yoruba.DG	-0.011436	-15.402	5155	5997	73625
Mongolia_EIA_5	China_AmurRiver_EarlyN	Mongolian_FX	Yoruba.DG	-0.011539	-15.392	5353	6237	76599
Mongolia_LBA_MongunTaiga_3	Mongolia_EBA_Ulgii_1	Mongolian_FX	Yoruba.DG	-0.007975	-15.389	7882	8772	111553
Mongolia_LBA_Khovsgol_6	China_Upper_YR_IA	Mongolian_FX	Yoruba.DG	-0.006024	-15.383	8870	9626	125500
Uzbekistan_Bustan_BA	Mongolia_LBA_CenterWest_5	Mongolian_FX	Yoruba.DG	-0.00802	-15.325	7738	8622	110242
Kazakhstan_Central_Saka.SG	Nepal_Mebrak_2125BP.SG	Mongolian_FX	Yoruba.DG	-0.010373	-15.306	6011	6883	84011
Iran_Wezmeh_N.SG	Mongolia_LBA_CenterWest_5	Mongolian_FX	Yoruba.DG	-0.009846	-15.304	8748	9961	123141
Iran_Hasanlu_IA.SG	Mongolia_LBA_MongunTaiga_3	Mongolian_FX	Yoruba.DG	-0.009966	-15.281	7213	8236	102578
Kazakhstan_LBA_Molaly	Mongolia_MBA_Munkhkhairkhan_1	Mongolian_FX	Yoruba.DG	-0.012141	-15.253	5934	6968	85183
Kazakhstan_Maitan_MLBA_Alakul	Mongolia_LBA_CenterWest_5	Mongolian_FX	Yoruba.DG	-0.007394	-15.252	8329	9215	119830
Kazakhstan_MLBA_Aktogai	Mongolia_EIA_5	Mongolian_FX	Yoruba.DG	-0.009565	-15.238	5996	6831	87271
Mongolia_LBA_CenterWest_5	Mongolia_MBA_Munkhkhairkhan_1	Mongolian_FX	Yoruba.DG	-0.008867	-15.226	8057	9073	114590
Kazakhstan_Central_Saka.SG	Mongolia_EIA_3	Mongolian_FX	Yoruba.DG	-0.00985	-15.219	6059	6908	86206
Iran_GanjDareh_N	Mongolia_EIA_2	Mongolian_FX	Yoruba.DG	-0.010314	-15.216	6599	7571	94215
Iran_GanjDareh_N	Mongolia_EIA_Pazyryk_6	Mongolian_FX	Yoruba.DG	-0.010232	-15.182	6737	7719	96007
Mongolia_LBA_MongunTaiga_3	Mongolia_IA_Xianbei	Mongolian_FX	Yoruba.DG	-0.01084	-15.179	6678	7713	95467
Iran_TepeAbdulHosein_N.SG	Mongolia_EIA_2	Mongolian_FX	Yoruba.DG	-0.010554	-15.176	6234	7182	89774
Kazakhstan_MLBA_Alakul_Satan	Mongolia_MBA_Munkhkhairkhan_2	Mongolian_FX	Yoruba.DG	-0.011455	-15.176	6043	7046	87614
Kazakhstan_IA_Tasbas	Nepal_Chokhopani_2800BP.SG	Mongolian_FX	Yoruba.DG	-0.013511	-15.138	4301	5124	60926
Kyrgyzstan_TianShan_Saka.SG	Japan_Jomon.SG	Mongolian_FX	Yoruba.DG	-0.009298	-15.137	7377	8329	102372
Kazakhstan_MLBA_Aktogai	Mongolia_LBA_CenterWest_5	Mongolian_FX	Yoruba.DG	-0.007523	-15.126	7908	8765	113872
Mongolia_Chalcolithic_Afanasievo_1	Mongolia_MBA_Munkhkhairkhan_2	Mongolian_FX	Yoruba.DG	-0.012035	-15.121	5822	6843	84777
Mongolia_MBA_Munkhkhairkhan_2	China_YR_LBIA	Mongolian_FX	Yoruba.DG	-0.009562	-15.106	6935	7879	98700
Kazakhstan_MLBA_Karagash	China_Xinjian_IA.SG	Mongolian_FX	Yoruba.DG	-0.010737	-15.069	4760	5498	68673
Mongolia_EIA_Pazyryk_6	China_NEastAsia_Inland_EN	Mongolian_FX	Yoruba.DG	-0.012936	-15.056	5900	7011	85896
Russia_Caucasus_EBA_Yamnaya	China_Xinjian_IA.SG	Mongolian_FX	Yoruba.DG	-0.010617	-15.047	4410	5090	64053
Kazakhstan_Central_Saka.SG	Mongolia_IA_Xianbei	Mongolian_FX	Yoruba.DG	-0.010195	-15.04	6622	7578	93853
Mongolia_EIA_Pazyryk_6	Nepal_Chokhopani_2800BP.SG	Mongolian_FX	Yoruba.DG	-0.01207	-15.026	6936	8109	97172
Kazakhstan_MLBA_Alakul_Lisakovskiy	Kazakhstan_Central_Saka.SG	Mongolian_FX	Yoruba.DG	-0.009326	-15.007	6013	6823	86785
Iran_TepeAbdulHosein_N.SG	Mongolia_EIA_Pazyryk_6	Mongolian_FX	Yoruba.DG	-0.010697	-14.984	6407	7387	91576
Uzbekistan_Bustan_BA	Mongolia_EIA_5	Mongolian_FX	Yoruba.DG	-0.010346	-14.953	5897	6776	84927
Mongolia_LBA_Khovsgol_6	China_Shimao_LN	Mongolian_FX	Yoruba.DG	-0.005957	-14.948	9100	9867	128844
Kazakhstan_Maitan_MLBA_Alakul	Kyrgyzstan_TianShan_Saka.SG	Mongolian_FX	Yoruba.DG	-0.005429	-14.922	8610	9281	123558
China_Xinjian_IA.SG	Nepal_Samdzong_1500BP.SG	Mongolian_FX	Yoruba.DG	-0.008604	-14.921	6684	7491	93697
Mongolia_EIA_2	Mongolia_EIA_Xiongnu_7	Mongolian_FX	Yoruba.DG	-0.011949	-14.798	5724	6705	82142
Mongolia_EIA_2	Mongolia_EIA_Xiongnu_7	Mongolian_FX	Yoruba.DG	-0.011949	-14.798	5724	6705	82142
Kazakhstan_MLBA_Karagash	Kazakhstan_Central_Saka.SG	Mongolian_FX	Yoruba.DG	-0.008472	-14.79	6418	7203	92619
Mongolia_EBA_Ulgii_1	China_YR_LN	Mongolian_FX	Yoruba.DG	-0.005615	-14.782	8419	9085	118643
Mongolia_EIA_Pazyryk_6	Mongolia_LBA_Khovsgol_6	Mongolian_FX	Yoruba.DG	-0.008952	-14.777	6799	7670	97223
Japan_HG_Jomon	China_YR_MN	Mongolian_FX	Yoruba.DG	-0.007781	-14.736	7725	8579	109757
Mongolia_EIA_5	Nepal_Samdzong_1500BP.SG	Mongolian_FX	Yoruba.DG	-0.009869	-14.735	6317	7193	88767
Mongolia_EIA_Pazyryk_6	Nepal_Mebrak_2125BP.SG	Mongolian_FX	Yoruba.DG	-0.012525	-14.727	4718	5547	66171
Mongolia_LBA_Khovsgol_6	China_NEastAsia_Coastal_EN	Mongolian_FX	Yoruba.DG	-0.005055	-14.665	8566	9180	121366
Mongolia_LBA_CenterWest_5	Mongolia_BA_1	Mongolian_FX	Yoruba.DG	-0.010174	-14.649	6917	7919	98461
Mongolia_MBA_Munkhkhairkhan_2	China_YR_LN	Mongolian_FX	Yoruba.DG	-0.009305	-14.644	6945	7866	98976
Japan_HG_Jomon	Russia_MN_Boisman	Mongolian_FX	Yoruba.DG	-0.007035	-14.639	7339	8088	106435
Mongolia_EIA_5	China_AmurRiver_LPaleolithic	Mongolian_FX	Yoruba.DG	-0.010534	-14.627	5782	6640	81386
Mongolia_EIA_Pazyryk_6	Taiwan_Gongguan	Mongolian_FX	Yoruba.DG	-0.012319	-14.624	5187	6092	73443
Iran_Hasanlu_IA.SG	Kyrgyzstan_TianShan_Hun.SG	Mongolian_FX	Yoruba.DG	-0.008104	-14.623	8088	9016	114609
Mongolia_EIA_2	China_SEastAsia_Coastal_LN	Mongolian_FX	Yoruba.DG	-0.011721	-14.621	4882	5690	68947
Kazakhstan_MLBA_Alakul_Lisakovskiy	Mongolia_LBA_MongunTaiga_3	Mongolian_FX	Yoruba.DG	-0.008882	-14.564	6014	6788	87121
Mongolia_EIA_Pazyryk_6	China_SEastAsia_Coastal_LN	Mongolian_FX	Yoruba.DG	-0.011473	-14.56	4922	5722	69702
Mongolia_LBA_CenterWest_4	China_YR_LBIA	Mongolian_FX	Yoruba.DG	-0.004862	-14.553	8898	9508	125455
Russia_Afanasievo	Mongolia_EIA_5	Mongolian_FX	Yoruba.DG	-0.008585	-14.542	6121	6883	88732
Russia_Alan.SG	Mongolia_EIA_5	Mongolian_FX	Yoruba.DG	-0.009602	-14.536	6146	6993	88195
Mongolia_EIA_2	Nepal_Mebrak_2125BP.SG	Mongolian_FX	Yoruba.DG	-0.012796	-14.486	4608	5438	64884
Mongolia_LBA_Khovsgol_6	China_AmurRiver_N	Mongolian_FX	Yoruba.DG	-0.00495	-14.482	7183	7692	102688
Kazakhstan_Central_Saka.SG	Mongolia_Chalcolithic_Afanasievo_2	Mongolian_FX	Yoruba.DG	-0.009797	-14.464	6135	6991	87459
Kazakhstan_MLBA_Alakul_Satan	Mongolia_EIA_Sagly_4	Mongolian_FX	Yoruba.DG	-0.007494	-14.417	7129	7894	102105
Kazakhstan_MLBA_Alakul_Satan	Mongolia_EIA_Sagly_4	Mongolian_FX	Yoruba.DG	-0.007494	-14.417	7129	7894	102105
Japan_HG_Jomon	China_Upper_YR_IA	Mongolian_FX	Yoruba.DG	-0.007682	-14.415	7508	8330	106992
Russia_Kalmykia_EBA_Yamnaya.SG	Mongolia_EIA_5	Mongolian_FX	Yoruba.DG	-0.009245	-14.398	6007	6817	87627
Kazakhstan_MLBA_Karagash	Mongolia_LBA_MongunTaiga_3	Mongolian_FX	Yoruba.DG	-0.007726	-14.366	6492	7217	93881
Kazakhstan_Central_Saka.SG	China_SEastAsia_Coastal_LN	Mongolian_FX	Yoruba.DG	-0.009051	-14.351	5524	6214	76189
Mongolia_EIA_2	Mongolia_LBA_Khovsgol_6	Mongolian_FX	Yoruba.DG	-0.00871	-14.349	6675	7504	95254
Mongolia_EIA_2	Kyrgyzstan_Medieval_Nomad.SG	Mongolian_FX	Yoruba.DG	-0.010322	-14.315	6364	7296	90383
Mongolia_EIA_5	Mongolia_EIA_8	Mongolian_FX	Yoruba.DG	-0.011514	-14.315	5389	6289	78151
Uzbekistan_SappaliTepe_BA	Mongolia_EIA_Pazyryk_6	Mongolian_FX	Yoruba.DG	-0.008731	-14.274	6784	7633	97174
Russia_Alan.SG	Mongolia_LBA_CenterWest_5	Mongolian_FX	Yoruba.DG	-0.007293	-14.207	8633	9525	122387
Mongolia_LBA_CenterWest_4	China_YR_LN	Mongolian_FX	Yoruba.DG	-0.004542	-14.192	8994	9567	126070
Mongolia_LBA_Khovsgol_6	Russia_DevilsCave_N.SG	Mongolian_FX	Yoruba.DG	-0.005342	-14.191	9179	9876	130328
Mongolia_MBA_Munkhkhairkhan_1	China_YR_LBIA	Mongolian_FX	Yoruba.DG	-0.006279	-14.182	8378	9121	118372
Iran_Hasanlu_IA.SG	Mongolia_EIA_5	Mongolian_FX	Yoruba.DG	-0.011485	-14.176	5483	6388	78777
Mongolia_LBA_Khovsgol_6	Mongolia_North_N	Mongolian_FX	Yoruba.DG	-0.004324	-14.169	8506	9037	122941
Japan_Jomon.SG	China_YR_LN	Mongolian_FX	Yoruba.DG	-0.007876	-14.132	7312	8132	104060
Mongolia_MBA_Munkhkhairkhan_2	China_Upper_YR_IA	Mongolian_FX	Yoruba.DG	-0.009396	-14.123	6715	7620	96294
Kazakhstan_Central_Saka.SG	Mongolia_EBA_Ulgii_1	Mongolian_FX	Yoruba.DG	-0.00722	-14.11	8114	8935	113679
Mongolia_MBA_Munkhkhairkhan_2	Russia_MN_Boisman	Mongolian_FX	Yoruba.DG	-0.008951	-14.106	6734	7599	96583
Mongolia_EIA_2	Mongolia_IA_Xianbei	Mongolian_FX	Yoruba.DG	-0.011998	-14.085	5878	6886	83974
Mongolia_EBA_Ulgii_1	China_YR_LBIA	Mongolian_FX	Yoruba.DG	-0.005762	-14.083	8323	9004	118150
Kazakhstan_IA_Tasbas	Mongolia_EBA_Ulgii_1	Mongolian_FX	Yoruba.DG	-0.010955	-14.071	4196	4855	60148
Mongolia_EIA_Pazyryk_6	Mongolia_EIA_3	Mongolian_FX	Yoruba.DG	-0.011515	-14.02	5516	6428	79243
Mongolia_LBA_Khovsgol_6	China_WLR_MN	Mongolian_FX	Yoruba.DG	-0.005721	-14.01	9076	9817	129433
Russia_Afanasievo	Mongolia_LBA_CenterWest_5	Mongolian_FX	Yoruba.DG	-0.006366	-14.005	8562	9341	122392
Mongolia_MBA_Munkhkhairkhan_2	China_YR_MN	Mongolian_FX	Yoruba.DG	-0.009506	-13.991	6956	7894	98647
Iran_TepeAbdulHosein_N.SG	Mongolia_EBA_Chemurchek_2	Mongolian_FX	Yoruba.DG	-0.007845	-13.971	7106	7906	101924
Iran_GanjDareh_N	Mongolia_EBA_Chemurchek_2	Mongolian_FX	Yoruba.DG	-0.007204	-13.967	7495	8262	106531
Mongolia_MBA_Munkhkhairkhan_2	China_Shimao_LN	Mongolian_FX	Yoruba.DG	-0.009228	-13.946	6889	7795	98159
Japan_HG_Jomon	China_Upper_YR_LN	Mongolian_FX	Yoruba.DG	-0.006962	-13.921	7728	8489	109208
Iran_Wezmeh_N.SG	Kyrgyzstan_TianShan_Saka.SG	Mongolian_FX	Yoruba.DG	-0.007679	-13.879	9259	10262	130618
China_Xinjian_IA.SG	China_AmurRiver_EarlyN	Mongolian_FX	Yoruba.DG	-0.009375	-13.869	4697	5318	66235
China_Xinjian_IA.SG	China_AmurRiver_Mesolithic	Mongolian_FX	Yoruba.DG	-0.009733	-13.864	4443	5051	62507
Mongolia_EBA_Chemurchek_2	Japan_Jomon.SG	Mongolian_FX	Yoruba.DG	-0.00999	-13.855	6204	7058	85470
Uzbekistan_SappaliTepe_BA	Mongolia_EIA_2	Mongolian_FX	Yoruba.DG	-0.008486	-13.842	6671	7479	95236
Russia_Caucasus_EBA_Yamnaya	Kazakhstan_Central_Saka.SG	Mongolian_FX	Yoruba.DG	-0.008377	-13.813	5991	6712	85978
Mongolia_EIA_Pazyryk_6	Mongolia_IA_Xianbei	Mongolian_FX	Yoruba.DG	-0.011738	-13.805	5904	6905	85255
Mongolia_LBA_MongunTaiga_3	Mongolia_BA_1	Mongolian_FX	Yoruba.DG	-0.008857	-13.804	6867	7727	97143
China_Xinjian_IA.SG	Mongolia_EIA_8	Mongolian_FX	Yoruba.DG	-0.010642	-13.794	4697	5418	67689
Mongolia_LBA_Khovsgol_6	Mongolia_LBA_Ulaanzukh_2	Mongolian_FX	Yoruba.DG	-0.00531	-13.782	7454	8031	108580
Mongolia_EIA_2	Mongolia_EIA_3	Mongolian_FX	Yoruba.DG	-0.011127	-13.778	5466	6339	78430
Japan_HG_Jomon	China_NEastAsia_Coastal_EN	Mongolian_FX	Yoruba.DG	-0.006975	-13.775	7522	8271	107305
Mongolia_EIA_2	Mongolia_Chalcolithic_Afanasievo_2	Mongolian_FX	Yoruba.DG	-0.011716	-13.76	5580	6513	79674
Russia_Caucasus_EBA_Yamnaya	Mongolia_LBA_MongunTaiga_3	Mongolian_FX	Yoruba.DG	-0.007626	-13.749	6071	6737	87358
Japan_Jomon.SG	China_YR_LBIA	Mongolian_FX	Yoruba.DG	-0.007847	-13.683	7273	8084	103390
Mongolia_LBA_MongunTaiga_3	Mongolia_MBA_Munkhkhairkhan_1	Mongolian_FX	Yoruba.DG	-0.007349	-13.643	7901	8721	111542
Kazakhstan_MLBA_Alakul_Lisakovskiy	China_Xinjian_IA.SG	Mongolian_FX	Yoruba.DG	-0.01029	-13.619	4492	5156	64497
Kazakhstan_MLBA_Alakul_Satan	Kazakhstan_Central_Saka.SG	Mongolian_FX	Yoruba.DG	-0.008519	-13.607	6800	7637	98204
Mongolia_MBA_Munkhkhairkhan_2	Mongolia_EIA_SlabGrave_1	Mongolian_FX	Yoruba.DG	-0.007759	-13.58	6874	7640	98718
Japan_Jomon.SG	China_YR_MN	Mongolian_FX	Yoruba.DG	-0.008043	-13.542	7248	8080	103535
Mongolia_MBA_Munkhkhairkhan_2	China_NEastAsia_Coastal_EN	Mongolian_FX	Yoruba.DG	-0.008593	-13.513	6825	7660	97138
Mongolia_EIA_Pazyryk_6	Mongolia_Chalcolithic_Afanasievo_2	Mongolian_FX	Yoruba.DG	-0.011662	-13.481	5567	6513	81143
Mongolia_MBA_Munkhkhairkhan_1	China_YR_LN	Mongolian_FX	Yoruba.DG	-0.005941	-13.445	8465	9172	118893
Japan_HG_Jomon	China_Shimao_LN	Mongolian_FX	Yoruba.DG	-0.007461	-13.424	7678	8493	109209
Kazakhstan_MLBA_Aktogai	Kyrgyzstan_TianShan_Saka.SG	Mongolian_FX	Yoruba.DG	-0.005342	-13.388	8082	8700	115735
Mongolia_EIA_5	Mongolia_LBA_CenterWest_4	Mongolian_FX	Yoruba.DG	-0.007841	-13.374	6199	6893	88452
Mongolia_MBA_Munkhkhairkhan_2	China_Upper_YR_LN	Mongolian_FX	Yoruba.DG	-0.00876	-13.361	6930	7789	98134
Kazakhstan_Central_Saka.SG	Mongolia_BA_1	Mongolian_FX	Yoruba.DG	-0.008215	-13.303	6794	7584	96263
Russia_Samara_EBA_Yamnaya	Mongolia_EIA_5	Mongolian_FX	Yoruba.DG	-0.008291	-13.29	6077	6808	88085
Kazakhstan_IA_Tasbas	Mongolia_MBA_Munkhkhairkhan_1	Mongolian_FX	Yoruba.DG	-0.010637	-13.285	4175	4815	60138
Japan_HG_Jomon	Russia_DevilsCave_N.SG	Mongolian_FX	Yoruba.DG	-0.006973	-13.273	7729	8497	110156
Mongolia_Chalcolithic_Afanasievo_1	Mongolia_EIA_Sagly_4	Mongolian_FX	Yoruba.DG	-0.007588	-13.269	6648	7374	95661
Mongolia_Chalcolithic_Afanasievo_1	Mongolia_EIA_Sagly_4	Mongolian_FX	Yoruba.DG	-0.007588	-13.269	6648	7374	95661
Russia_Kalmykia_EBA_Yamnaya.SG	Mongolia_LBA_CenterWest_5	Mongolian_FX	Yoruba.DG	-0.006752	-13.26	8336	9141	119203
Japan_HG_Jomon	Taiwan_Hanben_IA	Mongolian_FX	Yoruba.DG	-0.006045	-13.256	7729	8394	110128
Kazakhstan_MLBA_OyDzhaylau	Mongolia_LBA_CenterWest_5	Mongolian_FX	Yoruba.DG	-0.0066	-13.236	7905	8654	113505
Kazakhstan_MLBA_OyDzhaylau	Mongolia_EIA_5	Mongolian_FX	Yoruba.DG	-0.008642	-13.215	6006	6758	86941
Iran_Wezmeh_N.SG	Mongolia_EIA_2	Mongolian_FX	Yoruba.DG	-0.010298	-13.154	6764	7746	95368
Mongolia_LBA_Khovsgol_6	China_WLR_LN	Mongolian_FX	Yoruba.DG	-0.005849	-13.116	7643	8275	108154
Japan_HG_Jomon	China_AmurRiver_N	Mongolian_FX	Yoruba.DG	-0.006511	-13.102	6681	7303	95480
Kazakhstan_Central_Saka.SG	Mongolia_MBA_Munkhkhairkhan_1	Mongolian_FX	Yoruba.DG	-0.006901	-13.089	8053	8839	113929
Mongolia_MBA_Munkhkhairkhan_2	Russia_DevilsCave_N.SG	Mongolian_FX	Yoruba.DG	-0.008878	-13.087	6977	7855	98955
Mongolia_EIA_2	Mongolia_EBA_Ulgii_1	Mongolian_FX	Yoruba.DG	-0.008935	-13.08	6546	7378	93084
Mongolia_EIA_Pazyryk_6	Mongolia_EBA_Ulgii_1	Mongolian_FX	Yoruba.DG	-0.009092	-13.08	6643	7504	94740
Japan_HG_Jomon	Mongolia_EIA_SlabGrave_1	Mongolian_FX	Yoruba.DG	-0.00591	-13.06	7811	8459	109726
Mongolia_EIA_5	China_NEastAsia_Inland_EN	Mongolian_FX	Yoruba.DG	-0.010765	-13.043	5595	6463	80608
Iran_Wezmeh_N.SG	Mongolia_EIA_Pazyryk_6	Mongolian_FX	Yoruba.DG	-0.010091	-13.022	6884	7867	97361
Kazakhstan_MLBA_Alakul_Lisakovskiy	Mongolia_EIA_5	Mongolian_FX	Yoruba.DG	-0.009703	-13.01	4940	5638	71949
Uzbekistan_Bustan_BA	Kyrgyzstan_TianShan_Saka.SG	Mongolian_FX	Yoruba.DG	-0.005876	-12.93	7881	8538	111810
Japan_HG_Jomon	Mongolia_LBA_Ulaanzukh_2	Mongolian_FX	Yoruba.DG	-0.007107	-12.92	7079	7794	100731
China_Xinjian_IA.SG	China_AmurRiver_LPaleolithic	Mongolian_FX	Yoruba.DG	-0.008452	-12.913	5303	5929	73986
Mongolia_EBA_Ulgii_1	China_YR_MN	Mongolian_FX	Yoruba.DG	-0.00591	-12.906	8339	9037	118127
Mongolia_MBA_Munkhkhairkhan_1	China_YR_MN	Mongolian_FX	Yoruba.DG	-0.006326	-12.863	8366	9115	118368
Mongolia_LBA_CenterWest_4	China_YR_MN	Mongolian_FX	Yoruba.DG	-0.004955	-12.851	8941	9562	125436
Mongolia_MBA_Munkhkhairkhan_2	Taiwan_Hanben_IA	Mongolian_FX	Yoruba.DG	-0.007811	-12.846	7083	7856	98959
Mongolia_MBA_Munkhkhairkhan_2	China_WLR_MN	Mongolian_FX	Yoruba.DG	-0.008978	-12.836	6933	7817	98490
Kazakhstan_LBA_Molaly	Japan_HG_Jomon	Mongolian_FX	Yoruba.DG	-0.010432	-12.803	5955	6818	82641
Kazakhstan_MLBA_Karagash	Kyrgyzstan_TianShan_Hun.SG	Mongolian_FX	Yoruba.DG	-0.00606	-12.781	6799	7384	96643
Mongolia_EIA_5	China_SEastAsia_Coastal_LN	Mongolian_FX	Yoruba.DG	-0.009586	-12.769	4666	5297	65873
Kyrgyzstan_TianShan_Hun.SG	Japan_Jomon.SG	Mongolian_FX	Yoruba.DG	-0.007195	-12.741	7588	8338	104162
Kazakhstan_Maitan_MLBA_Alakul	Mongolia_EIA_Pazyryk_6	Mongolian_FX	Yoruba.DG	-0.007766	-12.736	6635	7386	96607
Mongolia_EIA_Pazyryk_6	Mongolia_BA_1	Mongolian_FX	Yoruba.DG	-0.010206	-12.728	6008	6885	85921
Russia_MLBA_Sintashta	Mongolia_EIA_2	Mongolian_FX	Yoruba.DG	-0.007443	-12.725	6586	7295	95343
Japan_HG_Jomon	China_WLR_MN	Mongolian_FX	Yoruba.DG	-0.007227	-12.723	7688	8481	109604
Japan_Jomon.SG	China_Upper_YR_IA	Mongolian_FX	Yoruba.DG	-0.008065	-12.721	6980	7787	100055
Mongolia_EIA_2	Mongolia_MBA_Munkhkhairkhan_1	Mongolian_FX	Yoruba.DG	-0.008639	-12.711	6474	7278	93039
Russia_Afanasievo	Kyrgyzstan_TianShan_Saka.SG	Mongolian_FX	Yoruba.DG	-0.004119	-12.683	8993	9521	128126
Mongolia_EIA_5	Nepal_Chokhopani_2800BP.SG	Mongolian_FX	Yoruba.DG	-0.0099	-12.638	6318	7195	88563
Mongolia_MBA_Munkhkhairkhan_2	Mongolia_East_N	Mongolian_FX	Yoruba.DG	-0.008626	-12.636	6628	7445	94703
Kazakhstan_MLBA_Alakul_Lisakovskiy	Kyrgyzstan_TianShan_Hun.SG	Mongolian_FX	Yoruba.DG	-0.006716	-12.627	6319	6927	90484
Russia_MLBA_Sintashta	Mongolia_EIA_Pazyryk_6	Mongolian_FX	Yoruba.DG	-0.00739	-12.614	6687	7406	97297
Mongolia_LBA_CenterWest_4	Russia_MN_Boisman	Mongolian_FX	Yoruba.DG	-0.004201	-12.614	8200	8692	117010
Mongolia_Chalcolithic_Afanasievo_1	China_Xinjian_IA.SG	Mongolian_FX	Yoruba.DG	-0.010236	-12.613	4740	5438	68124
Russia_Alan.SG	Kyrgyzstan_TianShan_Saka.SG	Mongolian_FX	Yoruba.DG	-0.00518	-12.612	9115	9787	129837
Mongolia_MBA_Munkhkhairkhan_2	China_AmurRiver_N	Mongolian_FX	Yoruba.DG	-0.008263	-12.599	6148	6876	88122
Kyrgyzstan_TianShan_Saka.SG	Mongolia_LBA_MongunTaiga_1	Mongolian_FX	Yoruba.DG	-0.010009	-12.591	4220	4823	60301
Kazakhstan_MLBA_Alakul_Satan	China_Xinjian_IA.SG	Mongolian_FX	Yoruba.DG	-0.009595	-12.586	5093	5791	72702
Japan_Jomon.SG	China_Upper_YR_LN	Mongolian_FX	Yoruba.DG	-0.007419	-12.581	7233	7998	103152
Uzbekistan_Bustan_BA	Mongolia_EIA_Pazyryk_6	Mongolian_FX	Yoruba.DG	-0.008328	-12.567	6441	7208	92072
Mongolia_EBA_Ulgii_1	China_Upper_YR_IA	Mongolian_FX	Yoruba.DG	-0.005875	-12.556	8084	8759	114884
Uzbekistan_SappaliTepe_BA	Mongolia_EBA_Chemurchek_2	Mongolian_FX	Yoruba.DG	-0.005626	-12.554	7616	8225	108235
Kyrgyzstan_TianShan_Saka.SG	Mongolia_MBA_Munkhkhairkhan_2	Mongolian_FX	Yoruba.DG	-0.007832	-12.544	6845	7605	96996
Mongolia_MBA_Munkhkhairkhan_1	China_Shimao_LN	Mongolian_FX	Yoruba.DG	-0.006091	-12.514	8273	8990	117737
Mongolia_MBA_Munkhkhairkhan_1	China_Upper_YR_IA	Mongolian_FX	Yoruba.DG	-0.006214	-12.49	8142	8857	115102
Mongolia_EIA_2	Mongolia_BA_1	Mongolian_FX	Yoruba.DG	-0.009802	-12.487	5913	6744	84764
Uzbekistan_Bustan_BA	Mongolia_EIA_2	Mongolian_FX	Yoruba.DG	-0.008256	-12.386	6340	7087	90546
Mongolia_MBA_Munkhkhairkhan_2	Mongolia_North_N	Mongolian_FX	Yoruba.DG	-0.007684	-12.371	6814	7566	97969
Russia_Alan.SG	Mongolia_EIA_Pazyryk_6	Mongolian_FX	Yoruba.DG	-0.007802	-12.37	6753	7508	96727
Mongolia_MBA_Munkhkhairkhan_2	Mongolia_LBA_Ulaanzukh_2	Mongolian_FX	Yoruba.DG	-0.008805	-12.361	6441	7256	92632
Mongolia_EBA_Ulgii_1	China_Upper_YR_LN	Mongolian_FX	Yoruba.DG	-0.005133	-12.325	8295	8898	117574
Mongolia_EBA_Ulgii_1	China_Shimao_LN	Mongolian_FX	Yoruba.DG	-0.005684	-12.282	8252	8919	117474
Japan_HG_Jomon	China_AmurRiver_Mesolithic	Mongolian_FX	Yoruba.DG	-0.00689	-12.254	5856	6432	83607
Mongolia_EIA_Pazyryk_6	Mongolia_MBA_Munkhkhairkhan_1	Mongolian_FX	Yoruba.DG	-0.008516	-12.252	6626	7432	94677
Iran_Hasanlu_IA.SG	Mongolia_LBA_CenterWest_5	Mongolian_FX	Yoruba.DG	-0.00814	-12.246	7583	8454	106934
Kazakhstan_Maitan_MLBA_Alakul	Mongolia_EIA_2	Mongolian_FX	Yoruba.DG	-0.0076	-12.238	6573	7294	94793
Mongolia_Chalcolithic_Afanasievo_1	Kazakhstan_Central_Saka.SG	Mongolian_FX	Yoruba.DG	-0.008246	-12.21	6376	7134	91869
China_Xinjian_IA.SG	Mongolia_LBA_CenterWest_4	Mongolian_FX	Yoruba.DG	-0.006294	-12.207	6408	6969	89149
Mongolia_MBA_Munkhkhairkhan_1	Russia_MN_Boisman	Mongolian_FX	Yoruba.DG	-0.005536	-12.205	7856	8478	112509
China_Xinjian_IA.SG	Nepal_Chokhopani_2800BP.SG	Mongolian_FX	Yoruba.DG	-0.008646	-12.189	6701	7509	93552
Mongolia_LBA_Khovsgol_6	Mongolia_East_N	Mongolian_FX	Yoruba.DG	-0.004892	-12.183	7992	8555	115060
Mongolia_Chalcolithic_Afanasievo_1	Mongolia_LBA_MongunTaiga_3	Mongolian_FX	Yoruba.DG	-0.007697	-12.168	6473	7190	93214
Japan_Jomon.SG	China_Shimao_LN	Mongolian_FX	Yoruba.DG	-0.007793	-12.156	7233	8035	102905
Mongolia_EIA_5	Kyrgyzstan_Medieval_Nomad.SG	Mongolian_FX	Yoruba.DG	-0.008608	-12.147	5937	6661	84159
Mongolia_EBA_Chemurchek_2	Mongolia_MBA_Munkhkhairkhan_2	Mongolian_FX	Yoruba.DG	-0.008445	-12.146	6370	7149	92301
Mongolia_EIA_Sagly_4	Japan_HG_Jomon	Mongolian_FX	Yoruba.DG	-0.00584	-12.137	8049	8691	109869
Mongolia_EIA_Sagly_4	Japan_HG_Jomon	Mongolian_FX	Yoruba.DG	-0.00584	-12.137	8049	8691	109869
Russia_Andronovo.SG	Mongolia_EIA_5	Mongolian_FX	Yoruba.DG	-0.00832	-12.133	6151	6888	88583
Mongolia_MBA_Munkhkhairkhan_2	China_WLR_LN	Mongolian_FX	Yoruba.DG	-0.008995	-12.101	6045	6819	86116
Mongolia_EIA_5	Taiwan_Gongguan	Mongolian_FX	Yoruba.DG	-0.010298	-12.092	4984	5702	69753
Mongolia_MBA_Munkhkhairkhan_2	China_AmurRiver_EarlyN	Mongolian_FX	Yoruba.DG	-0.00872	-12.067	5751	6467	82109
Russia_Caucasus_EBA_Yamnaya	Kyrgyzstan_TianShan_Hun.SG	Mongolian_FX	Yoruba.DG	-0.005765	-12.054	6321	6838	89720
Japan_HG_Jomon	China_WLR_LN	Mongolian_FX	Yoruba.DG	-0.007349	-12.05	6677	7375	94976
Japan_Jomon.SG	Russia_MN_Boisman	Mongolian_FX	Yoruba.DG	-0.007319	-12.042	6485	7168	93362
Kazakhstan_MLBA_Aktogai	Mongolia_EIA_2	Mongolian_FX	Yoruba.DG	-0.007569	-12.022	6406	7108	92827
Japan_HG_Jomon	Mongolia_North_N	Mongolian_FX	Yoruba.DG	-0.005898	-11.987	7684	8325	108596
Mongolia_EIA_5	Mongolia_IA_Xianbei	Mongolian_FX	Yoruba.DG	-0.010172	-11.96	5612	6427	80150
Mongolia_EBA_Ulgii_1	Russia_MN_Boisman	Mongolian_FX	Yoruba.DG	-0.005016	-11.96	7836	8400	112494
Mongolia_EIA_5	Mongolia_EIA_Xiongnu_7	Mongolian_FX	Yoruba.DG	-0.009751	-11.937	5517	6284	78664
Mongolia_EIA_5	Mongolia_EIA_Xiongnu_7	Mongolian_FX	Yoruba.DG	-0.009751	-11.937	5517	6284	78664
Mongolia_MBA_Munkhkhairkhan_2	China_AmurRiver_Mesolithic	Mongolian_FX	Yoruba.DG	-0.008513	-11.923	5505	6173	78395
Mongolia_EIA_5	Mongolia_Chalcolithic_Afanasievo_2	Mongolian_FX	Yoruba.DG	-0.009534	-11.917	5315	6047	76761
Kazakhstan_MLBA_Aktogai	Mongolia_EIA_Pazyryk_6	Mongolian_FX	Yoruba.DG	-0.007503	-11.913	6484	7195	94731
Iran_Hasanlu_IA.SG	Mongolia_EIA_Pazyryk_6	Mongolian_FX	Yoruba.DG	-0.00911	-11.886	5977	6759	85892
Russia_Alan.SG	Mongolia_EIA_2	Mongolian_FX	Yoruba.DG	-0.007564	-11.826	6681	7397	94762
Russia_Kalmykia_EBA_Yamnaya.SG	Kyrgyzstan_TianShan_Saka.SG	Mongolian_FX	Yoruba.DG	-0.004734	-11.81	8688	9279	124899
Russia_Andronovo.SG	Mongolia_LBA_CenterWest_5	Mongolian_FX	Yoruba.DG	-0.006135	-11.808	8600	9352	122494
Russia_Samara_EBA_Yamnaya	Mongolia_LBA_CenterWest_5	Mongolian_FX	Yoruba.DG	-0.005956	-11.803	8484	9201	120370
Iran_GanjDareh_N	Kazakhstan_IA_Tasbas	Mongolian_FX	Yoruba.DG	-0.008783	-11.799	4212	4745	60601
Japan_HG_Jomon	Mongolia_East_N	Mongolian_FX	Yoruba.DG	-0.006646	-11.796	7330	8019	103664
Mongolia_MBA_Munkhkhairkhan_1	China_Upper_YR_LN	Mongolian_FX	Yoruba.DG	-0.005637	-11.735	8381	9045	117807
China_Xinjian_IA.SG	China_NEastAsia_Inland_EN	Mongolian_FX	Yoruba.DG	-0.009113	-11.705	5043	5699	72059
Japan_HG_Jomon	China_AmurRiver_EarlyN	Mongolian_FX	Yoruba.DG	-0.006767	-11.701	6164	6759	88023
Mongolia_EIA_5	Nepal_Mebrak_2125BP.SG	Mongolian_FX	Yoruba.DG	-0.010446	-11.682	4353	4988	60770
Kazakhstan_MLBA_Alakul_Satan	Mongolia_LBA_MongunTaiga_3	Mongolian_FX	Yoruba.DG	-0.007346	-11.672	6880	7602	98344
Kazakhstan_MLBA_Karagash	Mongolia_EIA_5	Mongolian_FX	Yoruba.DG	-0.008337	-11.603	5453	6111	78948
Mongolia_LBA_CenterWest_4	China_Shimao_LN	Mongolian_FX	Yoruba.DG	-0.004659	-11.591	8858	9439	124745
Japan_Jomon.SG	China_WLR_MN	Mongolian_FX	Yoruba.DG	-0.007317	-11.584	7291	8048	103451
Japan_Jomon.SG	Taiwan_Hanben_IA	Mongolian_FX	Yoruba.DG	-0.006256	-11.574	7271	7918	103449
Mongolia_LBA_CenterWest_5	Japan_HG_Jomon	Mongolian_FX	Yoruba.DG	-0.007401	-11.573	7834	8628	107277
Mongolia_EIA_5	Mongolia_EIA_3	Mongolian_FX	Yoruba.DG	-0.009043	-11.512	5251	5925	74594
Iran_Hasanlu_IA.SG	Mongolia_EIA_2	Mongolian_FX	Yoruba.DG	-0.008957	-11.492	5864	6617	84084
Mongolia_LBA_CenterWest_4	China_Upper_YR_LN	Mongolian_FX	Yoruba.DG	-0.004214	-11.468	8900	9427	124899
Russia_Kalmykia_EBA_Yamnaya.SG	Mongolia_EIA_Pazyryk_6	Mongolian_FX	Yoruba.DG	-0.007336	-11.435	6609	7310	95616
Mongolia_LBA_CenterWest_4	China_Upper_YR_IA	Mongolian_FX	Yoruba.DG	-0.004678	-11.405	8644	9213	121721
Japan_Jomon.SG	China_WLR_LN	Mongolian_FX	Yoruba.DG	-0.007846	-11.404	6107	6785	86406
Russia_Afanasievo	Mongolia_EIA_Pazyryk_6	Mongolian_FX	Yoruba.DG	-0.006654	-11.393	6717	7365	97272
Kazakhstan_MLBA_Alakul_Lisakovskiy	Mongolia_LBA_CenterWest_5	Mongolian_FX	Yoruba.DG	-0.007102	-11.36	6167	6796	88587
Mongolia_EIA_5	Mongolia_LBA_Khovsgol_6	Mongolian_FX	Yoruba.DG	-0.006752	-11.348	6295	6894	88710
Mongolia_EBA_Ulgii_1	China_NEastAsia_Coastal_EN	Mongolian_FX	Yoruba.DG	-0.004796	-11.344	8043	8590	114043
Kazakhstan_MLBA_OyDzhaylau	Kyrgyzstan_TianShan_Saka.SG	Mongolian_FX	Yoruba.DG	-0.004636	-11.315	8095	8630	115289
Japan_Jomon.SG	Russia_DevilsCave_N.SG	Mongolian_FX	Yoruba.DG	-0.007011	-11.29	7259	7990	104152
Kyrgyzstan_TianShan_Hun.SG	Mongolia_LBA_MongunTaiga_1	Mongolian_FX	Yoruba.DG	-0.008162	-11.276	4348	4851	61556
Russia_Caucasus_EBA_Yamnaya	Mongolia_EIA_5	Mongolian_FX	Yoruba.DG	-0.008691	-11.263	5159	5807	74532
China_Xinjian_IA.SG	Kyrgyzstan_Medieval_Nomad.SG	Mongolian_FX	Yoruba.DG	-0.006952	-11.225	6341	6959	88835
Japan_Jomon.SG	China_NEastAsia_Coastal_EN	Mongolian_FX	Yoruba.DG	-0.006785	-11.212	6783	7434	95908
Mongolia_EBA_Ulgii_1	Mongolia_LBA_Ulaanzukh_2	Mongolian_FX	Yoruba.DG	-0.005118	-11.207	7210	7747	105033
Russia_Afanasievo	Mongolia_EIA_2	Mongolian_FX	Yoruba.DG	-0.006485	-11.195	6609	7227	95327
Mongolia_MBA_Munkhkhairkhan_1	China_WLR_MN	Mongolian_FX	Yoruba.DG	-0.005846	-11.134	8291	8982	118196
Mongolia_LBA_Khovsgol_6	China_AmurRiver_EarlyN	Mongolian_FX	Yoruba.DG	-0.004938	-11.101	6552	7012	93170
Japan_Jomon.SG	Mongolia_EIA_SlabGrave_1	Mongolian_FX	Yoruba.DG	-0.006196	-11.098	7209	7834	100878
Iran_Wezmeh_N.SG	Mongolia_EBA_Chemurchek_2	Mongolian_FX	Yoruba.DG	-0.007214	-11.082	7679	8462	108527
Mongolia_EBA_Ulgii_1	Taiwan_Hanben_IA	Mongolian_FX	Yoruba.DG	-0.004053	-11.05	8549	9029	118570
Kyrgyzstan_TianShan_Saka.SG	Mongolia_EIA_Sagly_4	Mongolian_FX	Yoruba.DG	-0.003712	-11.047	9186	9658	127262
Kyrgyzstan_TianShan_Saka.SG	Mongolia_EIA_Sagly_4	Mongolian_FX	Yoruba.DG	-0.003712	-11.047	9186	9658	127262
Kazakhstan_LBA_Molaly	Japan_Jomon.SG	Mongolian_FX	Yoruba.DG	-0.010129	-11.018	4976	5673	68767
Mongolia_EBA_Ulgii_1	China_WLR_LN	Mongolian_FX	Yoruba.DG	-0.005555	-11.002	7105	7665	100791
Mongolia_MBA_Munkhkhairkhan_2	Mongolia_EIA_8	Mongolian_FX	Yoruba.DG	-0.008281	-11.001	5868	6567	84383
Russia_Kalmykia_EBA_Yamnaya.SG	Mongolia_EIA_2	Mongolian_FX	Yoruba.DG	-0.00706	-10.993	6523	7184	93718
Kyrgyzstan_TianShan_Saka.SG	China_Xinjian_IA.SG	Mongolian_FX	Yoruba.DG	-0.006046	-10.985	6589	7146	92080
Mongolia_MBA_Munkhkhairkhan_1	Russia_DevilsCave_N.SG	Mongolian_FX	Yoruba.DG	-0.005416	-10.979	8360	9003	118881
Mongolia_LBA_Khovsgol_6	China_AmurRiver_Mesolithic	Mongolian_FX	Yoruba.DG	-0.004732	-10.95	6187	6603	87888
Mongolia_Chalcolithic_Afanasievo_1	Mongolia_EIA_5	Mongolian_FX	Yoruba.DG	-0.008819	-10.911	5448	6142	78757
Kazakhstan_MLBA_OyDzhaylau	Mongolia_EIA_Pazyryk_6	Mongolian_FX	Yoruba.DG	-0.006827	-10.869	6527	7171	94432
Japan_Jomon.SG	Mongolia_LBA_Ulaanzukh_2	Mongolian_FX	Yoruba.DG	-0.007253	-10.867	6026	6647	85561
Japan_Jomon.SG	Mongolia_North_N	Mongolian_FX	Yoruba.DG	-0.006368	-10.847	6850	7468	97005
Mongolia_EBA_Ulgii_1	Mongolia_EIA_SlabGrave_1	Mongolian_FX	Yoruba.DG	-0.003935	-10.84	8183	8646	117710
Mongolia_LBA_CenterWest_4	Mongolia_EIA_SlabGrave_1	Mongolian_FX	Yoruba.DG	-0.002887	-10.833	8671	9030	124385
Japan_HG_Jomon	China_AmurRiver_LPaleolithic	Mongolian_FX	Yoruba.DG	-0.005838	-10.801	6771	7332	95958
Mongolia_EBA_Ulgii_1	Russia_DevilsCave_N.SG	Mongolian_FX	Yoruba.DG	-0.004917	-10.785	8370	8953	118634
Mongolia_MBA_Munkhkhairkhan_1	Mongolia_LBA_Ulaanzukh_2	Mongolian_FX	Yoruba.DG	-0.005584	-10.783	7222	7809	104973
Mongolia_MBA_Munkhkhairkhan_1	Mongolia_EIA_SlabGrave_1	Mongolian_FX	Yoruba.DG	-0.004372	-10.777	8190	8705	117901
Iran_Hasanlu_IA.SG	Kyrgyzstan_TianShan_Saka.SG	Mongolian_FX	Yoruba.DG	-0.006166	-10.738	7952	8646	112503
Mongolia_MBA_Munkhkhairkhan_1	China_AmurRiver_N	Mongolian_FX	Yoruba.DG	-0.00502	-10.733	6924	7421	99058
Mongolia_EBA_Ulgii_1	China_WLR_MN	Mongolian_FX	Yoruba.DG	-0.005413	-10.709	8265	8903	117955
Mongolia_EBA_Chemurchek_2	China_Xinjian_IA.SG	Mongolian_FX	Yoruba.DG	-0.006712	-10.678	5452	5970	77190
Kazakhstan_MLBA_Alakul_Satan	Kyrgyzstan_TianShan_Hun.SG	Mongolian_FX	Yoruba.DG	-0.00572	-10.634	7229	7815	102438
Mongolia_LBA_CenterWest_4	Mongolia_LBA_Ulaanzukh_2	Mongolian_FX	Yoruba.DG	-0.004217	-10.634	7449	7904	107867
Mongolia_MBA_Munkhkhairkhan_1	China_WLR_LN	Mongolian_FX	Yoruba.DG	-0.006047	-10.629	7099	7709	100877
Mongolia_LBA_CenterWest_4	China_NEastAsia_Coastal_EN	Mongolian_FX	Yoruba.DG	-0.003874	-10.628	8469	8931	119320
China_Xinjian_IA.SG	Mongolia_EIA_Xiongnu_7	Mongolian_FX	Yoruba.DG	-0.007958	-10.597	4836	5379	68267
China_Xinjian_IA.SG	Mongolia_EIA_Xiongnu_7	Mongolian_FX	Yoruba.DG	-0.007958	-10.597	4836	5379	68267
Iran_TepeAbdulHosein_N.SG	Kazakhstan_LBA_Molaly	Mongolian_FX	Yoruba.DG	-0.007599	-10.586	5768	6393	82228
Mongolia_MBA_Munkhkhairkhan_2	China_AmurRiver_LPaleolithic	Mongolian_FX	Yoruba.DG	-0.007511	-10.567	6326	6991	88575
Mongolia_EIA_5	Mongolia_EBA_Ulgii_1	Mongolian_FX	Yoruba.DG	-0.006909	-10.559	6150	6753	87195
Japan_Jomon.SG	China_AmurRiver_N	Mongolian_FX	Yoruba.DG	-0.006723	-10.528	5709	6252	80774
Kazakhstan_MLBA_OyDzhaylau	Mongolia_EIA_2	Mongolian_FX	Yoruba.DG	-0.006809	-10.502	6455	7086	92610
China_Xinjian_IA.SG	Mongolia_LBA_Khovsgol_6	Mongolian_FX	Yoruba.DG	-0.005078	-10.484	6625	7092	91892
Mongolia_LBA_MongunTaiga_3	Japan_HG_Jomon	Mongolian_FX	Yoruba.DG	-0.005898	-10.48	7732	8354	105522
Mongolia_MBA_Munkhkhairkhan_1	China_NEastAsia_Coastal_EN	Mongolian_FX	Yoruba.DG	-0.005158	-10.442	8088	8677	114126
Mongolia_LBA_MongunTaiga_1	China_YR_LBIA	Mongolian_FX	Yoruba.DG	-0.007516	-10.419	4308	4770	61424
Kazakhstan_LBA_Molaly	Mongolia_MBA_Munkhkhairkhan_2	Mongolian_FX	Yoruba.DG	-0.008863	-10.386	5498	6187	77663
Japan_HG_Jomon	Mongolia_EIA_8	Mongolian_FX	Yoruba.DG	-0.006896	-10.383	6348	6969	90056
Mongolia_LBA_CenterWest_4	China_AmurRiver_N	Mongolian_FX	Yoruba.DG	-0.003569	-10.376	7152	7515	101854
Kazakhstan_MLBA_Alakul_Satan	Mongolia_EIA_5	Mongolian_FX	Yoruba.DG	-0.008456	-10.351	5581	6261	80379
Mongolia_EBA_Ulgii_1	China_AmurRiver_N	Mongolian_FX	Yoruba.DG	-0.004528	-10.348	6903	7352	99131
Mongolia_LBA_CenterWest_4	Russia_DevilsCave_N.SG	Mongolian_FX	Yoruba.DG	-0.003981	-10.343	8922	9424	126066
Kazakhstan_Maitan_MLBA_Alakul	Mongolia_EBA_Chemurchek_2	Mongolian_FX	Yoruba.DG	-0.00478	-10.315	7452	7965	107443
Mongolia_EBA_Ulgii_1	Mongolia_North_N	Mongolian_FX	Yoruba.DG	-0.003979	-10.301	7974	8434	115607
Mongolia_LBA_Khovsgol_6	China_WLR_BA	Mongolian_FX	Yoruba.DG	-0.005837	-10.298	4964	5377	70789
China_Xinjian_IA.SG	Nepal_Mebrak_2125BP.SG	Mongolian_FX	Yoruba.DG	-0.00818	-10.297	4541	5051	62340
Iran_TepeAbdulHosein_N.SG	Russia_Afanasievo	Mongolian_FX	Yoruba.DG	-0.00414	-10.294	8562	9063	120976
Mongolia_LBA_CenterWest_5	Japan_Jomon.SG	Mongolian_FX	Yoruba.DG	-0.00717	-10.281	7100	7793	96626
Russia_Samara_EBA_Yamnaya	Mongolia_EIA_2	Mongolian_FX	Yoruba.DG	-0.006394	-10.281	6566	7171	94583
Mongolia_Chalcolithic_Afanasievo_1	Kyrgyzstan_TianShan_Hun.SG	Mongolian_FX	Yoruba.DG	-0.00588	-10.218	6739	7302	95860
Russia_Samara_EBA_Yamnaya	Kyrgyzstan_TianShan_Saka.SG	Mongolian_FX	Yoruba.DG	-0.003924	-10.217	8795	9286	125136
Mongolia_MBA_Munkhkhairkhan_1	Taiwan_Hanben_IA	Mongolian_FX	Yoruba.DG	-0.004441	-10.2	8570	9098	118785
Russia_MLBA_Sintashta	Mongolia_EBA_Chemurchek_2	Mongolian_FX	Yoruba.DG	-0.004327	-10.198	7537	8006	108446
Mongolia_LBA_CenterWest_4	Taiwan_Hanben_IA	Mongolian_FX	Yoruba.DG	-0.003014	-10.189	9130	9509	125886
Mongolia_LBA_CenterWest_4	China_WLR_LN	Mongolian_FX	Yoruba.DG	-0.004599	-10.172	7508	7995	105804
Kazakhstan_MLBA_Karagash	Mongolia_LBA_CenterWest_5	Mongolian_FX	Yoruba.DG	-0.006149	-10.16	6648	7231	94927
Mongolia_EBA_Chemurchek_2	Mongolia_EIA_Sagly_4	Mongolian_FX	Yoruba.DG	-0.004227	-10.15	7718	8176	108293
Mongolia_EBA_Chemurchek_2	Mongolia_EIA_Sagly_4	Mongolian_FX	Yoruba.DG	-0.004227	-10.15	7718	8176	108293
Mongolia_EBA_Ulgii_1	Mongolia_East_N	Mongolian_FX	Yoruba.DG	-0.004797	-10.073	7569	8095	109574
Uzbekistan_SappaliTepe_BA	Kazakhstan_IA_Tasbas	Mongolian_FX	Yoruba.DG	-0.006989	-10.061	4276	4702	61026
Mongolia_MBA_Munkhkhairkhan_1	Mongolia_North_N	Mongolian_FX	Yoruba.DG	-0.004418	-10.032	7951	8462	115651
Japan_HG_Jomon	China_HMMH_MN	Mongolian_FX	Yoruba.DG	-0.007436	-10.011	4564	5053	65811
Iran_GanjDareh_N	Kazakhstan_LBA_Molaly	Mongolian_FX	Yoruba.DG	-0.006969	-10.002	6098	6698	86218
Mongolia_EIA_Sagly_4	Japan_Jomon.SG	Mongolian_FX	Yoruba.DG	-0.005704	-9.994	7503	8083	101603
Mongolia_EIA_Sagly_4	Japan_Jomon.SG	Mongolian_FX	Yoruba.DG	-0.005704	-9.994	7503	8083	101603
Mongolia_LBA_CenterWest_4	China_WLR_MN	Mongolian_FX	Yoruba.DG	-0.004423	-9.993	8861	9415	125273
Mongolia_LBA_MongunTaiga_1	China_YR_MN	Mongolian_FX	Yoruba.DG	-0.00789	-9.992	4318	4803	61387
Japan_Jomon.SG	Mongolia_East_N	Mongolian_FX	Yoruba.DG	-0.00657	-9.978	6425	7022	90792
China_Xinjian_IA.SG	Mongolia_EIA_3	Mongolian_FX	Yoruba.DG	-0.00757	-9.977	4592	5075	63896
Kyrgyzstan_TianShan_Hun.SG	Mongolia_MBA_Munkhkhairkhan_2	Mongolian_FX	Yoruba.DG	-0.00582	-9.974	7090	7666	98967
Russia_Samara_EBA_Yamnaya	Mongolia_EIA_Pazyryk_6	Mongolian_FX	Yoruba.DG	-0.006259	-9.967	6715	7319	96405
China_Xinjian_IA.SG	Mongolia_IA_Xianbei	Mongolian_FX	Yoruba.DG	-0.007997	-9.951	4932	5489	69611
Uzbekistan_Bustan_BA	Mongolia_EBA_Chemurchek_2	Mongolian_FX	Yoruba.DG	-0.005259	-9.938	7101	7633	101207
Russia_Andronovo.SG	Mongolia_EIA_Pazyryk_6	Mongolian_FX	Yoruba.DG	-0.006528	-9.861	6756	7390	97102
Iran_GanjDareh_N	Russia_Afanasievo	Mongolian_FX	Yoruba.DG	-0.003671	-9.848	8763	9215	123065
China_Xinjian_IA.SG	Mongolia_Chalcolithic_Afanasievo_2	Mongolian_FX	Yoruba.DG	-0.00789	-9.845	4576	5088	64886
Mongolia_LBA_Khovsgol_6	China_HMMH_MN	Mongolian_FX	Yoruba.DG	-0.005532	-9.819	5362	5789	77288
Russia_Andronovo.SG	Kyrgyzstan_TianShan_Saka.SG	Mongolian_FX	Yoruba.DG	-0.004118	-9.816	9066	9600	129588
Mongolia_EIA_5	Mongolia_BA_1	Mongolian_FX	Yoruba.DG	-0.007729	-9.772	5686	6307	80352
Kazakhstan_MLBA_Alakul_Lisakovskiy	Mongolia_EIA_Pazyryk_6	Mongolian_FX	Yoruba.DG	-0.007454	-9.713	5281	5854	76889
Japan_Jomon.SG	China_AmurRiver_Mesolithic	Mongolian_FX	Yoruba.DG	-0.006798	-9.699	4862	5331	69054
Kyrgyzstan_Medieval_Nomad.SG	China_YR_LBIA	Mongolian_FX	Yoruba.DG	-0.004057	-9.681	8882	9389	124961
Russia_Andronovo.SG	Mongolia_EIA_2	Mongolian_FX	Yoruba.DG	-0.006285	-9.646	6675	7272	95132
Mongolia_LBA_MongunTaiga_1	China_YR_LN	Mongolian_FX	Yoruba.DG	-0.006967	-9.635	4352	4781	61560
Mongolia_MBA_Munkhkhairkhan_2	Taiwan_Gongguan	Mongolian_FX	Yoruba.DG	-0.007925	-9.63	5349	5939	74504
Japan_HG_Jomon	China_WLR_BA	Mongolian_FX	Yoruba.DG	-0.007027	-9.627	4400	4841	62769
Russia_Caucasus_EBA_Yamnaya	Mongolia_LBA_CenterWest_5	Mongolian_FX	Yoruba.DG	-0.005942	-9.613	6173	6698	88324
Iran_GanjDareh_N	Russia_Samara_EBA_Yamnaya	Mongolian_FX	Yoruba.DG	-0.003927	-9.608	8622	9097	121035
China_Xinjian_IA.SG	Mongolia_EBA_Ulgii_1	Mongolian_FX	Yoruba.DG	-0.005413	-9.607	6070	6525	84100
Kyrgyzstan_Medieval_Nomad.SG	China_YR_LN	Mongolian_FX	Yoruba.DG	-0.003889	-9.592	8963	9453	125808
Mongolia_MBA_Munkhkhairkhan_2	Nepal_Samdzong_1500BP.SG	Mongolian_FX	Yoruba.DG	-0.006408	-9.581	7174	7808	98953
Kazakhstan_MLBA_Alakul_Satan	Mongolia_LBA_CenterWest_5	Mongolian_FX	Yoruba.DG	-0.006131	-9.572	6959	7572	100048
Kazakhstan_MLBA_Aktogai	Mongolia_EBA_Chemurchek_2	Mongolian_FX	Yoruba.DG	-0.004534	-9.566	7229	7702	104365
Mongolia_MBA_Munkhkhairkhan_1	Mongolia_East_N	Mongolian_FX	Yoruba.DG	-0.005147	-9.553	7594	8158	109598
Mongolia_MBA_Munkhkhairkhan_2	China_NEastAsia_Inland_EN	Mongolian_FX	Yoruba.DG	-0.007429	-9.431	6146	6793	87143
Kyrgyzstan_TianShan_Saka.SG	Kazakhstan_Central_Saka.SG	Mongolian_FX	Yoruba.DG	-0.004101	-9.424	8959	9472	125075
Mongolia_LBA_Khovsgol_6	Nepal_Samdzong_1500BP.SG	Mongolian_FX	Yoruba.DG	-0.003397	-9.424	9429	9872	130317
Kazakhstan_MLBA_Karagash	Mongolia_EIA_Pazyryk_6	Mongolian_FX	Yoruba.DG	-0.006696	-9.414	5802	6366	84154
Russia_Kalmykia_EBA_Yamnaya.SG	Mongolia_EBA_Chemurchek_2	Mongolian_FX	Yoruba.DG	-0.004377	-9.392	7256	7721	106292
Japan_HG_Jomon	Nepal_Samdzong_1500BP.SG	Mongolian_FX	Yoruba.DG	-0.004872	-9.356	7982	8518	110155
Mongolia_LBA_Khovsgol_6	Mongolia_EIA_8	Mongolian_FX	Yoruba.DG	-0.004835	-9.339	6538	6998	95104
Kazakhstan_MLBA_Karagash	Mongolia_EIA_2	Mongolian_FX	Yoruba.DG	-0.006617	-9.334	5727	6273	82559
Iran_TepeAbdulHosein_N.SG	Russia_Samara_EBA_Yamnaya	Mongolian_FX	Yoruba.DG	-0.004329	-9.323	8317	8830	118352
Mongolia_LBA_Khovsgol_6	China_AmurRiver_LPaleolithic	Mongolian_FX	Yoruba.DG	-0.00388	-9.301	7439	7842	104026
Kazakhstan_MLBA_Alakul_Lisakovskiy	Mongolia_EIA_2	Mongolian_FX	Yoruba.DG	-0.007313	-9.28	5258	5814	76055
Mongolia_LBA_MongunTaiga_1	Russia_MN_Boisman	Mongolian_FX	Yoruba.DG	-0.006801	-9.266	4200	4611	60555
Mongolia_EIA_2	Japan_HG_Jomon	Mongolian_FX	Yoruba.DG	-0.006735	-9.199	6582	7189	90040
Mongolia_LBA_CenterWest_4	Mongolia_East_N	Mongolian_FX	Yoruba.DG	-0.003718	-9.19	7902	8325	113657
Russia_Alan.SG	Mongolia_EBA_Chemurchek_2	Mongolian_FX	Yoruba.DG	-0.004555	-9.185	7633	8125	107853
Mongolia_Chalcolithic_Afanasievo_1	Mongolia_LBA_CenterWest_5	Mongolian_FX	Yoruba.DG	-0.006374	-9.182	6589	7189	94207
Mongolia_EIA_Pazyryk_6	Japan_HG_Jomon	Mongolian_FX	Yoruba.DG	-0.006842	-9.168	6676	7303	91682
Mongolia_LBA_CenterWest_5	Mongolia_LBA_MongunTaiga_1	Mongolian_FX	Yoruba.DG	-0.007732	-9.157	4292	4762	60794
Kazakhstan_MLBA_Alakul_Lisakovskiy	Kyrgyzstan_TianShan_Saka.SG	Mongolian_FX	Yoruba.DG	-0.00523	-9.13	6181	6645	88770
Kyrgyzstan_Medieval_Nomad.SG	China_YR_MN	Mongolian_FX	Yoruba.DG	-0.004338	-9.115	8861	9403	125119
Mongolia_MBA_Munkhkhairkhan_2	Nepal_Chokhopani_2800BP.SG	Mongolian_FX	Yoruba.DG	-0.006941	-9.104	7050	7735	98738
Japan_HG_Jomon	Taiwan_Gongguan	Mongolian_FX	Yoruba.DG	-0.006189	-9.092	5505	5993	78895
Mongolia_MBA_Munkhkhairkhan_1	China_AmurRiver_EarlyN	Mongolian_FX	Yoruba.DG	-0.005108	-9.089	6357	6820	90597
Japan_Jomon.SG	China_AmurRiver_EarlyN	Mongolian_FX	Yoruba.DG	-0.006471	-9.068	5147	5621	73236
Kazakhstan_Central_Saka.SG	Japan_HG_Jomon	Mongolian_FX	Yoruba.DG	-0.005155	-9.055	7847	8391	105576
Mongolia_LBA_MongunTaiga_1	China_Shimao_LN	Mongolian_FX	Yoruba.DG	-0.007268	-9.048	4300	4744	61152
Japan_Jomon.SG	China_HMMH_MN	Mongolian_FX	Yoruba.DG	-0.007454	-9.009	4404	4873	62904
Mongolia_LBA_CenterWest_4	Mongolia_North_N	Mongolian_FX	Yoruba.DG	-0.002976	-8.988	8422	8782	121021
Mongolia_LBA_MongunTaiga_1	China_NEastAsia_Coastal_EN	Mongolian_FX	Yoruba.DG	-0.006768	-8.973	4280	4691	60812
Mongolia_EBA_Ulgii_1	China_AmurRiver_Mesolithic	Mongolian_FX	Yoruba.DG	-0.004319	-8.952	6021	6392	85813
Mongolia_LBA_MongunTaiga_1	Russia_DevilsCave_N.SG	Mongolian_FX	Yoruba.DG	-0.006884	-8.941	4311	4735	61548
Mongolia_EBA_Ulgii_1	China_WLR_BA	Mongolian_FX	Yoruba.DG	-0.005686	-8.936	4670	5048	66402
Mongolia_Chalcolithic_Afanasievo_1	Mongolia_EIA_Pazyryk_6	Mongolian_FX	Yoruba.DG	-0.006991	-8.931	5766	6352	83835
Japan_HG_Jomon	China_NEastAsia_Inland_EN	Mongolian_FX	Yoruba.DG	-0.006127	-8.924	6679	7258	94377
Russia_Caucasus_EBA_Yamnaya	Mongolia_EIA_Pazyryk_6	Mongolian_FX	Yoruba.DG	-0.006471	-8.849	5453	5964	78991
Mongolia_LBA_MongunTaiga_1	China_Upper_YR_IA	Mongolian_FX	Yoruba.DG	-0.007155	-8.825	4236	4666	60075
Mongolia_LBA_MongunTaiga_1	China_WLR_MN	Mongolian_FX	Yoruba.DG	-0.007108	-8.797	4250	4686	61339
Iran_Wezmeh_N.SG	Kazakhstan_LBA_Molaly	Mongolian_FX	Yoruba.DG	-0.006987	-8.79	6245	6855	87310
Mongolia_EBA_Ulgii_1	China_AmurRiver_EarlyN	Mongolian_FX	Yoruba.DG	-0.004541	-8.787	6340	6752	90693
Japan_Jomon.SG	Mongolia_EIA_8	Mongolian_FX	Yoruba.DG	-0.006802	-8.757	5265	5774	74911
Mongolia_EIA_5	Mongolia_MBA_Munkhkhairkhan_1	Mongolian_FX	Yoruba.DG	-0.006228	-8.733	6200	6743	87093
Mongolia_LBA_MongunTaiga_1	China_Upper_YR_LN	Mongolian_FX	Yoruba.DG	-0.006614	-8.666	4323	4726	61070
Mongolia_MBA_Munkhkhairkhan_1	China_AmurRiver_Mesolithic	Mongolian_FX	Yoruba.DG	-0.004824	-8.661	6034	6448	85767
Mongolia_EBA_Chemurchek_2	Kazakhstan_Central_Saka.SG	Mongolian_FX	Yoruba.DG	-0.004637	-8.641	7427	7910	104058
Japan_Jomon.SG	Nepal_Samdzong_1500BP.SG	Mongolian_FX	Yoruba.DG	-0.005158	-8.631	7479	8017	104142
Iran_Hasanlu_IA.SG	Mongolia_EBA_Chemurchek_2	Mongolian_FX	Yoruba.DG	-0.005909	-8.596	6669	7232	95207
Russia_Caucasus_EBA_Yamnaya	Mongolia_EIA_2	Mongolian_FX	Yoruba.DG	-0.006336	-8.591	5436	5927	77510
Uzbekistan_SappaliTepe_BA	Kazakhstan_LBA_Molaly	Mongolian_FX	Yoruba.DG	-0.005291	-8.586	6207	6669	87153
Mongolia_EIA_Pazyryk_6	Japan_Jomon.SG	Mongolian_FX	Yoruba.DG	-0.007038	-8.544	5582	6121	76571
Iran_TepeAbdulHosein_N.SG	Russia_Andronovo.SG	Mongolian_FX	Yoruba.DG	-0.00414	-8.544	8652	9157	122030
Japan_Jomon.SG	China_AmurRiver_LPaleolithic	Mongolian_FX	Yoruba.DG	-0.005729	-8.541	5801	6270	81880
Mongolia_LBA_CenterWest_4	China_AmurRiver_EarlyN	Mongolian_FX	Yoruba.DG	-0.003735	-8.537	6518	6864	92635
Mongolia_EIA_Sagly_4	Mongolia_LBA_MongunTaiga_1	Mongolian_FX	Yoruba.DG	-0.006037	-8.531	4367	4739	61510
Mongolia_EIA_Sagly_4	Mongolia_LBA_MongunTaiga_1	Mongolian_FX	Yoruba.DG	-0.006037	-8.531	4367	4739	61510
Mongolia_BA_1	China_YR_LBIA	Mongolian_FX	Yoruba.DG	-0.004841	-8.519	7152	7637	100104
Kyrgyzstan_TianShan_Saka.SG	Mongolia_LBA_MongunTaiga_3	Mongolian_FX	Yoruba.DG	-0.00369	-8.486	8332	8757	115366
Kazakhstan_MLBA_Karagash	Kyrgyzstan_TianShan_Saka.SG	Mongolian_FX	Yoruba.DG	-0.004308	-8.464	6614	7022	94700
Mongolia_LBA_MongunTaiga_1	Mongolia_North_N	Mongolian_FX	Yoruba.DG	-0.005801	-8.455	4191	4546	61157
Iran_Wezmeh_N.SG	Kazakhstan_IA_Tasbas	Mongolian_FX	Yoruba.DG	-0.007618	-8.441	4341	4806	61060
Mongolia_BA_1	China_YR_LN	Mongolian_FX	Yoruba.DG	-0.00458	-8.406	7185	7645	100405
Russia_Afanasievo	Mongolia_EBA_Chemurchek_2	Mongolian_FX	Yoruba.DG	-0.003486	-8.397	7446	7824	108390
Mongolia_LBA_CenterWest_5	Mongolia_MBA_Munkhkhairkhan_2	Mongolian_FX	Yoruba.DG	-0.005647	-8.363	6924	7473	97238
Kazakhstan_Maitan_MLBA_Alakul	Kazakhstan_IA_Tasbas	Mongolian_FX	Yoruba.DG	-0.005962	-8.362	4216	4579	60848
Mongolia_Chalcolithic_Afanasievo_1	Mongolia_EIA_2	Mongolian_FX	Yoruba.DG	-0.006794	-8.336	5736	6296	82492
Mongolia_MBA_Munkhkhairkhan_2	Mongolia_EIA_3	Mongolian_FX	Yoruba.DG	-0.006498	-8.334	5689	6212	80407
Russia_MLBA_Sintashta	Kazakhstan_IA_Tasbas	Mongolian_FX	Yoruba.DG	-0.00559	-8.325	4242	4584	61055
Kyrgyzstan_TianShan_Hun.SG	China_Xinjian_IA.SG	Mongolian_FX	Yoruba.DG	-0.004015	-8.298	6816	7192	93728
Iran_GanjDareh_N	Russia_Andronovo.SG	Mongolian_FX	Yoruba.DG	-0.003815	-8.292	8805	9274	123075
Mongolia_MBA_Munkhkhairkhan_2	Nepal_Mebrak_2125BP.SG	Mongolian_FX	Yoruba.DG	-0.00686	-8.262	4851	5313	67372
Mongolia_MBA_Munkhkhairkhan_1	Mongolia_EIA_8	Mongolian_FX	Yoruba.DG	-0.005131	-8.247	6425	6902	92978
Mongolia_LBA_MongunTaiga_1	Mongolia_EIA_SlabGrave_1	Mongolian_FX	Yoruba.DG	-0.005586	-8.235	4258	4602	61473
Mongolia_LBA_MongunTaiga_1	Taiwan_Hanben_IA	Mongolian_FX	Yoruba.DG	-0.005824	-8.225	4409	4768	61556
Kyrgyzstan_Medieval_Nomad.SG	China_Upper_YR_LN	Mongolian_FX	Yoruba.DG	-0.00362	-8.202	8845	9296	124667
Kazakhstan_LBA_Molaly	China_Xinjian_IA.SG	Mongolian_FX	Yoruba.DG	-0.006728	-8.197	4459	4878	62195
Iran_TepeAbdulHosein_N.SG	Russia_Kalmykia_EBA_Yamnaya.SG	Mongolian_FX	Yoruba.DG	-0.003663	-8.184	8322	8754	118103
Mongolia_MBA_Munkhkhairkhan_1	China_WLR_BA	Mongolian_FX	Yoruba.DG	-0.00583	-8.167	4697	5084	66331
Iran_TepeAbdulHosein_N.SG	Russia_MLBA_Sintashta	Mongolian_FX	Yoruba.DG	-0.00329	-8.166	8692	9092	121486
Mongolia_MBA_Munkhkhairkhan_2	Mongolia_EIA_Xiongnu_7	Mongolian_FX	Yoruba.DG	-0.006484	-8.146	5958	6507	84705
Mongolia_MBA_Munkhkhairkhan_2	Mongolia_EIA_Xiongnu_7	Mongolian_FX	Yoruba.DG	-0.006484	-8.146	5958	6507	84705
Kyrgyzstan_Medieval_Nomad.SG	China_Shimao_LN	Mongolian_FX	Yoruba.DG	-0.004011	-8.126	8848	9347	124404
Kyrgyzstan_Medieval_Nomad.SG	China_Upper_YR_IA	Mongolian_FX	Yoruba.DG	-0.003941	-8.112	8578	9054	120935
Mongolia_LBA_Khovsgol_6	China_NEastAsia_Inland_EN	Mongolian_FX	Yoruba.DG	-0.004211	-8.067	7039	7465	101015
Mongolia_MBA_Munkhkhairkhan_2	China_SEastAsia_Coastal_LN	Mongolian_FX	Yoruba.DG	-0.005974	-8.065	5086	5507	70575
Mongolia_MBA_Munkhkhairkhan_2	Mongolia_LBA_CenterWest_4	Mongolian_FX	Yoruba.DG	-0.004647	-8.026	6943	7401	98384
Mongolia_MBA_Munkhkhairkhan_2	Mongolia_IA_Xianbei	Mongolian_FX	Yoruba.DG	-0.006538	-8.023	6142	6708	86584
Russia_Alan.SG	Kazakhstan_IA_Tasbas	Mongolian_FX	Yoruba.DG	-0.006111	-8.015	4255	4626	60679
Iran_TepeAbdulHosein_N.SG	Russia_Caucasus_EBA_Yamnaya	Mongolian_FX	Yoruba.DG	-0.004743	-8.009	5964	6366	84750
Mongolia_MBA_Munkhkhairkhan_1	China_HMMH_MN	Mongolian_FX	Yoruba.DG	-0.005866	-7.996	4930	5345	70768
Kazakhstan_MLBA_Alakul_Satan	Mongolia_EIA_Pazyryk_6	Mongolian_FX	Yoruba.DG	-0.00632	-7.995	6020	6566	86294
Mongolia_MBA_Munkhkhairkhan_2	Mongolia_Chalcolithic_Afanasievo_2	Mongolian_FX	Yoruba.DG	-0.006485	-7.984	5715	6246	81980
Mongolia_MBA_Munkhkhairkhan_2	Kyrgyzstan_Medieval_Nomad.SG	Mongolian_FX	Yoruba.DG	-0.005307	-7.974	6725	7222	93772
Kazakhstan_MLBA_Alakul_Satan	Mongolia_EIA_2	Mongolian_FX	Yoruba.DG	-0.00619	-7.961	5882	6409	85184
Kyrgyzstan_Medieval_Nomad.SG	Russia_MN_Boisman	Mongolian_FX	Yoruba.DG	-0.003582	-7.959	7868	8272	112637
Mongolia_LBA_CenterWest_4	China_AmurRiver_Mesolithic	Mongolian_FX	Yoruba.DG	-0.003534	-7.942	6183	6492	87457
Mongolia_LBA_MongunTaiga_3	Japan_Jomon.SG	Mongolian_FX	Yoruba.DG	-0.005431	-7.94	6806	7307	92296
China_Xinjian_IA.SG	Mongolia_MBA_Munkhkhairkhan_1	Mongolian_FX	Yoruba.DG	-0.005024	-7.925	6075	6498	84225
Iran_GanjDareh_N	Russia_MLBA_Sintashta	Mongolian_FX	Yoruba.DG	-0.00284	-7.919	8880	9230	123288
Mongolia_EBA_Chemurchek_2	Mongolia_LBA_MongunTaiga_3	Mongolian_FX	Yoruba.DG	-0.004209	-7.902	7429	7867	104083
China_Xinjian_IA.SG	Mongolia_BA_1	Mongolian_FX	Yoruba.DG	-0.005738	-7.887	5140	5550	71448
Mongolia_EIA_2	Japan_Jomon.SG	Mongolian_FX	Yoruba.DG	-0.006827	-7.882	5555	6066	74975
Kazakhstan_MLBA_Aktogai	Kazakhstan_IA_Tasbas	Mongolian_FX	Yoruba.DG	-0.005739	-7.864	4174	4519	60204
Mongolia_BA_1	China_YR_MN	Mongolian_FX	Yoruba.DG	-0.004799	-7.783	7172	7652	100065
Kazakhstan_MLBA_OyDzhaylau	Mongolia_EBA_Chemurchek_2	Mongolian_FX	Yoruba.DG	-0.003803	-7.767	7272	7667	103884
Mongolia_MBA_Munkhkhairkhan_1	China_AmurRiver_LPaleolithic	Mongolian_FX	Yoruba.DG	-0.004221	-7.723	7148	7572	100238
Iran_TepeAbdulHosein_N.SG	Kazakhstan_MLBA_OyDzhaylau	Mongolian_FX	Yoruba.DG	-0.003726	-7.693	7866	8275	109803
Uzbekistan_SappaliTepe_BA	Russia_Samara_EBA_Yamnaya	Mongolian_FX	Yoruba.DG	-0.002503	-7.692	8946	9262	126066
Japan_HG_Jomon	Nepal_Mebrak_2125BP.SG	Mongolian_FX	Yoruba.DG	-0.005404	-7.664	5386	5789	74571
Japan_Jomon.SG	Taiwan_Gongguan	Mongolian_FX	Yoruba.DG	-0.006186	-7.648	4565	4969	65293
Nepal_Samdzong_1500BP.SG	China_YR_LBIA	Mongolian_FX	Yoruba.DG	-0.00277	-7.647	9366	9732	132082
Japan_HG_Jomon	Mongolia_IA_Xianbei	Mongolian_FX	Yoruba.DG	-0.005261	-7.627	6570	7058	92667
Kazakhstan_Central_Saka.SG	Japan_Jomon.SG	Mongolian_FX	Yoruba.DG	-0.004927	-7.602	7384	7876	99786
Mongolia_BA_1	China_Upper_YR_IA	Mongolian_FX	Yoruba.DG	-0.004652	-7.546	6972	7427	97632
Iran_GanjDareh_N	Kazakhstan_MLBA_OyDzhaylau	Mongolian_FX	Yoruba.DG	-0.003257	-7.541	8209	8581	114240
Mongolia_EBA_Ulgii_1	Mongolia_EIA_8	Mongolian_FX	Yoruba.DG	-0.004432	-7.506	6413	6825	93011
Japan_HG_Jomon	Nepal_Chokhopani_2800BP.SG	Mongolian_FX	Yoruba.DG	-0.004918	-7.47	7954	8494	109936
Mongolia_LBA_Khovsgol_6	Taiwan_Gongguan	Mongolian_FX	Yoruba.DG	-0.004123	-7.469	5948	6288	82501
Kazakhstan_LBA_Molaly	Mongolia_EIA_Sagly_4	Mongolian_FX	Yoruba.DG	-0.004529	-7.43	6277	6672	87180
Kazakhstan_LBA_Molaly	Mongolia_EIA_Sagly_4	Mongolian_FX	Yoruba.DG	-0.004529	-7.43	6277	6672	87180
Iran_GanjDareh_N	Russia_Kalmykia_EBA_Yamnaya.SG	Mongolian_FX	Yoruba.DG	-0.003142	-7.425	8553	8929	119852
Mongolia_LBA_MongunTaiga_3	Mongolia_LBA_MongunTaiga_1	Mongolian_FX	Yoruba.DG	-0.006033	-7.42	4322	4686	60377
Nepal_Samdzong_1500BP.SG	China_YR_LN	Mongolian_FX	Yoruba.DG	-0.00254	-7.389	9454	9791	133001
Russia_Kalmykia_EBA_Yamnaya.SG	Kazakhstan_IA_Tasbas	Mongolian_FX	Yoruba.DG	-0.005568	-7.381	4207	4543	60318
Kyrgyzstan_Medieval_Nomad.SG	China_WLR_MN	Mongolian_FX	Yoruba.DG	-0.003812	-7.375	8832	9308	125005
Japan_HG_Jomon	China_SEastAsia_Coastal_LN	Mongolian_FX	Yoruba.DG	-0.004577	-7.368	5302	5646	75071
Russia_Caucasus_EBA_Yamnaya	Kyrgyzstan_TianShan_Saka.SG	Mongolian_FX	Yoruba.DG	-0.003891	-7.364	6163	6505	87941
Japan_HG_Jomon	Mongolia_EIA_Xiongnu_7	Mongolian_FX	Yoruba.DG	-0.004943	-7.349	6480	6929	90805
Japan_HG_Jomon	Mongolia_EIA_Xiongnu_7	Mongolian_FX	Yoruba.DG	-0.004943	-7.349	6480	6929	90805
Mongolia_LBA_CenterWest_4	China_WLR_BA	Mongolian_FX	Yoruba.DG	-0.004355	-7.328	4920	5223	69440
Uzbekistan_SappaliTepe_BA	Russia_Afanasievo	Mongolian_FX	Yoruba.DG	-0.002052	-7.276	9175	9439	128696
Mongolia_BA_1	Russia_MN_Boisman	Mongolian_FX	Yoruba.DG	-0.004254	-7.261	6855	7271	97689
Japan_HG_Jomon	Mongolia_EIA_3	Mongolian_FX	Yoruba.DG	-0.004477	-7.249	6130	6512	85443
Japan_Jomon.SG	Nepal_Chokhopani_2800BP.SG	Mongolian_FX	Yoruba.DG	-0.005046	-7.228	7472	7997	103990
Iran_GanjDareh_N	Russia_Caucasus_EBA_Yamnaya	Mongolian_FX	Yoruba.DG	-0.003704	-7.214	6302	6631	88795
Japan_Jomon.SG	China_NEastAsia_Inland_EN	Mongolian_FX	Yoruba.DG	-0.005548	-7.183	5653	6095	79722
Iran_Wezmeh_N.SG	Russia_Afanasievo	Mongolian_FX	Yoruba.DG	-0.00363	-7.182	9390	9863	130503
Kyrgyzstan_Medieval_Nomad.SG	China_WLR_LN	Mongolian_FX	Yoruba.DG	-0.003918	-7.17	7413	7820	103810
Kyrgyzstan_Medieval_Nomad.SG	Russia_DevilsCave_N.SG	Mongolian_FX	Yoruba.DG	-0.003313	-7.166	8853	9270	125934
Mongolia_BA_1	China_WLR_LN	Mongolian_FX	Yoruba.DG	-0.00471	-7.15	6215	6625	87030
Uzbekistan_Bustan_BA	Kazakhstan_LBA_Molaly	Mongolian_FX	Yoruba.DG	-0.004962	-7.135	5907	6320	83112
Mongolia_LBA_CenterWest_4	Mongolia_EIA_8	Mongolian_FX	Yoruba.DG	-0.003779	-7.134	6538	6896	94711
Mongolia_EBA_Ulgii_1	China_AmurRiver_LPaleolithic	Mongolian_FX	Yoruba.DG	-0.003453	-7.093	7173	7519	100203
Russia_Samara_EBA_Yamnaya	Mongolia_EBA_Chemurchek_2	Mongolian_FX	Yoruba.DG	-0.003246	-7.088	7447	7795	107239
Japan_Jomon.SG	Nepal_Mebrak_2125BP.SG	Mongolian_FX	Yoruba.DG	-0.005585	-7.06	4949	5335	69161
Nepal_Samdzong_1500BP.SG	China_YR_MN	Mongolian_FX	Yoruba.DG	-0.002887	-7.046	9364	9746	132248
Iran_TepeAbdulHosein_N.SG	Russia_Alan.SG	Mongolian_FX	Yoruba.DG	-0.003233	-7.03	8661	9056	122101
Kazakhstan_LBA_Molaly	Mongolia_LBA_MongunTaiga_3	Mongolian_FX	Yoruba.DG	-0.004942	-7.022	6094	6514	84904
Mongolia_EIA_Sagly_4	Mongolia_MBA_Munkhkhairkhan_2	Mongolian_FX	Yoruba.DG	-0.004052	-7.021	7126	7527	98825
Mongolia_EIA_Sagly_4	Mongolia_MBA_Munkhkhairkhan_2	Mongolian_FX	Yoruba.DG	-0.004052	-7.021	7126	7527	98825
Mongolia_BA_1	China_Upper_YR_LN	Mongolian_FX	Yoruba.DG	-0.004022	-6.986	7110	7510	99553
Iran_TepeAbdulHosein_N.SG	Kazakhstan_MLBA_Alakul_Satan	Mongolian_FX	Yoruba.DG	-0.004372	-6.983	6800	7219	96056
China_SEastAsia_Coastal_LN	China_YR_LBIA	Mongolian_FX	Yoruba.DG	-0.003273	-6.981	5556	5816	79212
Mongolia_EIA_2	Mongolia_MBA_Munkhkhairkhan_2	Mongolian_FX	Yoruba.DG	-0.00541	-6.967	6001	6456	84245
Russia_Afanasievo	Kazakhstan_IA_Tasbas	Mongolian_FX	Yoruba.DG	-0.004711	-6.965	4273	4561	61044
Mongolia_BA_1	China_NEastAsia_Coastal_EN	Mongolian_FX	Yoruba.DG	-0.003924	-6.949	7021	7406	98267
Kyrgyzstan_TianShan_Saka.SG	Mongolia_EIA_5	Mongolian_FX	Yoruba.DG	-0.004353	-6.948	6221	6599	86947
Kyrgyzstan_Medieval_Nomad.SG	China_NEastAsia_Coastal_EN	Mongolian_FX	Yoruba.DG	-0.003251	-6.939	8268	8644	115711
Iran_Wezmeh_N.SG	Russia_Samara_EBA_Yamnaya	Mongolian_FX	Yoruba.DG	-0.003798	-6.939	9132	9617	127461
Kazakhstan_Maitan_MLBA_Alakul	Kazakhstan_LBA_Molaly	Mongolian_FX	Yoruba.DG	-0.004278	-6.913	6127	6498	86696
Mongolia_EBA_Ulgii_1	China_HMMH_MN	Mongolian_FX	Yoruba.DG	-0.004498	-6.906	4871	5188	70620
Mongolia_EBA_Chemurchek_2	Mongolia_EIA_5	Mongolian_FX	Yoruba.DG	-0.004753	-6.879	5960	6361	84342
Iran_TepeAbdulHosein_N.SG	Kazakhstan_MLBA_Karagash	Mongolian_FX	Yoruba.DG	-0.004094	-6.87	6475	6848	90930
Kyrgyzstan_Medieval_Nomad.SG	Mongolia_LBA_Ulaanzukh_2	Mongolian_FX	Yoruba.DG	-0.003508	-6.86	7229	7591	103072
Mongolia_BA_1	Mongolia_LBA_Ulaanzukh_2	Mongolian_FX	Yoruba.DG	-0.004217	-6.816	6489	6882	93340
Japan_Jomon.SG	China_SEastAsia_Coastal_LN	Mongolian_FX	Yoruba.DG	-0.004951	-6.812	4472	4784	63050
Mongolia_MBA_Munkhkhairkhan_1	Nepal_Samdzong_1500BP.SG	Mongolian_FX	Yoruba.DG	-0.003334	-6.807	8606	9002	118878
Mongolia_BA_1	China_Shimao_LN	Mongolian_FX	Yoruba.DG	-0.004336	-6.799	7123	7554	99555
Mongolia_EBA_Ulgii_1	Nepal_Samdzong_1500BP.SG	Mongolian_FX	Yoruba.DG	-0.003024	-6.783	8591	8950	118630
Iran_Hasanlu_IA.SG	Kazakhstan_LBA_Molaly	Mongolian_FX	Yoruba.DG	-0.005797	-6.771	5525	5972	77106
Mongolia_LBA_CenterWest_4	China_HMMH_MN	Mongolian_FX	Yoruba.DG	-0.00393	-6.767	5209	5503	74900
Russia_MLBA_Sintashta	Kazakhstan_LBA_Molaly	Mongolian_FX	Yoruba.DG	-0.004016	-6.748	6182	6532	87261
Japan_HG_Jomon	Mongolia_Chalcolithic_Afanasievo_2	Mongolian_FX	Yoruba.DG	-0.004737	-6.734	6304	6718	87373
Mongolia_LBA_MongunTaiga_3	Mongolia_MBA_Munkhkhairkhan_2	Mongolian_FX	Yoruba.DG	-0.004323	-6.73	6909	7324	96049
China_SEastAsia_Coastal_LN	China_YR_MN	Mongolian_FX	Yoruba.DG	-0.003446	-6.724	5600	5873	79180
Kazakhstan_MLBA_Alakul_Satan	Kyrgyzstan_TianShan_Saka.SG	Mongolian_FX	Yoruba.DG	-0.003929	-6.713	7063	7458	100455
Mongolia_MBA_Munkhkhairkhan_2	Mongolia_BA_1	Mongolian_FX	Yoruba.DG	-0.004976	-6.706	6191	6627	87487
Japan_Jomon.SG	Mongolia_EIA_Xiongnu_7	Mongolian_FX	Yoruba.DG	-0.005357	-6.695	5392	5797	75468
Japan_Jomon.SG	Mongolia_EIA_Xiongnu_7	Mongolian_FX	Yoruba.DG	-0.005357	-6.695	5392	5797	75468
Mongolia_EIA_5	Japan_HG_Jomon	Mongolian_FX	Yoruba.DG	-0.004884	-6.687	6272	6688	85273
Kazakhstan_LBA_Molaly	Kazakhstan_Central_Saka.SG	Mongolian_FX	Yoruba.DG	-0.004879	-6.662	6064	6473	83789
Mongolia_LBA_Khovsgol_6	Nepal_Chokhopani_2800BP.SG	Mongolian_FX	Yoruba.DG	-0.003297	-6.632	9420	9849	130096
Kazakhstan_MLBA_Aktogai	Kazakhstan_LBA_Molaly	Mongolian_FX	Yoruba.DG	-0.004188	-6.626	6010	6367	85276
Mongolia_Chalcolithic_Afanasievo_1	Kyrgyzstan_TianShan_Saka.SG	Mongolian_FX	Yoruba.DG	-0.003979	-6.587	6594	6968	93929
Russia_Alan.SG	Kazakhstan_LBA_Molaly	Mongolian_FX	Yoruba.DG	-0.004296	-6.581	6173	6546	86781
Mongolia_LBA_CenterWest_4	China_AmurRiver_LPaleolithic	Mongolian_FX	Yoruba.DG	-0.002779	-6.565	7409	7695	103128
Mongolia_BA_1	Russia_DevilsCave_N.SG	Mongolian_FX	Yoruba.DG	-0.004078	-6.554	7144	7554	100387
Mongolia_MBA_Munkhkhairkhan_1	Taiwan_Gongguan	Mongolian_FX	Yoruba.DG	-0.004353	-6.535	5835	6187	80876
Mongolia_LBA_Khovsgol_6	Nepal_Mebrak_2125BP.SG	Mongolian_FX	Yoruba.DG	-0.003621	-6.533	6240	6552	86236
Mongolia_MBA_Munkhkhairkhan_1	China_NEastAsia_Inland_EN	Mongolian_FX	Yoruba.DG	-0.004224	-6.526	6822	7235	97668
Kazakhstan_MLBA_OyDzhaylau	Kazakhstan_IA_Tasbas	Mongolian_FX	Yoruba.DG	-0.004786	-6.521	4196	4484	60087
Iran_TepeAbdulHosein_N.SG	Mongolia_Chalcolithic_Afanasievo_1	Mongolian_FX	Yoruba.DG	-0.00436	-6.491	6331	6724	90230
Kazakhstan_MLBA_Alakul_Lisakovskiy	Mongolia_EBA_Chemurchek_2	Mongolian_FX	Yoruba.DG	-0.00419	-6.473	5814	6163	83295
Mongolia_EBA_Ulgii_1	China_NEastAsia_Inland_EN	Mongolian_FX	Yoruba.DG	-0.003761	-6.457	6794	7162	97784
Russia_Andronovo.SG	Mongolia_EBA_Chemurchek_2	Mongolian_FX	Yoruba.DG	-0.00331	-6.424	7579	7937	108188
Mongolia_BA_1	China_WLR_MN	Mongolian_FX	Yoruba.DG	-0.004197	-6.409	7083	7502	99911
Mongolia_EIA_SlabGrave_1	China_YR_LBIA	Mongolian_FX	Yoruba.DG	-0.001928	-6.408	9111	9358	127993
Kyrgyzstan_Medieval_Nomad.SG	Mongolia_East_N	Mongolian_FX	Yoruba.DG	-0.003242	-6.401	7668	8023	109506
Mongolia_BA_1	China_AmurRiver_N	Mongolian_FX	Yoruba.DG	-0.003809	-6.397	6225	6563	88642
Iran_TepeAbdulHosein_N.SG	Kazakhstan_Maitan_MLBA_Alakul	Mongolian_FX	Yoruba.DG	-0.002768	-6.388	8407	8731	117179
Iran_GanjDareh_N	Kazakhstan_Maitan_MLBA_Alakul	Mongolian_FX	Yoruba.DG	-0.002429	-6.384	8711	9004	120554
Kyrgyzstan_TianShan_Hun.SG	Mongolia_EIA_Sagly_4	Mongolian_FX	Yoruba.DG	-0.00164	-6.351	9533	9746	129710
Kyrgyzstan_TianShan_Hun.SG	Mongolia_EIA_Sagly_4	Mongolian_FX	Yoruba.DG	-0.00164	-6.351	9533	9746	129710
Mongolia_LBA_CenterWest_5	China_Xinjian_IA.SG	Mongolian_FX	Yoruba.DG	-0.004111	-6.344	6390	6748	87062
Kyrgyzstan_TianShan_Saka.SG	Kyrgyzstan_TianShan_Hun.SG	Mongolian_FX	Yoruba.DG	-0.002016	-6.334	9456	9720	130710
Mongolia_EBA_Ulgii_1	Taiwan_Gongguan	Mongolian_FX	Yoruba.DG	-0.003882	-6.317	5835	6149	81000
Mongolia_EIA_3	China_YR_LBIA	Mongolian_FX	Yoruba.DG	-0.003564	-6.314	6391	6710	89678
Taiwan_Hanben_IA	China_YR_LBIA	Mongolian_FX	Yoruba.DG	-0.001815	-6.306	9292	9530	131254
Kyrgyzstan_Medieval_Nomad.SG	China_AmurRiver_N	Mongolian_FX	Yoruba.DG	-0.002986	-6.289	6866	7157	97552
Japan_Jomon.SG	Kyrgyzstan_Medieval_Nomad.SG	Mongolian_FX	Yoruba.DG	-0.004006	-6.261	7125	7521	98691
China_SEastAsia_Coastal_LN	China_YR_LN	Mongolian_FX	Yoruba.DG	-0.002906	-6.259	5630	5861	79432
Mongolia_LBA_MongunTaiga_1	Nepal_Samdzong_1500BP.SG	Mongolian_FX	Yoruba.DG	-0.004764	-6.253	4427	4720	61547
Kazakhstan_LBA_Molaly	Mongolia_EIA_5	Mongolian_FX	Yoruba.DG	-0.005472	-6.233	5177	5573	72343
Iran_GanjDareh_N	Mongolia_Chalcolithic_Afanasievo_1	Mongolian_FX	Yoruba.DG	-0.003886	-6.231	6696	7064	94645
Mongolia_MBA_Munkhkhairkhan_2	Mongolia_LBA_Khovsgol_6	Mongolian_FX	Yoruba.DG	-0.003564	-6.23	7044	7396	98827
Japan_HG_Jomon	Kyrgyzstan_Medieval_Nomad.SG	Mongolian_FX	Yoruba.DG	-0.003477	-6.215	7620	7983	104442
Iran_Wezmeh_N.SG	Russia_Andronovo.SG	Mongolian_FX	Yoruba.DG	-0.003592	-6.207	9532	10006	131950
Mongolia_EIA_SlabGrave_1	China_YR_MN	Mongolian_FX	Yoruba.DG	-0.002083	-6.158	9128	9395	128036
Russia_Caucasus_EBA_Yamnaya	Mongolia_EBA_Chemurchek_2	Mongolian_FX	Yoruba.DG	-0.003566	-6.156	5813	6114	84321
Iran_GanjDareh_N	Kazakhstan_MLBA_Alakul_Satan	Mongolian_FX	Yoruba.DG	-0.003836	-6.146	7166	7551	100428
Iran_TepeAbdulHosein_N.SG	Kazakhstan_MLBA_Aktogai	Mongolian_FX	Yoruba.DG	-0.003032	-6.128	7911	8245	110270
Japan_Jomon.SG	Mongolia_Chalcolithic_Afanasievo_2	Mongolian_FX	Yoruba.DG	-0.005031	-6.126	5193	5554	71686
Russia_Samara_EBA_Yamnaya	Kazakhstan_IA_Tasbas	Mongolian_FX	Yoruba.DG	-0.004492	-6.115	4273	4546	60729
Kazakhstan_Central_Saka.SG	Mongolia_MBA_Munkhkhairkhan_2	Mongolian_FX	Yoruba.DG	-0.003975	-6.078	6883	7260	94894
Mongolia_EIA_Pazyryk_6	Mongolia_MBA_Munkhkhairkhan_2	Mongolian_FX	Yoruba.DG	-0.004983	-6.073	6092	6517	85441
Taiwan_Hanben_IA	China_YR_LN	Mongolian_FX	Yoruba.DG	-0.001567	-6.038	9383	9590	132104
Iran_GanjDareh_N	Kazakhstan_MLBA_Karagash	Mongolian_FX	Yoruba.DG	-0.003325	-6.017	6841	7158	95368
Nepal_Samdzong_1500BP.SG	China_Upper_YR_IA	Mongolian_FX	Yoruba.DG	-0.002575	-6.011	9075	9404	127806
Iran_GanjDareh_N	Kazakhstan_MLBA_Aktogai	Mongolian_FX	Yoruba.DG	-0.002606	-6.009	8267	8566	114679
[truncated: 333 more rows]
