# Supplementary material for: Genomic insights into the genetic structure and population history of Mongolians in Liaoning Province
Source: Front Genet. 2022 Oct 12;13:947758. doi: 10.3389/fgene.2022.947758 (PMC9596793; doi:10.3389/fgene.2022.947758)
Supplement: Supplementary file 7 [file Table4.XLSX]

## Sheet: fst
Supplementary Table 4. The pairwise Fst genetic distance between Fuxin Mongolian and East Eurasian populations
	Mongolian_Fuxin	Mongolian_HGDP	Mongolian_Baotou	Mongolian_Bijie	Mongolian_Outer	Han_Fujian	Han_Guangdong	Han_Henan	Han_Hubei	Han_Jiangsu	Han_Shanghai	Han_Shanxi	Han_Sichuan	Han_Zhejiang	Han_Shandong	Han_Chongqing	Han_HGDP	CHS.SG	CHB.SG	Tibetan_Gannan	Tibetan_Chamdo	Tibetan_Gangcha	Tibetan_Xunhua	Tibetan_Lhasa	Tibetan_Yunnan	Tibetan_Nagqu	Tibetan_Yajiang	Tibetan_Shigatse	Tibetan_Xinlong	Tibetan_Shannan	Qiang_Danba	Qiang_Daofu	Yi	China_Lahu	Naxi	Sherpa	Tujia	She	Miao	Gelao	Dong_Guizhou	Dong_Hunan	Dai	Li	Maonan	Mulam	Zhuang	Ami	Atayal
Mongolian_Fuxin	0
Mongolian_HGDP	0	0
Mongolian_Baotou	0.002	0.001	0
Mongolian_Bijie	0.008	0.008	0.012	0
Mongolian_Outer	0.006	0.005	0.001	0.019	0
Han_Fujian	0.005	0.006	0.011	0.004	0.018	0
Han_Guangdong	0.007	0.007	0.012	0.005	0.019	0.001	0
Han_Henan	0.001	0.001	0.006	0.006	0.012	0.004	0.006	0
Han_Hubei	0.003	0.003	0.009	0.004	0.015	0	0.001	0.001	0
Han_Jiangsu	0.002	0.002	0.007	0.005	0.013	0	0.003	0	0	0
Han_Shanghai	0.002	0.004	0.007	0.005	0.013	0.002	0.003	-0.001	-0.001	-0.001	0
Han_Shanxi	0.001	0	0.005	0.006	0.01	0.003	0.005	0.001	0.001	0	0	0
Han_Sichuan	0.002	0.003	0.007	0.004	0.013	0.001	0.003	0	0.001	0	-0.001	0	0
Han_Zhejiang	0.002	0.001	0.007	0.004	0.014	0.001	0.001	0.001	-0.002	-0.001	0	0	0	0
Han_Shandong	0.002	0.001	0.006	0.006	0.012	0.003	0.006	0.002	0.001	0	0	0	0.001	0.001	0
Han_Chongqing	0.004	0.004	0.009	0.004	0.015	0.001	0.001	0.002	0.001	0.001	0.001	0.001	0	0	0.002	0
Han_HGDP	0.003	0.003	0.008	0.004	0.014	0.001	0.002	0.001	0	0.001	0	0.001	-0.001	0	0.002	0.001	0
CHS.SG	0.008	0.008	0.013	0.008	0.019	0.004	0.004	0.006	0.004	0.005	0.005	0.007	0.004	0.004	0.006	0.004	0.004	0
CHB.SG	0.005	0.006	0.01	0.009	0.016	0.006	0.007	0.005	0.004	0.004	0.004	0.004	0.004	0.004	0.004	0.005	0.004	0.006	0
Tibetan_Gannan	0.003	0.002	0.005	0.01	0.009	0.007	0.009	0.004	0.006	0.005	0.005	0.004	0.005	0.004	0.004	0.004	0.005	0.01	0.008	0
Tibetan_Chamdo	0.009	0.008	0.011	0.018	0.015	0.017	0.018	0.01	0.013	0.012	0.012	0.009	0.012	0.012	0.011	0.013	0.013	0.019	0.015	0.008	0
Tibetan_Gangcha	0.007	0.006	0.007	0.015	0.01	0.014	0.016	0.008	0.011	0.01	0.008	0.007	0.009	0.01	0.008	0.012	0.011	0.016	0.013	0.005	0.001	0
Tibetan_Xunhua	0.002	0.003	0.003	0.009	0.007	0.008	0.01	0.003	0.005	0.004	0.004	0.002	0.004	0.002	0.003	0.006	0.005	0.01	0.007	0.002	0.002	0.001	0
Tibetan_Lhasa	0.012	0.012	0.013	0.02	0.016	0.018	0.021	0.013	0.017	0.014	0.015	0.012	0.014	0.015	0.013	0.015	0.015	0.021	0.017	0.009	0.002	0.004	0.005	0
Tibetan_Yunnan	0.024	0.025	0.025	0.029	0.03	0.028	0.029	0.023	0.026	0.024	0.025	0.023	0.025	0.025	0.024	0.026	0.025	0.031	0.028	0.023	0.018	0.019	0.017	0.021	0
Tibetan_Nagqu	0.009	0.009	0.01	0.017	0.014	0.017	0.018	0.01	0.013	0.012	0.013	0.009	0.011	0.012	0.01	0.013	0.013	0.019	0.015	0.007	0	0.002	0.002	0	0.019	0
Tibetan_Yajiang	0.008	0.008	0.01	0.014	0.014	0.013	0.015	0.009	0.01	0.01	0.009	0.008	0.009	0.009	0.008	0.01	0.01	0.015	0.013	0.006	0.001	0.003	0.002	0.006	0.018	0.001	0
Tibetan_Shigatse	0.013	0.012	0.014	0.02	0.018	0.019	0.021	0.013	0.017	0.014	0.016	0.013	0.015	0.015	0.014	0.017	0.016	0.022	0.018	0.011	0.004	0.005	0.005	0.001	0.023	0.001	0.007	0
Tibetan_Xinlong	0.003	0.003	0.006	0.007	0.011	0.005	0.007	0.004	0.003	0.003	0.003	0.003	0.003	0.003	0.002	0.003	0.004	0.008	0.007	0.003	0.004	0.003	0	0.007	0.019	0.003	0.002	0.007	0
Tibetan_Shannan	0.013	0.013	0.014	0.021	0.017	0.02	0.022	0.014	0.017	0.016	0.017	0.013	0.016	0.016	0.014	0.018	0.017	0.022	0.019	0.011	0.004	0.005	0.004	0	0.022	0.001	0.007	0.001	0.008	0
Qiang_Danba	0.007	0.007	0.009	0.012	0.015	0.01	0.012	0.006	0.008	0.007	0.006	0.006	0.006	0.007	0.006	0.009	0.008	0.013	0.011	0.005	0.003	0.004	0.003	0.008	0.019	0.003	0.003	0.009	0.002	0.01	0
Qiang_Daofu	0.007	0.007	0.009	0.013	0.014	0.011	0.013	0.006	0.009	0.008	0.009	0.006	0.008	0.009	0.007	0.009	0.009	0.014	0.011	0.005	0.002	0.003	0.002	0.006	0.018	0.002	0.002	0.007	0.002	0.007	0.002	0
Yi	0.006	0.008	0.01	0.01	0.015	0.009	0.011	0.007	0.007	0.006	0.006	0.006	0.006	0.006	0.006	0.006	0.007	0.011	0.01	0.006	0.005	0.006	0.004	0.008	0.019	0.006	0.005	0.01	0.003	0.01	0.004	0.005	0
China_Lahu	0.026	0.027	0.03	0.024	0.036	0.024	0.022	0.026	0.023	0.024	0.026	0.026	0.022	0.022	0.026	0.023	0.022	0.026	0.028	0.028	0.033	0.031	0.026	0.036	0.043	0.033	0.03	0.036	0.024	0.036	0.029	0.03	0.025	0
Naxi	0.008	0.008	0.011	0.012	0.016	0.011	0.012	0.006	0.009	0.008	0.007	0.007	0.008	0.008	0.007	0.008	0.008	0.013	0.011	0.008	0.008	0.008	0.006	0.01	0.021	0.008	0.007	0.012	0.004	0.012	0.006	0.007	0.005	0.026	0
Sherpa	0.014	0.013	0.016	0.021	0.019	0.02	0.023	0.016	0.017	0.017	0.017	0.014	0.017	0.017	0.015	0.017	0.017	0.023	0.02	0.012	0.006	0.008	0.007	0.005	0.025	0.003	0.007	0.005	0.008	0.004	0.011	0.009	0.012	0.037	0.012	0
Tujia	0.004	0.003	0.009	0.005	0.015	0.001	0.002	0.003	0.001	0.002	0.001	0.002	0.001	0.002	0.003	0.001	0.001	0.005	0.005	0.006	0.013	0.011	0.005	0.015	0.025	0.013	0.01	0.016	0.004	0.016	0.008	0.009	0.007	0.022	0.008	0.017	0
She	0.012	0.012	0.017	0.011	0.023	0.008	0.009	0.012	0.008	0.01	0.01	0.01	0.008	0.009	0.011	0.009	0.008	0.011	0.013	0.014	0.023	0.02	0.014	0.026	0.034	0.023	0.019	0.026	0.013	0.026	0.017	0.018	0.016	0.03	0.017	0.027	0.009	0
Miao	0.009	0.01	0.013	0.008	0.019	0.006	0.005	0.007	0.005	0.008	0.008	0.007	0.004	0.005	0.007	0.006	0.005	0.009	0.01	0.011	0.018	0.015	0.01	0.02	0.028	0.017	0.015	0.021	0.008	0.02	0.012	0.013	0.01	0.024	0.013	0.022	0.004	0.011	0
Gelao	0.016	0.016	0.02	0.012	0.026	0.011	0.007	0.014	0.011	0.013	0.013	0.015	0.009	0.011	0.015	0.009	0.01	0.013	0.016	0.017	0.026	0.023	0.017	0.028	0.037	0.025	0.022	0.028	0.015	0.029	0.02	0.021	0.016	0.024	0.018	0.029	0.01	0.016	0.011	0
Dong_Guizhou	0.01	0.01	0.015	0.006	0.021	0.004	0.002	0.008	0.005	0.006	0.007	0.009	0.004	0.005	0.009	0.003	0.004	0.007	0.01	0.012	0.022	0.018	0.012	0.023	0.032	0.021	0.017	0.024	0.009	0.024	0.014	0.016	0.012	0.023	0.014	0.025	0.004	0.01	0.007	0.008	0
Dong_Hunan	0.009	0.009	0.014	0.005	0.021	0.004	0.001	0.008	0.005	0.005	0.006	0.007	0.003	0.004	0.007	0.003	0.003	0.006	0.009	0.011	0.02	0.017	0.011	0.022	0.031	0.02	0.016	0.022	0.009	0.022	0.013	0.014	0.011	0.021	0.013	0.024	0.003	0.01	0.004	0.007	0.001	0
Dai	0.016	0.016	0.02	0.011	0.026	0.008	0.006	0.013	0.008	0.012	0.013	0.014	0.008	0.009	0.014	0.008	0.008	0.011	0.015	0.017	0.027	0.024	0.018	0.029	0.038	0.027	0.024	0.03	0.015	0.03	0.02	0.022	0.017	0.023	0.019	0.03	0.009	0.014	0.01	0.009	0.004	0.004	0
Li	0.018	0.018	0.024	0.012	0.03	0.01	0.006	0.017	0.012	0.013	0.016	0.018	0.01	0.011	0.016	0.011	0.01	0.013	0.017	0.02	0.032	0.027	0.02	0.032	0.04	0.03	0.027	0.034	0.018	0.034	0.024	0.024	0.02	0.029	0.023	0.035	0.01	0.016	0.012	0.012	0.006	0.007	0.007	0
Maonan	0.014	0.015	0.02	0.009	0.026	0.007	0.004	0.014	0.008	0.01	0.011	0.014	0.007	0.009	0.013	0.008	0.008	0.01	0.014	0.017	0.028	0.024	0.018	0.028	0.037	0.026	0.023	0.029	0.014	0.03	0.02	0.021	0.016	0.024	0.018	0.03	0.008	0.013	0.009	0.009	0.003	0.003	0.005	0.006	0
Mulam	0.013	0.013	0.018	0.008	0.024	0.005	0.004	0.012	0.007	0.009	0.009	0.012	0.005	0.008	0.011	0.005	0.006	0.008	0.012	0.015	0.025	0.022	0.015	0.027	0.035	0.024	0.021	0.027	0.012	0.028	0.017	0.019	0.015	0.023	0.016	0.029	0.006	0.012	0.009	0.008	0.003	0.003	0.005	0.006	0.004	0
Zhuang	0.011	0.011	0.016	0.007	0.022	0.005	0.002	0.01	0.005	0.007	0.007	0.01	0.004	0.006	0.01	0.003	0.004	0.007	0.011	0.013	0.024	0.02	0.013	0.025	0.034	0.023	0.019	0.026	0.011	0.026	0.017	0.018	0.013	0.021	0.015	0.026	0.005	0.01	0.007	0.006	0.001	0.001	0.003	0.005	0.002	0.002	0
Ami	0.036	0.036	0.041	0.031	0.047	0.028	0.025	0.035	0.029	0.032	0.032	0.035	0.028	0.03	0.034	0.029	0.029	0.031	0.036	0.038	0.05	0.046	0.039	0.05	0.06	0.049	0.046	0.052	0.036	0.052	0.042	0.044	0.039	0.047	0.041	0.052	0.029	0.035	0.032	0.032	0.026	0.026	0.027	0.027	0.027	0.027	0.024	0
Atayal	0.061	0.061	0.066	0.056	0.07	0.053	0.05	0.06	0.054	0.056	0.058	0.06	0.054	0.055	0.06	0.055	0.054	0.056	0.061	0.062	0.075	0.07	0.064	0.076	0.084	0.073	0.07	0.076	0.061	0.076	0.067	0.068	0.065	0.071	0.066	0.077	0.054	0.06	0.058	0.057	0.052	0.051	0.052	0.054	0.053	0.053	0.05	0.051	0
Yakut	0.023	0.022	0.016	0.038	0.013	0.037	0.038	0.031	0.035	0.033	0.032	0.029	0.033	0.032	0.031	0.036	0.033	0.039	0.035	0.026	0.032	0.027	0.024	0.033	0.049	0.032	0.032	0.035	0.03	0.035	0.033	0.032	0.033	0.055	0.035	0.037	0.033	0.043	0.039	0.045	0.041	0.041	0.045	0.049	0.046	0.044	0.042	0.066	0.089
Oroqen	0.008	0.007	0.006	0.02	0.006	0.019	0.019	0.013	0.016	0.014	0.014	0.012	0.015	0.015	0.013	0.016	0.015	0.02	0.017	0.013	0.018	0.014	0.01	0.02	0.033	0.018	0.017	0.021	0.013	0.021	0.017	0.015	0.017	0.038	0.018	0.023	0.016	0.025	0.021	0.028	0.023	0.022	0.028	0.032	0.028	0.026	0.024	0.049	0.074
Hezhen	0.007	0.005	0.005	0.017	0.007	0.015	0.017	0.011	0.013	0.011	0.012	0.009	0.012	0.012	0.009	0.013	0.012	0.017	0.014	0.011	0.017	0.013	0.009	0.019	0.033	0.017	0.016	0.02	0.011	0.021	0.014	0.015	0.015	0.035	0.016	0.021	0.013	0.022	0.018	0.026	0.02	0.019	0.025	0.028	0.025	0.023	0.021	0.046	0.071
Xibo	0.002	0.001	0.002	0.01	0.005	0.008	0.009	0.004	0.006	0.005	0.005	0.003	0.005	0.005	0.004	0.007	0.005	0.01	0.008	0.004	0.01	0.008	0.002	0.013	0.025	0.01	0.01	0.014	0.005	0.014	0.009	0.009	0.008	0.029	0.01	0.014	0.006	0.015	0.011	0.018	0.013	0.012	0.018	0.022	0.018	0.016	0.014	0.04	0.063
Nanai	0.015	0.013	0.012	0.029	0.011	0.027	0.029	0.022	0.025	0.023	0.024	0.02	0.023	0.023	0.021	0.026	0.024	0.03	0.026	0.021	0.026	0.022	0.019	0.029	0.041	0.025	0.026	0.03	0.022	0.03	0.025	0.025	0.026	0.048	0.027	0.03	0.025	0.034	0.03	0.038	0.032	0.031	0.038	0.041	0.037	0.035	0.033	0.058	0.083
Ulchi	0.019	0.018	0.015	0.033	0.014	0.031	0.033	0.025	0.029	0.027	0.027	0.025	0.028	0.027	0.025	0.029	0.028	0.033	0.03	0.025	0.03	0.026	0.022	0.032	0.046	0.029	0.03	0.033	0.026	0.033	0.029	0.028	0.03	0.051	0.031	0.034	0.029	0.038	0.034	0.041	0.036	0.035	0.041	0.044	0.041	0.039	0.037	0.061	0.086
Even	0.024	0.022	0.015	0.039	0.01	0.038	0.038	0.032	0.035	0.034	0.034	0.03	0.034	0.034	0.032	0.036	0.034	0.039	0.036	0.025	0.033	0.026	0.023	0.033	0.048	0.032	0.032	0.035	0.032	0.034	0.034	0.033	0.034	0.054	0.035	0.036	0.035	0.044	0.039	0.045	0.041	0.041	0.045	0.048	0.045	0.044	0.041	0.065	0.088
Evenk_Transbaikal	0.035	0.033	0.027	0.051	0.023	0.051	0.052	0.044	0.047	0.046	0.047	0.043	0.047	0.047	0.043	0.048	0.047	0.052	0.048	0.04	0.045	0.04	0.038	0.047	0.061	0.045	0.045	0.049	0.043	0.049	0.046	0.045	0.047	0.068	0.048	0.05	0.047	0.057	0.052	0.06	0.055	0.055	0.059	0.063	0.059	0.058	0.055	0.08	0.104
Evenk_FarEast	0.012	0.011	0.006	0.026	0.004	0.024	0.027	0.019	0.024	0.02	0.021	0.018	0.021	0.021	0.018	0.022	0.021	0.027	0.023	0.015	0.023	0.017	0.013	0.023	0.038	0.02	0.021	0.025	0.02	0.024	0.023	0.021	0.021	0.042	0.024	0.025	0.022	0.031	0.027	0.033	0.028	0.028	0.033	0.038	0.033	0.031	0.03	0.053	0.077
Daur	0.004	0.003	0.003	0.014	0.005	0.012	0.015	0.008	0.011	0.008	0.009	0.006	0.009	0.009	0.007	0.011	0.01	0.015	0.012	0.008	0.014	0.011	0.007	0.016	0.029	0.014	0.013	0.017	0.009	0.018	0.012	0.012	0.012	0.033	0.014	0.019	0.011	0.019	0.015	0.023	0.017	0.016	0.023	0.026	0.023	0.021	0.019	0.044	0.068
Buryat	0.011	0.01	0.005	0.025	0.002	0.024	0.025	0.018	0.022	0.019	0.02	0.016	0.019	0.02	0.017	0.022	0.02	0.026	0.022	0.014	0.02	0.015	0.011	0.022	0.036	0.02	0.02	0.023	0.017	0.023	0.02	0.02	0.021	0.042	0.022	0.024	0.021	0.03	0.026	0.033	0.028	0.027	0.033	0.036	0.033	0.031	0.029	0.054	0.077
Dongxiang	0.003	0.002	0.004	0.009	0.006	0.008	0.008	0.004	0.006	0.004	0.005	0.003	0.004	0.004	0.004	0.006	0.005	0.01	0.008	0.002	0.009	0.006	0.001	0.01	0.024	0.009	0.007	0.011	0.004	0.011	0.007	0.007	0.007	0.026	0.009	0.012	0.006	0.013	0.01	0.016	0.011	0.011	0.016	0.019	0.015	0.014	0.012	0.037	0.061
Bonan	0.004	0.004	0.006	0.011	0.01	0.009	0.011	0.005	0.006	0.006	0.006	0.004	0.006	0.006	0.005	0.007	0.006	0.011	0.009	0.005	0.009	0.006	0.003	0.011	0.023	0.009	0.007	0.012	0.005	0.012	0.008	0.007	0.007	0.027	0.009	0.013	0.007	0.015	0.011	0.018	0.013	0.012	0.017	0.021	0.017	0.016	0.014	0.04	0.065
Tu	0.002	0.002	0.004	0.008	0.008	0.006	0.008	0.004	0.004	0.002	0.003	0.002	0.004	0.003	0.003	0.005	0.004	0.009	0.006	0.002	0.005	0.003	-0.001	0.007	0.02	0.005	0.004	0.008	0.002	0.008	0.004	0.004	0.004	0.025	0.006	0.009	0.004	0.013	0.009	0.016	0.011	0.009	0.016	0.02	0.015	0.014	0.012	0.038	0.062
Kyrgyz_China	0.014	0.012	0.008	0.027	0.005	0.026	0.027	0.02	0.025	0.022	0.022	0.019	0.022	0.023	0.02	0.024	0.022	0.028	0.025	0.014	0.022	0.017	0.012	0.023	0.038	0.021	0.021	0.024	0.02	0.024	0.023	0.022	0.023	0.042	0.024	0.025	0.023	0.032	0.028	0.033	0.029	0.029	0.033	0.036	0.033	0.032	0.03	0.054	0.076
Kyrgyz_Tajikistan	0.016	0.015	0.01	0.029	0.007	0.028	0.029	0.021	0.024	0.025	0.025	0.021	0.023	0.024	0.023	0.026	0.024	0.03	0.027	0.015	0.023	0.018	0.015	0.023	0.039	0.022	0.023	0.026	0.022	0.026	0.025	0.024	0.025	0.045	0.026	0.027	0.025	0.034	0.029	0.035	0.031	0.031	0.034	0.038	0.035	0.033	0.031	0.055	0.077
Uyghur	0.023	0.022	0.017	0.035	0.014	0.034	0.035	0.029	0.033	0.031	0.031	0.027	0.03	0.031	0.029	0.032	0.031	0.036	0.034	0.02	0.03	0.023	0.019	0.03	0.046	0.028	0.029	0.032	0.028	0.031	0.032	0.03	0.031	0.049	0.032	0.032	0.031	0.04	0.036	0.04	0.036	0.036	0.039	0.042	0.04	0.039	0.037	0.06	0.082
Kazakh_China	0.013	0.013	0.008	0.026	0.005	0.026	0.026	0.019	0.024	0.022	0.022	0.018	0.021	0.022	0.02	0.023	0.021	0.027	0.024	0.014	0.021	0.015	0.012	0.021	0.036	0.02	0.02	0.022	0.018	0.022	0.022	0.02	0.021	0.042	0.023	0.024	0.023	0.032	0.027	0.034	0.029	0.028	0.033	0.036	0.034	0.032	0.03	0.054	0.077
Kazakh	0.017	0.016	0.01	0.031	0.007	0.031	0.03	0.024	0.028	0.026	0.026	0.022	0.026	0.026	0.024	0.028	0.026	0.032	0.029	0.016	0.025	0.019	0.016	0.026	0.041	0.024	0.025	0.027	0.023	0.027	0.027	0.025	0.026	0.045	0.028	0.029	0.027	0.036	0.031	0.037	0.032	0.032	0.036	0.04	0.037	0.035	0.033	0.057	0.08
Yugur	0.001	0.001	0.004	0.007	0.008	0.005	0.006	0.001	0.003	0.002	0.001	0	0.002	0.002	0.001	0.003	0.002	0.007	0.005	0.002	0.007	0.005	0.001	0.01	0.02	0.006	0.005	0.01	0.002	0.01	0.005	0.005	0.005	0.025	0.007	0.011	0.003	0.011	0.007	0.015	0.009	0.008	0.015	0.018	0.014	0.012	0.01	0.035	0.06
Salar	0.005	0.004	0.005	0.012	0.008	0.011	0.012	0.007	0.008	0.008	0.007	0.006	0.007	0.007	0.006	0.009	0.007	0.012	0.01	0.003	0.008	0.006	0.003	0.01	0.024	0.008	0.008	0.012	0.006	0.011	0.008	0.007	0.009	0.028	0.01	0.014	0.008	0.017	0.012	0.018	0.013	0.013	0.018	0.02	0.018	0.016	0.014	0.039	0.063
Azeri	0.086	0.086	0.076	0.1	0.068	0.1	0.098	0.095	0.1	0.097	0.097	0.093	0.096	0.097	0.095	0.097	0.095	0.101	0.099	0.079	0.093	0.084	0.079	0.091	0.109	0.092	0.092	0.093	0.093	0.092	0.097	0.094	0.095	0.109	0.097	0.094	0.096	0.105	0.1	0.103	0.101	0.1	0.1	0.104	0.103	0.102	0.1	0.12	0.142
Uzbek	0.039	0.039	0.031	0.053	0.026	0.052	0.052	0.048	0.051	0.049	0.048	0.045	0.048	0.049	0.047	0.05	0.048	0.054	0.051	0.035	0.047	0.039	0.034	0.046	0.063	0.045	0.046	0.048	0.045	0.047	0.049	0.048	0.048	0.065	0.049	0.048	0.049	0.058	0.053	0.058	0.054	0.053	0.056	0.06	0.057	0.056	0.054	0.076	0.098
Turkish	0.086	0.085	0.076	0.101	0.068	0.1	0.099	0.095	0.1	0.098	0.097	0.093	0.096	0.098	0.095	0.098	0.096	0.101	0.099	0.079	0.093	0.084	0.079	0.092	0.109	0.092	0.092	0.094	0.093	0.093	0.098	0.095	0.095	0.11	0.097	0.094	0.097	0.105	0.1	0.103	0.101	0.1	0.101	0.105	0.103	0.102	0.1	0.121	0.142
Korean	0.002	0.001	0.005	0.007	0.01	0.005	0.006	0.002	0.003	0.002	0	0.001	0.002	0.002	0.001	0.005	0.003	0.008	0.006	0.005	0.012	0.009	0.003	0.014	0.025	0.012	0.01	0.016	0.004	0.016	0.008	0.008	0.008	0.026	0.01	0.016	0.003	0.012	0.009	0.017	0.009	0.009	0.015	0.018	0.015	0.013	0.011	0.036	0.06
Japanese	0.007	0.006	0.009	0.012	0.014	0.01	0.011	0.006	0.009	0.007	0.008	0.007	0.007	0.008	0.007	0.009	0.008	0.012	0.011	0.011	0.017	0.014	0.009	0.02	0.031	0.017	0.015	0.02	0.01	0.021	0.013	0.014	0.013	0.032	0.015	0.021	0.009	0.017	0.014	0.021	0.015	0.013	0.02	0.021	0.019	0.017	0.015	0.038	0.064
[truncated: 26 more columns]
