# Supplementary material for: Genomic insights into the genetic structure and population history of Mongolians in Liaoning Province
Source: Front Genet. 2022 Oct 12;13:947758. doi: 10.3389/fgene.2022.947758 (PMC9596793; doi:10.3389/fgene.2022.947758)
Supplement: Supplementary file 8 [file Table1.XLSX]

## Sheet: Sheet1
Supplementary Table 1. The sample information
Group	Individual ID	Gender	Status	Language Affiliation
Mongolic_Fuxin	1BT22010200001	male	Unrelated Healthy	Mongolic
Mongolic_Fuxin	1BT22010200002	male	Unrelated Healthy	Mongolic
Mongolic_Fuxin	1BT22010200003	female	Unrelated Healthy	Mongolic
Mongolic_Fuxin	1BT22010200004	male	Unrelated Healthy	Mongolic
Mongolic_Fuxin	1BT22010200005	female	Unrelated Healthy	Mongolic
Mongolic_Fuxin	1BT22010200006	female	Unrelated Healthy	Mongolic
Mongolic_Fuxin	1BT22010200007	male	Unrelated Healthy	Mongolic
Mongolic_Fuxin	1BT22010200008	female	Unrelated Healthy	Mongolic
Mongolic_Fuxin	1BT22010200009	male	Unrelated Healthy	Mongolic
Mongolic_Fuxin	1BT22010200010	female	Unrelated Healthy	Mongolic
Mongolic_Fuxin	1BT22010200011	female	Unrelated Healthy	Mongolic
Mongolic_Fuxin	1BT22010200012	male	Unrelated Healthy	Mongolic
Mongolic_Fuxin	1BT22010200013	male	Unrelated Healthy	Mongolic
Mongolic_Fuxin	1BT22010200014	female	Unrelated Healthy	Mongolic
Mongolic_Fuxin	1BT22010200015	female	Unrelated Healthy	Mongolic
Mongolic_Fuxin	1BT22010200016	female	Unrelated Healthy	Mongolic
Mongolic_Fuxin	1BT22010200017	female	Unrelated Healthy	Mongolic
Mongolic_Fuxin	1BT22010200018	female	Unrelated Healthy	Mongolic
Mongolic_Fuxin	1BT22010200019	female	Unrelated Healthy	Mongolic
Mongolic_Fuxin	1BT22010200020	female	Unrelated Healthy	Mongolic
Mongolic_Fuxin	1BT22010200021	female	Unrelated Healthy	Mongolic
Mongolic_Fuxin	1BT22010200022	female	Unrelated Healthy	Mongolic
Mongolic_Fuxin	1BT22010200023	female	Unrelated Healthy	Mongolic
Mongolic_Fuxin	1BT22010200024	female	Unrelated Healthy	Mongolic
Mongolic_Fuxin	1BT22010200025	female	Unrelated Healthy	Mongolic
Mongolic_Fuxin	1BT22010200026	female	Unrelated Healthy	Mongolic
Mongolic_Fuxin	1BT22010200027	female	Unrelated Healthy	Mongolic
Mongolic_Fuxin	1BT22010200028	female	Unrelated Healthy	Mongolic
Mongolic_Fuxin	1BT22010200029	female	Unrelated Healthy	Mongolic
Mongolic_Fuxin	1BT22010200030	female	Unrelated Healthy	Mongolic
Mongolic_Fuxin	1BT22010200031	male	Unrelated Healthy	Mongolic
Mongolic_Fuxin	1BT22010200032	male	Unrelated Healthy	Mongolic
Mongolic_Fuxin	1BT22010200033	male	Unrelated Healthy	Mongolic
Mongolic_Fuxin	1BT22010200034	male	Unrelated Healthy	Mongolic
Mongolic_Fuxin	1BT22010200035	male	Unrelated Healthy	Mongolic
Mongolic_Fuxin	1BT22010200036	male	Unrelated Healthy	Mongolic
Mongolic_Fuxin	1BT22010200037	male	Unrelated Healthy	Mongolic
Mongolic_Fuxin	1BT22010200038	male	Unrelated Healthy	Mongolic
