# Supplementary material for: Genomic insights into the genetic structure and population history of Mongolians in Liaoning Province
Source: Front Genet. 2022 Oct 12;13:947758. doi: 10.3389/fgene.2022.947758 (PMC9596793; doi:10.3389/fgene.2022.947758)
Supplement: Supplementary file 9 [file Table10.XLSX]

## Sheet: A
Supplementary Table 11A. Y chromosome lineages and mtDNA lineages of Mongolians.
A.The number of Y and mt DNA haplotype of Mongolians.
mtDNA	number		Y	number
A12	1		D1a1a1a1a2a~	2
A5b1b	1		O2a2b1a2a1a2	1
A8a1	1		O2a1a1b	1
B4	1		O1b2a1a1	1
B4a2	1		N1b1a2a~	1
B4c1b2c	1		O2a2b1a1a	1
B4i	1		N1a2b1b1	2
B5a1c	1		C2b1a3a1a~	1
C7b	1		O2a1c1a1a1a1a1b1a	1
D4b1b1	1		Q1a1a1a	1
D4h1b	1		O2a1c1a2a1a1	1
D4j	1
D4j1a1	1
D5a2a	2
F1a	1
F1e3	1
F2b	1
F2c1	1
G1c	2
G2a1	1
G2a4	1
G3a2	1
G3b	1
M10a1a1b	1
M7b1b	1
M7c1a2a1	1
M8a2b	1
R9b1a2a	1
R9c1a	2
U4b	1
Z1a1	1
Z3	1
Z3a1a	1

## Sheet: B
Supplementary Table 11B. The detailed information of mtDNA and Y lineage.
Gourpname	mtDNA	end_node_snp	Y	end_node_snp
1BT22010200001	B4c1b2c	['11440', '9128']	D1a1a1a1a2a~	['16411247 Z44637']
1BT22010200002	A5b1b	['16234']	O2a2b1a2a1a2	['14173991 F242', '16932715 CTS6493', '19371700 CTS10286', '19436515 CTS10401', '21127074 F563', '22821767 CTS10888', '23024318 F634', '23136102 CTS11492']
1BT22010200003	R9b1a2a	['12172', '16243', '16145']	NA	NA
1BT22010200004	R9c1a	['16256', '951', '11308', '14227']	O2a1a1b	['7157789 F915', '14033835 F1675', '17565842 F2528', '17602041 CTS7667', '17911458 F2633', '19195591 F2975', '23195006 F3417', '24510048 F3669']
1BT22010200005	B4	['16217']	NA	NA
1BT22010200006	B4a2	['9812']	NA	NA
1BT22010200007	M8a2b	['13050', '6671', '4670']	O1b2a1a1	['8239237 K7', '23238424 CTS11723']
1BT22010200008	F1e3	['150']	NA	NA
1BT22010200009	G1c	['9966']	N1b1a2a~	['2885905 CTS304']
1BT22010200010	D4h1b	['13708']	NA	NA
1BT22010200011	Z3a1a	['8931', '11075']	NA	NA
1BT22010200013	F1a	['16172']	O2a2b1a1a	['2800495 F8', '6840710 F42']
1BT22010200014	G2a1	['14200']	NA	NA
1BT22010200015	B5a1c	['10325']	NA	NA
1BT22010200016	C7b	['15928', '5918', '11101']	NA	NA
1BT22010200017	A8a1	['152', '8865', '6962', '12777']	NA	NA
1BT22010200018	G3b	['15927', '13477', '14605']	NA	NA
1BT22010200019	A12	['12720']	NA	NA
1BT22010200020	M10a1a1b	['146']	NA	NA
1BT22010200021	M7c1a2a1	['7961']	NA	NA
1BT22010200022	D4j	['11696']	NA	NA
1BT22010200023	Z3	['10208']	NA	NA
1BT22010200024	D4b1b1	['4859', '6410']	NA	NA
1BT22010200025	D5a2a	['16266']	NA	NA
1BT22010200026	D5a2a	['16266']	NA	NA
1BT22010200027	U4b	['7705']	NA	NA
1BT22010200028	G1c	['9966']	NA	NA
1BT22010200029	G2a4	['16319']	NA	NA
1BT22010200030	F2b	['4811']	NA	NA
1BT22010200031	Z1a1	['9494']	N1a2b1b1	['17447758 Z35099', '21664280 Z35102']
1BT22010200032	F2c1	['11150']	C2b1a3a1a~	['7511046 Z31703']
1BT22010200033	R9c1a	['16256', '951', '11308', '14227']	O2a1c1a1a1a1a1b1a	['8229979 Y20933', '8559229 Z34692', '14009902 Y20936', '14971945 Y20938', '16612157 Y20940', '17050875 Y20942', '18687254 Y20943', '18722086 Y21444', '19217227 Y21446', '19348489 Y20946', '19402245 Y20947', '22175103 Y21447']
1BT22010200035	D4j1a1	['15295']	N1a2b1b1	['7841761 Z35092', '17271496 Z35097', '17447758 Z35099', '21664280 Z35102']
1BT22010200036	B4i	['6302']	Q1a1a1a	['19299147 F4528']
1BT22010200037	M7b1b	['16179', '14053', '16362', '958', '12358', '14314']	D1a1a1a1a2a~	['16411247 Z44637']
1BT22010200038	G3a2	['152', '7621']	O2a1c1a2a1a1	['8522678 F1273', '16341947 F20597', '16792927 CTS6279', '21825917 F3256', '22206586 F3309', '22886593 F25545', '22948457 F25621', '23454208 F3434']
