# Supplementary material for: Genomic insights into the genetic structure and population history of Mongolians in Liaoning Province
Source: Front Genet. 2022 Oct 12;13:947758. doi: 10.3389/fgene.2022.947758 (PMC9596793; doi:10.3389/fgene.2022.947758)
Supplement: Supplementary file 10 [file Table5.XLSX]

## Sheet: A
Supplementary Table 5A. Outgroup-f3 results in the form f3 (Mongolian_Fuxin, Mondern Population; Yoruba)
Source 1	Source 2	Target	f_3	std. err	Z	SNPs
Mongolian_FX	CHS.SG	Yoruba.DG	0.201781	0.002207	91.411	133178
Mongolian_FX	Mongolian_Baotou	Yoruba.DG	0.194149	0.002133	91.005	133165
Mongolian_FX	CHB.SG	Yoruba.DG	0.202108	0.002229	90.672	133168
Mongolian_FX	JPT.SG	Yoruba.DG	0.200667	0.002224	90.228	133142
Mongolian_FX	Japanese.DG	Yoruba.DG	0.199529	0.002258	88.364	132797
Mongolian_FX	Naxi.DG	Yoruba.DG	0.19888	0.002268	87.708	132818
Mongolian_FX	Dai.DG	Yoruba.DG	0.195419	0.002231	87.594	132856
Mongolian_FX	Han.DG	Yoruba.DG	0.202968	0.002332	87.03	132823
Mongolian_FX	Oroqen.DG	Yoruba.DG	0.199201	0.002289	87.019	132759
Mongolian_FX	Even.DG	Yoruba.DG	0.195354	0.002248	86.882	132783
Mongolian_FX	Tibetan.DG	Yoruba.DG	0.192248	0.002224	86.423	132793
Mongolian_FX	Tujia.DG	Yoruba.DG	0.200065	0.002321	86.212	132760
Mongolian_FX	Buryat.SG	Yoruba.DG	0.190868	0.002219	86.003	132789
Mongolian_FX	Korean.DG	Yoruba.DG	0.20235	0.002353	85.992	132774
Mongolian_FX	Mongola.DG	Yoruba.DG	0.197934	0.002304	85.927	132777
Mongolian_FX	Miao.DG	Yoruba.DG	0.200946	0.002348	85.579	132767
Mongolian_FX	Yi.DG	Yoruba.DG	0.199235	0.002328	85.566	132772
Mongolian_FX	Kinh.DG	Yoruba.DG	0.196532	0.002302	85.359	132758
Mongolian_FX	Ulchi.DG	Yoruba.DG	0.199615	0.002344	85.169	132766
Mongolian_FX	Xibo.DG	Yoruba.DG	0.198856	0.002336	85.113	132776
Mongolian_FX	She.DG	Yoruba.DG	0.20127	0.002366	85.066	132743
Mongolian_FX	Thai.DG	Yoruba.DG	0.189171	0.002233	84.719	132787
Mongolian_FX	Tu.DG	Yoruba.DG	0.194028	0.002296	84.518	132775
Mongolian_FX	Ami.DG	Yoruba.DG	0.198765	0.002354	84.433	132784
Mongolian_FX	Igorot.DG	Yoruba.DG	0.19689	0.00234	84.129	132770
Mongolian_FX	Sherpa.DG	Yoruba.DG	0.194088	0.002313	83.924	132795
Mongolian_FX	China_Lahu.DG	Yoruba.DG	0.194849	0.002324	83.826	132774
Mongolian_FX	Hezhen.DG	Yoruba.DG	0.199461	0.002383	83.713	132771
Mongolian_FX	Yakut.DG	Yoruba.DG	0.191138	0.002373	80.559	132764
Mongolian_FX	Daur.DG	Yoruba.DG	0.198907	0.002486	79.998	132424
Mongolian_FX	Mixe.DG	Yoruba.DG	0.1814	0.002286	79.358	132823
Mongolian_FX	Surui.DG	Yoruba.DG	0.183665	0.002332	78.744	132778
Mongolian_FX	Altaian.DG	Yoruba.DG	0.181612	0.002329	77.985	132594
Mongolian_FX	Uyghur.DG	Yoruba.DG	0.166366	0.002138	77.803	132850
Mongolian_FX	Atayal.DG	Yoruba.DG	0.196758	0.002567	76.641	132517
Mongolian_FX	Tajik.DG	Yoruba.DG	0.137269	0.001906	72.008	132920
Mongolian_FX	French.DG	Yoruba.DG	0.132952	0.001901	69.941	132960
Mongolian_FX	Turkish.DG	Yoruba.DG	0.133955	0.001929	69.427	132895
Mongolian_FX	Papuan.DG	Yoruba.DG	0.147224	0.002136	68.918	132928
Mongolian_FX	English.DG	Yoruba.DG	0.130914	0.001909	68.566	132906
Mongolian_FX	Spanish.DG	Yoruba.DG	0.128152	0.001908	67.171	132880
Mongolian_FX	Australian.DG	Yoruba.DG	0.149116	0.002237	66.66	132800

## Sheet: B
Supplementary Table 5B. Outgroup-f3 results in the form f3 (Mongolian_Fuxin, Ancient Population; Yoruba)
Source 1	Source 2	Target	f_3	std. err	Z	SNPs
Mongolian_FX	China_YR_MN	Yoruba.DG	0.201994	0.002337	86.427	131836
Mongolian_FX	China_YR_LBIA	Yoruba.DG	0.201557	0.002333	86.401	131685
Mongolian_FX	China_WLR_LN	Yoruba.DG	0.201342	0.002463	81.742	109063
Mongolian_FX	China_Upper_YR_IA	Yoruba.DG	0.201128	0.002393	84.063	127403
Mongolian_FX	China_Shimao_LN	Yoruba.DG	0.200959	0.002365	84.972	131072
Mongolian_FX	China_YR_LN	Yoruba.DG	0.200943	0.002284	87.97	132623
Mongolian_FX	China_WLR_BA	Yoruba.DG	0.200715	0.002874	69.84	71343
Mongolian_FX	China_WLR_MN	Yoruba.DG	0.200354	0.002459	81.483	131723
Mongolian_FX	Mongolia_EIA_8	Yoruba.DG	0.200122	0.002806	71.313	94888
Mongolian_FX	China_Upper_YR_LN	Yoruba.DG	0.199843	0.002305	86.684	131379
Mongolian_FX	Russia_MN_Boisman	Yoruba.DG	0.199302	0.002322	85.837	118549
Mongolian_FX	Mongolia_LBA_Ulaanzukh_2	Yoruba.DG	0.199115	0.002476	80.428	108411
Mongolian_FX	Russia_DevilsCave_N.SG	Yoruba.DG	0.199089	0.002326	85.595	132731
Mongolian_FX	China_NEastAsia_Coastal_EN	Yoruba.DG	0.198754	0.002376	83.639	121817
Mongolian_FX	Mongolia_East_N	Yoruba.DG	0.198409	0.002471	80.28	115159
Mongolian_FX	China_HMMH_MN	Yoruba.DG	0.197953	0.002955	67	78549
Mongolian_FX	Taiwan_Hanben_IA	Yoruba.DG	0.196047	0.002226	88.083	131880
Mongolian_FX	China_NEastAsia_Inland_EN	Yoruba.DG	0.196016	0.002693	72.775	100892
Mongolian_FX	Taiwan_Gongguan	Yoruba.DG	0.195868	0.002873	68.172	82308
Mongolian_FX	Mongolia_North_N	Yoruba.DG	0.195811	0.002301	85.097	123246
Mongolian_FX	Mongolia_EIA_SlabGrave_1	Yoruba.DG	0.195715	0.002217	88.287	128365
Mongolian_FX	Nepal_Mebrak_2125BP.SG	Yoruba.DG	0.194245	0.002874	67.596	87314
Mongolian_FX	Nepal_Samdzong_1500BP.SG	Yoruba.DG	0.193206	0.002247	85.981	132727
Mongolian_FX	Nepal_Chokhopani_2800BP.SG	Yoruba.DG	0.193039	0.002481	77.797	132474
Mongolian_FX	Mongolia_IA_Xianbei	Yoruba.DG	0.192879	0.002731	70.63	97593
Mongolian_FX	Mongolia_EIA_Xiongnu_7	Yoruba.DG	0.192312	0.002758	69.723	95643
Mongolian_FX	Mongolia_Chalcolithic_Afanasievo_2	Yoruba.DG	0.191734	0.002806	68.337	90882
Mongolian_FX	China_SEastAsia_Coastal_LN	Yoruba.DG	0.191319	0.002671	71.633	79176
Mongolian_FX	Mongolia_EIA_3	Yoruba.DG	0.190365	0.002634	72.276	89600
Mongolian_FX	Kyrgyzstan_Medieval_Nomad.SG	Yoruba.DG	0.18928	0.002292	82.582	125525
Mongolian_FX	Mongolia_LBA_CenterWest_4	Yoruba.DG	0.186849	0.002177	85.842	125744
Mongolian_FX	Mongolia_BA_1	Yoruba.DG	0.186526	0.00273	68.332	100035
Mongolian_FX	Mongolia_EBA_Ulgii_1	Yoruba.DG	0.18386	0.002338	78.631	118250
Mongolian_FX	Mongolia_LBA_Khovsgol_6	Yoruba.DG	0.18271	0.002134	85.623	130036
Mongolian_FX	Mongolia_MBA_Munkhkhairkhan_1	Yoruba.DG	0.182655	0.002384	76.618	118489
Mongolian_FX	Mongolia_LBA_MongunTaiga_1	Yoruba.DG	0.180734	0.003201	56.455	61331
Mongolian_FX	Japan_HG_Jomon	Yoruba.DG	0.178155	0.002544	70.036	109807
Mongolian_FX	Mongolia_MBA_Munkhkhairkhan_2	Yoruba.DG	0.173113	0.002724	63.556	98624
Mongolian_FX	China_Xinjian_IA.SG	Yoruba.DG	0.167662	0.002459	68.171	93430
Mongolian_FX	Mongolia_EIA_5	Yoruba.DG	0.162653	0.002534	64.179	88462
Mongolian_FX	Kazakhstan_Central_Saka.SG	Yoruba.DG	0.161404	0.002223	72.614	127004
Mongolian_FX	Mongolia_EIA_Sagly_4	Yoruba.DG	0.160255	0.001979	80.966	129473
Mongolian_FX	Mongolia_LBA_MongunTaiga_3	Yoruba.DG	0.15997	0.002233	71.641	117261
Mongolian_FX	Mongolia_LBA_CenterWest_5	Yoruba.DG	0.155519	0.002169	71.714	122825
Mongolian_FX	Mongolia_EIA_Pazyryk_6	Yoruba.DG	0.155437	0.002524	61.582	97047
Mongolian_FX	Mongolia_EIA_2	Yoruba.DG	0.155188	0.002578	60.19	95072
Mongolian_FX	Kyrgyzstan_TianShan_Hun.SG	Yoruba.DG	0.155158	0.001966	78.937	132925
Mongolian_FX	Kazakhstan_IA_Tasbas	Yoruba.DG	0.150942	0.002871	52.573	60856
Mongolian_FX	Kyrgyzstan_TianShan_Saka.SG	Yoruba.DG	0.148568	0.001953	76.07	130340
Mongolian_FX	Mongolia_EBA_Chemurchek_2	Yoruba.DG	0.14694	0.002267	64.811	108234
Mongolian_FX	Kazakhstan_LBA_Molaly	Yoruba.DG	0.146544	0.00248	59.097	87036
Mongolian_FX	Russia_Samara_EBA_Yamnaya	Yoruba.DG	0.137119	0.001921	71.394	127230
Mongolian_FX	Russia_Caucasus_EBA_Yamnaya	Yoruba.DG	0.137058	0.002276	60.227	89450
Mongolian_FX	Mongolia_Chalcolithic_Afanasievo_1	Yoruba.DG	0.136973	0.002552	53.676	95539
Mongolian_FX	Kazakhstan_MLBA_Alakul_Satan	Yoruba.DG	0.13677	0.002439	56.067	102112
Mongolian_FX	Russia_Andronovo.SG	Yoruba.DG	0.136629	0.002004	68.184	131688
Mongolian_FX	Russia_Afanasievo	Yoruba.DG	0.135964	0.00185	73.499	130381
Mongolian_FX	Kazakhstan_MLBA_OyDzhaylau	Yoruba.DG	0.135617	0.002059	65.865	117246
Mongolian_FX	Kazakhstan_MLBA_Karagash	Yoruba.DG	0.135614	0.002245	60.404	96339
Mongolian_FX	Russia_Kalmykia_EBA_Yamnaya.SG	Yoruba.DG	0.133874	0.001945	68.836	126916
Mongolian_FX	Russia_MLBA_Sintashta	Yoruba.DG	0.13363	0.001839	72.669	131041
Mongolian_FX	Russia_Alan.SG	Yoruba.DG	0.133163	0.00193	69.002	131930
Mongolian_FX	Kazakhstan_MLBA_Aktogai	Yoruba.DG	0.132431	0.002032	65.173	117706
Mongolian_FX	Kazakhstan_Maitan_MLBA_Alakul	Yoruba.DG	0.132291	0.001939	68.236	125702
Mongolian_FX	Kazakhstan_MLBA_Alakul_Lisakovskiy	Yoruba.DG	0.132045	0.002337	56.492	90213
Mongolian_FX	Uzbekistan_Bustan_BA	Yoruba.DG	0.130862	0.001995	65.597	113685
Mongolian_FX	Iran_Hasanlu_IA.SG	Yoruba.DG	0.129783	0.002357	55.057	114234
Mongolian_FX	Uzbekistan_SappaliTepe_BA	Yoruba.DG	0.129596	0.001828	70.907	129997
Mongolian_FX	Iran_Wezmeh_N.SG	Yoruba.DG	0.125506	0.002075	60.477	132678
Mongolian_FX	Iran_GanjDareh_N	Yoruba.DG	0.125126	0.001888	66.26	123392
Mongolian_FX	Iran_TepeAbdulHosein_N.SG	Yoruba.DG	0.124017	0.001992	62.262	122525

## Sheet: C
Supplementary Table 5C. Admixture-f3 results in the form f3 (Mondern Population, Mondern Population; Mongolian_Fuxin)
Source 1	Source 2	Target	f_3	std. err	Z	SNPs
French.DG	CHB.SG	Mongolian_FX	-0.005108	0.000258	-19.793	133156
Mongolian_Baotou	CHS.SG	Mongolian_FX	-0.001515	8e-05	-19.021	136773
CHB.SG	Spanish.DG	Mongolian_FX	-0.004999	0.000264	-18.961	133122
Turkish.DG	CHB.SG	Mongolian_FX	-0.004975	0.000263	-18.898	133134
English.DG	CHB.SG	Mongolian_FX	-0.005203	0.00028	-18.612	133131
Tajik.DG	CHB.SG	Mongolian_FX	-0.004808	0.00026	-18.501	133128
French.DG	CHS.SG	Mongolian_FX	-0.005057	0.000274	-18.458	133144
Even.DG	CHS.SG	Mongolian_FX	-0.004598	0.000254	-18.137	133080
Even.DG	CHB.SG	Mongolian_FX	-0.003718	0.000213	-17.435	133091
Turkish.DG	CHS.SG	Mongolian_FX	-0.004932	0.000288	-17.125	133125
Buryat.SG	CHS.SG	Mongolian_FX	-0.003557	0.000209	-17.057	136646
English.DG	CHS.SG	Mongolian_FX	-0.005196	0.000306	-16.998	133118
Tajik.DG	CHS.SG	Mongolian_FX	-0.004765	0.000282	-16.915	133114
CHS.SG	Spanish.DG	Mongolian_FX	-0.004886	0.00029	-16.848	133114
Yakut.DG	CHS.SG	Mongolian_FX	-0.004472	0.000268	-16.671	133068
Yakut.DG	CHB.SG	Mongolian_FX	-0.003511	0.000218	-16.137	133085
Mongolian_Baotou	CHB.SG	Mongolian_FX	-0.001166	7.5e-05	-15.458	136765
Ulchi.DG	CHS.SG	Mongolian_FX	-0.003482	0.00023	-15.107	133060
Oroqen.DG	CHS.SG	Mongolian_FX	-0.003519	0.000243	-14.468	133060
Buryat.SG	CHB.SG	Mongolian_FX	-0.002654	0.000188	-14.093	136659
Ulchi.DG	CHB.SG	Mongolian_FX	-0.002854	0.000206	-13.84	133085
Oroqen.DG	CHB.SG	Mongolian_FX	-0.002941	0.00023	-12.796	133084
Uyghur.DG	CHB.SG	Mongolian_FX	-0.002762	0.000216	-12.761	133111
Uyghur.DG	CHS.SG	Mongolian_FX	-0.002992	0.000241	-12.396	133090
French.DG	JPT.SG	Mongolian_FX	-0.003806	0.000317	-12.009	133106
Mixe.DG	CHB.SG	Mongolian_FX	-0.002631	0.000235	-11.202	133106
Mixe.DG	CHS.SG	Mongolian_FX	-0.003033	0.000278	-10.911	133096
English.DG	JPT.SG	Mongolian_FX	-0.003497	0.000326	-10.711	133082
Altaian.DG	CHS.SG	Mongolian_FX	-0.003462	0.000324	-10.688	132873
Turkish.DG	JPT.SG	Mongolian_FX	-0.003236	0.00031	-10.436	133081
Surui.DG	CHS.SG	Mongolian_FX	-0.003233	0.000316	-10.229	133072
JPT.SG	Spanish.DG	Mongolian_FX	-0.003137	0.000322	-9.735	133064
CHS.SG	Hezhen.DG	Mongolian_FX	-0.002156	0.000234	-9.227	133068
Surui.DG	CHB.SG	Mongolian_FX	-0.002558	0.000277	-9.226	133092
Altaian.DG	CHB.SG	Mongolian_FX	-0.002572	0.000287	-8.945	132902
Tajik.DG	JPT.SG	Mongolian_FX	-0.002955	0.000331	-8.935	133075
Dai.DG	Oroqen.DG	Mongolian_FX	-0.004653	0.000533	-8.724	132405
Han.DG	English.DG	Mongolian_FX	-0.005924	0.000683	-8.679	132620
Mongolian_Baotou	Tujia.DG	Mongolian_FX	-0.001859	0.000219	-8.47	133067
Han.DG	Spanish.DG	Mongolian_FX	-0.005765	0.000693	-8.322	132579
Han.DG	Turkish.DG	Mongolian_FX	-0.005193	0.000629	-8.26	132589
Tujia.DG	Even.DG	Mongolian_FX	-0.005697	0.000691	-8.248	132235
Han.DG	French.DG	Mongolian_FX	-0.005219	0.000646	-8.077	132714
Han.DG	Buryat.SG	Mongolian_FX	-0.003817	0.000483	-7.895	132369
She.DG	Buryat.SG	Mongolian_FX	-0.004657	0.000596	-7.812	132256
Mongolian_Baotou	Han.DG	Mongolian_FX	-0.001452	0.000187	-7.752	133096
Dai.DG	Even.DG	Mongolian_FX	-0.004204	0.000545	-7.708	132422
Uyghur.DG	JPT.SG	Mongolian_FX	-0.002072	0.000272	-7.63	133040
Tujia.DG	Buryat.SG	Mongolian_FX	-0.00442	0.000589	-7.5	132269
Han.DG	Tajik.DG	Mongolian_FX	-0.0052	0.000694	-7.498	132584
Han.DG	Even.DG	Mongolian_FX	-0.004417	0.00059	-7.486	132337
CHB.SG	Hezhen.DG	Mongolian_FX	-0.001479	0.000203	-7.288	133088
Kinh.DG	Yakut.DG	Mongolian_FX	-0.005254	0.000729	-7.209	132258
Dai.DG	Ulchi.DG	Mongolian_FX	-0.003628	0.000504	-7.204	132402
Even.DG	She.DG	Mongolian_FX	-0.005097	0.000708	-7.202	132219
Kinh.DG	Buryat.SG	Mongolian_FX	-0.004238	0.000591	-7.176	132284
Oroqen.DG	She.DG	Mongolian_FX	-0.005099	0.000712	-7.161	132207
Ami.DG	Buryat.SG	Mongolian_FX	-0.004557	0.00064	-7.123	132307
Papuan.DG	CHB.SG	Mongolian_FX	-0.00163	0.00023	-7.092	133153
Miao.DG	Yakut.DG	Mongolian_FX	-0.0047	0.000673	-6.979	132252
Han.DG	Yakut.DG	Mongolian_FX	-0.004249	0.000611	-6.948	132334
Tujia.DG	French.DG	Mongolian_FX	-0.005027	0.000725	-6.93	132653
She.DG	Spanish.DG	Mongolian_FX	-0.005682	0.000823	-6.903	132495
Dai.DG	Buryat.SG	Mongolian_FX	-0.002988	0.000433	-6.902	135988
French.DG	Japanese.DG	Mongolian_FX	-0.004453	0.000655	-6.795	132693
Mongolian_Baotou	Dai.DG	Mongolian_FX	-0.001104	0.000166	-6.638	136674
Ulchi.DG	China_Lahu.DG	Mongolian_FX	-0.004602	0.000701	-6.569	132247
English.DG	Korean.DG	Mongolian_FX	-0.005179	0.000794	-6.527	132547
Kinh.DG	Even.DG	Mongolian_FX	-0.004633	0.000711	-6.517	132254
Igorot.DG	Yakut.DG	Mongolian_FX	-0.005241	0.000804	-6.516	132260
Tujia.DG	Turkish.DG	Mongolian_FX	-0.004806	0.000742	-6.479	132522
Han.DG	Oroqen.DG	Mongolian_FX	-0.003413	0.000535	-6.38	132319
Han.DG	Ulchi.DG	Mongolian_FX	-0.003477	0.000545	-6.379	132308
Korean.DG	French.DG	Mongolian_FX	-0.004708	0.000744	-6.332	132654
Tujia.DG	English.DG	Mongolian_FX	-0.00515	0.00082	-6.278	132542
Ami.DG	Even.DG	Mongolian_FX	-0.004866	0.000778	-6.252	132280
Even.DG	China_Lahu.DG	Mongolian_FX	-0.004493	0.000724	-6.205	132283
Atayal.DG	Oroqen.DG	Mongolian_FX	-0.005997	0.000975	-6.151	131954
She.DG	Ulchi.DG	Mongolian_FX	-0.004157	0.00068	-6.111	132201
Mongolian_Baotou	Ami.DG	Mongolian_FX	-0.001463	0.00024	-6.101	133081
Miao.DG	French.DG	Mongolian_FX	-0.004706	0.000775	-6.073	132665
She.DG	Turkish.DG	Mongolian_FX	-0.004812	0.000793	-6.065	132501
Korean.DG	Spanish.DG	Mongolian_FX	-0.004741	0.000794	-5.969	132512
Australian.DG	CHB.SG	Mongolian_FX	-0.001537	0.000258	-5.967	133075
Miao.DG	Turkish.DG	Mongolian_FX	-0.004732	0.000807	-5.862	132542
Tajik.DG	Korean.DG	Mongolian_FX	-0.004476	0.000765	-5.854	132531
Dai.DG	Yakut.DG	Mongolian_FX	-0.003218	0.000555	-5.798	132422
Tujia.DG	Spanish.DG	Mongolian_FX	-0.00452	0.000782	-5.778	132511
French.DG	She.DG	Mongolian_FX	-0.004465	0.000775	-5.764	132642
Miao.DG	Even.DG	Mongolian_FX	-0.003661	0.000636	-5.761	132254
Mongolian_Baotou	Igorot.DG	Mongolian_FX	-0.001503	0.000263	-5.707	133071
Mongolian_Baotou	Miao.DG	Mongolian_FX	-0.001339	0.000235	-5.703	133078
Mongolian_Baotou	She.DG	Mongolian_FX	-0.001256	0.000225	-5.586	133053
Tujia.DG	Ulchi.DG	Mongolian_FX	-0.003591	0.00065	-5.526	132215
Igorot.DG	Tibetan.DG	Mongolian_FX	-0.003906	0.00071	-5.502	132293
English.DG	She.DG	Mongolian_FX	-0.004577	0.000833	-5.495	132516
Yakut.DG	China_Lahu.DG	Mongolian_FX	-0.003892	0.000711	-5.471	132277
Mongolian_Baotou	Kinh.DG	Mongolian_FX	-0.001223	0.000226	-5.407	133066
Miao.DG	Spanish.DG	Mongolian_FX	-0.004351	0.00081	-5.375	132516
Kinh.DG	Oroqen.DG	Mongolian_FX	-0.00378	0.000704	-5.373	132232
Turkish.DG	Japanese.DG	Mongolian_FX	-0.003651	0.000683	-5.349	132580
Han.DG	Altaian.DG	Mongolian_FX	-0.004231	0.000798	-5.304	132133
Tujia.DG	Surui.DG	Mongolian_FX	-0.004539	0.000869	-5.224	132259
Tujia.DG	Yakut.DG	Mongolian_FX	-0.003606	0.000691	-5.218	132244
Ami.DG	Yakut.DG	Mongolian_FX	-0.004028	0.000778	-5.179	132276
Tujia.DG	Oroqen.DG	Mongolian_FX	-0.003543	0.000685	-5.175	132227
Mixe.DG	Korean.DG	Mongolian_FX	-0.003811	0.000739	-5.159	132332
Mongolian_Baotou	Atayal.DG	Mongolian_FX	-0.001609	0.000313	-5.143	132848
Atayal.DG	Yakut.DG	Mongolian_FX	-0.004987	0.001002	-4.975	131968
Miao.DG	English.DG	Mongolian_FX	-0.003991	0.000804	-4.962	132544
Yi.DG	Turkish.DG	Mongolian_FX	-0.003884	0.000794	-4.893	132540
Kinh.DG	Altaian.DG	Mongolian_FX	-0.004443	0.000928	-4.788	132052
Even.DG	Naxi.DG	Mongolian_FX	-0.002686	0.000568	-4.727	132345
Ami.DG	Oroqen.DG	Mongolian_FX	-0.003875	0.00082	-4.725	132252
Atayal.DG	Buryat.SG	Mongolian_FX	-0.003776	0.0008	-4.721	132005
Igorot.DG	Buryat.SG	Mongolian_FX	-0.002991	0.000639	-4.682	132292
Miao.DG	Buryat.SG	Mongolian_FX	-0.002633	0.000566	-4.652	132281
Tujia.DG	Tajik.DG	Mongolian_FX	-0.00364	0.000783	-4.647	132515
Thai.DG	Ulchi.DG	Mongolian_FX	-0.003165	0.000682	-4.638	132284
Korean.DG	Turkish.DG	Mongolian_FX	-0.003719	0.000813	-4.576	132530
English.DG	Japanese.DG	Mongolian_FX	-0.003333	0.000736	-4.526	132586
Tajik.DG	She.DG	Mongolian_FX	-0.003605	0.0008	-4.504	132509
Tujia.DG	Hezhen.DG	Mongolian_FX	-0.002981	0.000664	-4.492	132207
Uyghur.DG	Japanese.DG	Mongolian_FX	-0.002681	0.000607	-4.415	132450
Xibo.DG	CHS.SG	Mongolian_FX	-0.001065	0.000243	-4.383	133066
Japanese.DG	Spanish.DG	Mongolian_FX	-0.003078	0.000707	-4.356	132558
Oroqen.DG	Naxi.DG	Mongolian_FX	-0.002504	0.000577	-4.337	132323
Kinh.DG	Ulchi.DG	Mongolian_FX	-0.002849	0.000667	-4.27	132230
Thai.DG	Oroqen.DG	Mongolian_FX	-0.002927	0.000687	-4.259	132300
Thai.DG	Even.DG	Mongolian_FX	-0.002821	0.000663	-4.255	132311
Han.DG	Hezhen.DG	Mongolian_FX	-0.002371	0.000557	-4.253	132318
Yi.DG	Yakut.DG	Mongolian_FX	-0.002867	0.000685	-4.186	132262
Miao.DG	Uyghur.DG	Mongolian_FX	-0.002811	0.000672	-4.184	132410
Yi.DG	French.DG	Mongolian_FX	-0.003171	0.000763	-4.154	132681
Miao.DG	Altaian.DG	Mongolian_FX	-0.003737	0.000919	-4.065	132053
Atayal.DG	Hezhen.DG	Mongolian_FX	-0.003724	0.000918	-4.056	131951
Mongolian_Baotou	Korean.DG	Mongolian_FX	-0.000853	0.000211	-4.049	133078
Igorot.DG	Hezhen.DG	Mongolian_FX	-0.002877	0.000712	-4.042	132234
Igorot.DG	Even.DG	Mongolian_FX	-0.003165	0.000787	-4.021	132259
Mongolian_Baotou	China_Lahu.DG	Mongolian_FX	-0.000945	0.000235	-4.013	133083
Turkish.DG	Naxi.DG	Mongolian_FX	-0.002645	0.00066	-4.008	132601
English.DG	Naxi.DG	Mongolian_FX	-0.002827	0.000708	-3.992	132615
Han.DG	Uyghur.DG	Mongolian_FX	-0.002253	0.000571	-3.947	132459
Miao.DG	Hezhen.DG	Mongolian_FX	-0.002603	0.000667	-3.906	132231
Han.DG	Mixe.DG	Mongolian_FX	-0.002521	0.000647	-3.896	132418
Yakut.DG	She.DG	Mongolian_FX	-0.002724	0.000703	-3.873	132224
Uyghur.DG	Korean.DG	Mongolian_FX	-0.002604	0.000677	-3.845	132390
Ulchi.DG	Naxi.DG	Mongolian_FX	-0.002025	0.000527	-3.844	132318
Dai.DG	Hezhen.DG	Mongolian_FX	-0.001904	0.000496	-3.836	132406
Dai.DG	Altaian.DG	Mongolian_FX	-0.002449	0.000643	-3.81	132221
Atayal.DG	Ulchi.DG	Mongolian_FX	-0.003824	0.001014	-3.771	131947
Atayal.DG	Even.DG	Mongolian_FX	-0.003835	0.001023	-3.749	131973
Miao.DG	Xibo.DG	Mongolian_FX	-0.002401	0.000647	-3.711	132254
Yi.DG	Spanish.DG	Mongolian_FX	-0.003077	0.000833	-3.694	132530
Igorot.DG	Oroqen.DG	Mongolian_FX	-0.002826	0.000766	-3.691	132234
Miao.DG	Tajik.DG	Mongolian_FX	-0.003034	0.000825	-3.68	132547
Daur.DG	CHB.SG	Mongolian_FX	-0.001045	0.000286	-3.653	132757
Yakut.DG	JPT.SG	Mongolian_FX	-0.000993	0.000275	-3.61	133004
Altaian.DG	Naxi.DG	Mongolian_FX	-0.002608	0.000728	-3.585	132150
Tajik.DG	Atayal.DG	Mongolian_FX	-0.004056	0.001134	-3.577	132283
Igorot.DG	Altaian.DG	Mongolian_FX	-0.003781	0.001058	-3.573	132057
Miao.DG	Oroqen.DG	Mongolian_FX	-0.0025	0.000702	-3.563	132232
She.DG	Hezhen.DG	Mongolian_FX	-0.002422	0.000685	-3.533	132196
Daur.DG	CHS.SG	Mongolian_FX	-0.001176	0.000334	-3.521	132731
Oroqen.DG	China_Lahu.DG	Mongolian_FX	-0.002551	0.000726	-3.514	132260
Atayal.DG	Tibetan.DG	Mongolian_FX	-0.003334	0.000961	-3.471	132011
Thai.DG	Yakut.DG	Mongolian_FX	-0.002523	0.000731	-3.45	132320
French.DG	Naxi.DG	Mongolian_FX	-0.002121	0.000623	-3.403	132710
Sherpa.DG	Igorot.DG	Mongolian_FX	-0.002607	0.000776	-3.361	132287
Yi.DG	Ulchi.DG	Mongolian_FX	-0.002238	0.000679	-3.295	132232
Thai.DG	Buryat.SG	Mongolian_FX	-0.001849	0.000562	-3.292	132338
Tu.DG	Oroqen.DG	Mongolian_FX	-0.002152	0.000659	-3.267	132257
Tujia.DG	Daur.DG	Mongolian_FX	-0.00289	0.000916	-3.156	131855
Korean.DG	Buryat.SG	Mongolian_FX	-0.001777	0.000564	-3.15	132281
Tujia.DG	Mixe.DG	Mongolian_FX	-0.002468	0.000784	-3.149	132335
Tajik.DG	Naxi.DG	Mongolian_FX	-0.002084	0.000666	-3.127	132605
Dai.DG	Tibetan.DG	Mongolian_FX	-0.001458	0.000469	-3.11	132441
Igorot.DG	French.DG	Mongolian_FX	-0.002511	0.000814	-3.086	132665
Korean.DG	Yakut.DG	Mongolian_FX	-0.002135	0.000694	-3.078	132251
English.DG	Ami.DG	Mongolian_FX	-0.002897	0.000949	-3.053	132570

## Sheet: D
Supplementary Table 5D. Admixture-f3 results in the form f3 (Ancient Population, Ancient Population; Mongolian_Fuxin)
Source 1	Source 2	Target	f_3	std. err	Z	SNPs
China_YR_LN	Russia_MLBA_Sintashta	Mongolian_FX	-0.004741	0.000525	-9.037	134080
China_YR_LN	Russia_Samara_EBA_Yamnaya	Mongolian_FX	-0.005592	0.000623	-8.98	129873
China_YR_LN	Russia_Andronovo.SG	Mongolian_FX	-0.006185	0.000699	-8.85	134520
China_YR_LN	Kazakhstan_MLBA_OyDzhaylau	Mongolian_FX	-0.005251	0.000647	-8.118	119596
China_YR_LN	Kazakhstan_Maitan_MLBA_Alakul	Mongolian_FX	-0.004602	0.000595	-7.732	128390
China_YR_LBIA	Russia_MLBA_Sintashta	Mongolian_FX	-0.004514	0.000596	-7.579	133222
China_YR_LN	Russia_Alan.SG	Mongolian_FX	-0.005042	0.000668	-7.543	134814
China_YR_LBIA	Kyrgyzstan_TianShan_Hun.SG	Mongolian_FX	-0.003655	0.000489	-7.474	134947
China_YR_LN	Russia_Afanasievo	Mongolian_FX	-0.00396	0.000531	-7.465	133370
China_YR_LN	Mongolia_EIA_Sagly_4	Mongolian_FX	-0.003186	0.000446	-7.137	132387
China_YR_LBIA	Russia_Samara_EBA_Yamnaya	Mongolian_FX	-0.005063	0.000718	-7.056	129100
China_YR_LN	Kazakhstan_MLBA_Aktogai	Mongolian_FX	-0.004439	0.00063	-7.046	120091
China_YR_LBIA	Russia_Afanasievo	Mongolian_FX	-0.004232	0.00061	-6.934	132536
Taiwan_Hanben_IA	Kyrgyzstan_Medieval_Nomad.SG	Mongolian_FX	-0.003787	0.000547	-6.927	127509
China_YR_LBIA	Russia_Alan.SG	Mongolian_FX	-0.005179	0.00075	-6.909	133841
China_YR_LBIA	Kazakhstan_MLBA_Aktogai	Mongolian_FX	-0.005158	0.000767	-6.726	119562
China_YR_LBIA	Mongolia_EIA_Sagly_4	Mongolian_FX	-0.003318	0.0005	-6.642	131589
China_YR_MN	Russia_MLBA_Sintashta	Mongolian_FX	-0.004862	0.000734	-6.628	133302
China_YR_LN	Kyrgyzstan_TianShan_Saka.SG	Mongolian_FX	-0.003728	0.000563	-6.62	133152
China_YR_LBIA	Kazakhstan_Maitan_MLBA_Alakul	Mongolian_FX	-0.004556	0.000691	-6.597	127717
China_YR_LN	Kyrgyzstan_TianShan_Hun.SG	Mongolian_FX	-0.002892	0.00045	-6.42	135923
China_Upper_YR_LN	Russia_MLBA_Sintashta	Mongolian_FX	-0.004456	0.000698	-6.386	132782
China_Upper_YR_LN	Kazakhstan_MLBA_Aktogai	Mongolian_FX	-0.005063	0.000798	-6.344	118953
China_Upper_YR_LN	Russia_Afanasievo	Mongolian_FX	-0.004264	0.000682	-6.25	132100
China_YR_LN	Uzbekistan_SappaliTepe_BA	Mongolian_FX	-0.00349	0.000559	-6.239	132939
China_YR_LN	Russia_Kalmykia_EBA_Yamnaya.SG	Mongolian_FX	-0.004065	0.000657	-6.184	129568
China_YR_LBIA	Kazakhstan_MLBA_Alakul_Satan	Mongolian_FX	-0.006553	0.001066	-6.149	103477
China_YR_LBIA	Russia_Kalmykia_EBA_Yamnaya.SG	Mongolian_FX	-0.004765	0.000788	-6.046	128759
China_Upper_YR_LN	Kazakhstan_Maitan_MLBA_Alakul	Mongolian_FX	-0.004708	0.000792	-5.945	127166
China_YR_MN	Russia_Afanasievo	Mongolian_FX	-0.004202	0.00072	-5.839	132617
China_YR_LBIA	Uzbekistan_Bustan_BA	Mongolian_FX	-0.004748	0.000814	-5.83	115498
China_YR_LBIA	Uzbekistan_SappaliTepe_BA	Mongolian_FX	-0.003538	0.000611	-5.79	132115
China_Upper_YR_LN	Kazakhstan_MLBA_OyDzhaylau	Mongolian_FX	-0.004974	0.000868	-5.731	118459
China_YR_LN	Kazakhstan_MLBA_Alakul_Satan	Mongolian_FX	-0.005316	0.000938	-5.669	103861
China_YR_MN	Kazakhstan_Maitan_MLBA_Alakul	Mongolian_FX	-0.004823	0.000857	-5.625	127709
China_YR_LBIA	Kazakhstan_MLBA_OyDzhaylau	Mongolian_FX	-0.004532	0.000807	-5.618	119036
China_YR_LBIA	Russia_Andronovo.SG	Mongolian_FX	-0.004524	0.000815	-5.548	133587
China_Shimao_LN	Russia_Samara_EBA_Yamnaya	Mongolian_FX	-0.00558	0.001008	-5.534	128387
China_YR_MN	Kyrgyzstan_TianShan_Hun.SG	Mongolian_FX	-0.003351	0.000613	-5.465	135113
China_YR_MN	Russia_Andronovo.SG	Mongolian_FX	-0.005488	0.001008	-5.443	133710
China_Upper_YR_LN	Russia_Alan.SG	Mongolian_FX	-0.004588	0.000853	-5.38	133546
China_YR_LBIA	Kyrgyzstan_TianShan_Saka.SG	Mongolian_FX	-0.00365	0.000684	-5.333	132191
China_YR_LN	Mongolia_EBA_Chemurchek_2	Mongolian_FX	-0.003952	0.000746	-5.298	110268
China_Upper_YR_LN	Mongolia_Chalcolithic_Afanasievo_1	Mongolian_FX	-0.006728	0.001273	-5.284	96291
China_YR_MN	Kazakhstan_MLBA_Aktogai	Mongolian_FX	-0.004818	0.000917	-5.257	119509
China_Upper_YR_LN	Russia_Andronovo.SG	Mongolian_FX	-0.004548	0.000866	-5.25	133232
China_WLR_LN	Russia_Alan.SG	Mongolian_FX	-0.006629	0.001273	-5.209	110720
China_YR_MN	Kyrgyzstan_TianShan_Saka.SG	Mongolian_FX	-0.004303	0.000837	-5.142	132357
China_YR_LN	Mongolia_Chalcolithic_Afanasievo_1	Mongolian_FX	-0.00484	0.000946	-5.115	97147
China_YR_LN	Uzbekistan_Bustan_BA	Mongolian_FX	-0.003617	0.000711	-5.088	116010
China_YR_LN	Kazakhstan_Central_Saka.SG	Mongolian_FX	-0.003127	0.000622	-5.024	129682
Taiwan_Gongguan	Kazakhstan_Central_Saka.SG	Mongolian_FX	-0.007801	0.00156	-5.002	80298
China_YR_LN	Mongolia_LBA_CenterWest_5	Mongolian_FX	-0.003468	0.000695	-4.991	125274
China_YR_LN	Kazakhstan_MLBA_Karagash	Mongolian_FX	-0.004309	0.000865	-4.979	98028
China_Shimao_LN	Uzbekistan_SappaliTepe_BA	Mongolian_FX	-0.004614	0.000931	-4.958	131416
China_YR_LBIA	Kazakhstan_MLBA_Karagash	Mongolian_FX	-0.005062	0.001025	-4.939	97709
China_YR_MN	Kazakhstan_MLBA_OyDzhaylau	Mongolian_FX	-0.004753	0.000968	-4.909	118991
China_Upper_YR_IA	Russia_Afanasievo	Mongolian_FX	-0.003877	0.000805	-4.818	128204
China_YR_LBIA	Russia_Caucasus_EBA_Yamnaya	Mongolian_FX	-0.004881	0.001019	-4.792	90733
China_Shimao_LN	Iran_GanjDareh_N	Mongolian_FX	-0.005377	0.001124	-4.785	124631
China_YR_MN	Russia_Samara_EBA_Yamnaya	Mongolian_FX	-0.004313	0.000902	-4.784	129137
China_YR_LN	Russia_Caucasus_EBA_Yamnaya	Mongolian_FX	-0.00412	0.000868	-4.749	90996
China_YR_LN	Kazakhstan_MLBA_Alakul_Lisakovskiy	Mongolian_FX	-0.004343	0.000917	-4.736	91814
China_Shimao_LN	Kazakhstan_MLBA_OyDzhaylau	Mongolian_FX	-0.005233	0.001116	-4.688	118370
China_Shimao_LN	Russia_MLBA_Sintashta	Mongolian_FX	-0.004131	0.000884	-4.671	132519
China_YR_LBIA	Iran_TepeAbdulHosein_N.SG	Mongolian_FX	-0.003795	0.000817	-4.644	124316
China_YR_LN	Iran_Wezmeh_N.SG	Mongolian_FX	-0.003964	0.000858	-4.619	135486
China_Shimao_LN	Iran_Hasanlu_IA.SG	Mongolian_FX	-0.006952	0.001515	-4.588	115224
China_Shimao_LN	Russia_Alan.SG	Mongolian_FX	-0.004862	0.001068	-4.553	133211
China_YR_MN	Russia_Alan.SG	Mongolian_FX	-0.004289	0.000943	-4.546	134006
China_Shimao_LN	Kazakhstan_Maitan_MLBA_Alakul	Mongolian_FX	-0.004409	0.000974	-4.528	126988
China_WLR_LN	Russia_MLBA_Sintashta	Mongolian_FX	-0.004354	0.000965	-4.511	110889
China_YR_LN	Iran_Hasanlu_IA.SG	Mongolian_FX	-0.004343	0.000968	-4.486	116528
China_WLR_LN	Kyrgyzstan_TianShan_Hun.SG	Mongolian_FX	-0.003617	0.000808	-4.476	111606
China_Shimao_LN	Russia_Kalmykia_EBA_Yamnaya.SG	Mongolian_FX	-0.004895	0.001097	-4.46	128094
China_YR_MN	Uzbekistan_SappaliTepe_BA	Mongolian_FX	-0.003542	0.000795	-4.458	132208
China_YR_LBIA	Iran_Hasanlu_IA.SG	Mongolian_FX	-0.004833	0.001095	-4.416	115781
China_YR_MN	Kazakhstan_MLBA_Alakul_Satan	Mongolian_FX	-0.006289	0.001428	-4.404	103403
China_WLR_LN	Iran_GanjDareh_N	Mongolian_FX	-0.005244	0.001192	-4.399	106117
Taiwan_Hanben_IA	Mongolia_BA_1	Mongolian_FX	-0.00338	0.000769	-4.396	101963
China_Shimao_LN	Russia_Afanasievo	Mongolian_FX	-0.003928	0.000897	-4.378	131819
China_YR_MN	Mongolia_EIA_Sagly_4	Mongolian_FX	-0.00275	0.000629	-4.373	131644
China_WLR_MN	Uzbekistan_SappaliTepe_BA	Mongolian_FX	-0.004319	0.000996	-4.335	132008
China_YR_LBIA	Mongolia_Chalcolithic_Afanasievo_1	Mongolian_FX	-0.004744	0.001096	-4.327	96831
Taiwan_Gongguan	Kyrgyzstan_TianShan_Hun.SG	Mongolian_FX	-0.004817	0.001114	-4.324	83924
China_YR_LN	Kazakhstan_IA_Tasbas	Mongolian_FX	-0.0049	0.001136	-4.313	61879
China_WLR_LN	Russia_Afanasievo	Mongolian_FX	-0.004266	0.000994	-4.291	110566
China_YR_LN	Mongolia_MBA_Munkhkhairkhan_1	Mongolian_FX	-0.003033	0.000715	-4.239	120781
China_WLR_LN	Kazakhstan_MLBA_Alakul_Satan	Mongolian_FX	-0.007751	0.001837	-4.22	89205
China_WLR_LN	Iran_TepeAbdulHosein_N.SG	Mongolian_FX	-0.006037	0.001431	-4.219	104098
China_YR_LN	Iran_TepeAbdulHosein_N.SG	Mongolian_FX	-0.003202	0.000763	-4.196	125093
China_Shimao_LN	Uzbekistan_Bustan_BA	Mongolian_FX	-0.004887	0.001172	-4.17	114832
China_Upper_YR_IA	Russia_MLBA_Sintashta	Mongolian_FX	-0.0032	0.000768	-4.168	128854
China_WLR_MN	Iran_Hasanlu_IA.SG	Mongolian_FX	-0.007011	0.001685	-4.161	115782
China_Upper_YR_LN	Uzbekistan_Bustan_BA	Mongolian_FX	-0.003906	0.000942	-4.145	114952
China_WLR_LN	Iran_Wezmeh_N.SG	Mongolian_FX	-0.006685	0.001613	-4.143	111248
China_Upper_YR_LN	Kyrgyzstan_TianShan_Saka.SG	Mongolian_FX	-0.003252	0.000789	-4.12	131916
China_YR_LN	Iran_GanjDareh_N	Mongolian_FX	-0.00287	0.000699	-4.104	126008
China_YR_MN	Iran_Wezmeh_N.SG	Mongolian_FX	-0.005273	0.001288	-4.093	134652
China_YR_MN	Iran_GanjDareh_N	Mongolian_FX	-0.00405	0.000992	-4.084	125385
China_WLR_LN	Uzbekistan_SappaliTepe_BA	Mongolian_FX	-0.003977	0.000978	-4.067	110265
China_YR_LBIA	Mongolia_EIA_3	Mongolian_FX	-0.004437	0.001114	-3.983	90770
China_WLR_MN	Kazakhstan_MLBA_Aktogai	Mongolian_FX	-0.004467	0.001123	-3.978	119324
China_YR_LBIA	Kazakhstan_MLBA_Alakul_Lisakovskiy	Mongolian_FX	-0.004402	0.001109	-3.969	91475
China_WLR_LN	Kazakhstan_MLBA_OyDzhaylau	Mongolian_FX	-0.005036	0.00127	-3.964	101502
Iran_Hasanlu_IA.SG	China_AmurRiver_EarlyN	Mongolian_FX	-0.007717	0.001947	-3.964	83331
China_Shimao_LN	Russia_Caucasus_EBA_Yamnaya	Mongolian_FX	-0.005346	0.001349	-3.961	90271
China_Upper_YR_LN	Uzbekistan_SappaliTepe_BA	Mongolian_FX	-0.002831	0.000718	-3.943	131667
China_YR_LBIA	Iran_GanjDareh_N	Mongolian_FX	-0.003054	0.000777	-3.932	125376
China_YR_LN	Mongolia_EIA_2	Mongolian_FX	-0.003709	0.000946	-3.923	96640
China_WLR_MN	Russia_MLBA_Sintashta	Mongolian_FX	-0.003705	0.000948	-3.908	133137
Taiwan_Gongguan	Mongolia_EIA_SlabGrave_1	Mongolian_FX	-0.003359	0.000861	-3.899	83660
China_YR_LN	Mongolia_EIA_Pazyryk_6	Mongolian_FX	-0.003763	0.000969	-3.884	98708
China_Shimao_LN	Kazakhstan_MLBA_Aktogai	Mongolian_FX	-0.00414	0.001075	-3.85	118858
China_Upper_YR_IA	Kyrgyzstan_TianShan_Saka.SG	Mongolian_FX	-0.003488	0.000915	-3.814	127687
China_WLR_LN	Kyrgyzstan_TianShan_Saka.SG	Mongolian_FX	-0.004164	0.001098	-3.793	109415
China_Shimao_LN	Mongolia_LBA_CenterWest_5	Mongolian_FX	-0.00438	0.001156	-3.788	123858
China_HMMH_MN	Taiwan_Hanben_IA	Mongolian_FX	-0.003511	0.00093	-3.777	79910
China_Upper_YR_LN	Iran_Hasanlu_IA.SG	Mongolian_FX	-0.004748	0.00126	-3.768	115463
Russia_DevilsCave_N.SG	Russia_MLBA_Sintashta	Mongolian_FX	-0.003209	0.000856	-3.748	134110
China_YR_LBIA	Iran_Wezmeh_N.SG	Mongolian_FX	-0.003799	0.001015	-3.744	134489
China_WLR_LN	Kyrgyzstan_Medieval_Nomad.SG	Mongolian_FX	-0.004693	0.001254	-3.743	105477
China_Upper_YR_LN	Russia_Samara_EBA_Yamnaya	Mongolian_FX	-0.003109	0.000832	-3.735	128616
China_NEastAsia_Coastal_EN	Russia_Kalmykia_EBA_Yamnaya.SG	Mongolian_FX	-0.003381	0.000908	-3.725	120321
China_Upper_YR_LN	Iran_GanjDareh_N	Mongolian_FX	-0.003393	0.000918	-3.695	124825
China_YR_MN	Kazakhstan_Central_Saka.SG	Mongolian_FX	-0.003432	0.000934	-3.673	128909
China_YR_MN	Russia_Kalmykia_EBA_Yamnaya.SG	Mongolian_FX	-0.003417	0.000935	-3.653	128842
China_YR_LBIA	Kazakhstan_Central_Saka.SG	Mongolian_FX	-0.002869	0.000787	-3.644	128751
China_Shimao_LN	Kazakhstan_MLBA_Alakul_Satan	Mongolian_FX	-0.00574	0.001579	-3.634	102840
China_Shimao_LN	Kazakhstan_MLBA_Alakul_Lisakovskiy	Mongolian_FX	-0.005439	0.001499	-3.629	90989
China_Shimao_LN	Kyrgyzstan_TianShan_Hun.SG	Mongolian_FX	-0.0026	0.000722	-3.6	134306
China_Upper_YR_LN	Kazakhstan_LBA_Molaly	Mongolian_FX	-0.004914	0.001365	-3.599	87741
China_Upper_YR_LN	Kyrgyzstan_TianShan_Hun.SG	Mongolian_FX	-0.0021	0.000585	-3.589	134663
China_YR_LBIA	Mongolia_BA_1	Mongolian_FX	-0.003833	0.00107	-3.581	101442
China_WLR_LN	Russia_Samara_EBA_Yamnaya	Mongolian_FX	-0.004046	0.001131	-3.578	108130
China_Upper_YR_IA	Kyrgyzstan_TianShan_Hun.SG	Mongolian_FX	-0.002356	0.000661	-3.564	130356
China_YR_LBIA	Kyrgyzstan_Medieval_Nomad.SG	Mongolian_FX	-0.002678	0.000756	-3.541	127170
China_Shimao_LN	Iran_TepeAbdulHosein_N.SG	Mongolian_FX	-0.004399	0.001245	-3.534	123693
China_YR_LN	Kazakhstan_LBA_Molaly	Mongolian_FX	-0.003506	0.000993	-3.532	88540
China_NEastAsia_Coastal_EN	Kyrgyzstan_TianShan_Saka.SG	Mongolian_FX	-0.002955	0.000837	-3.529	121802
China_YR_MN	Russia_Caucasus_EBA_Yamnaya	Mongolian_FX	-0.004423	0.001261	-3.507	90654
China_Shimao_LN	Mongolia_EIA_Sagly_4	Mongolian_FX	-0.002456	0.000705	-3.485	130846
China_YR_MN	Uzbekistan_Bustan_BA	Mongolian_FX	-0.003513	0.001008	-3.484	115465
China_YR_LN	Kyrgyzstan_Medieval_Nomad.SG	Mongolian_FX	-0.002234	0.000644	-3.468	128096
China_YR_LBIA	Kazakhstan_IA_Tasbas	Mongolian_FX	-0.004868	0.001409	-3.456	61701
China_Upper_YR_LN	Russia_Kalmykia_EBA_Yamnaya.SG	Mongolian_FX	-0.003065	0.00089	-3.443	128351
China_WLR_LN	Mongolia_EIA_Sagly_4	Mongolian_FX	-0.002731	0.000798	-3.422	110027
Russia_MN_Boisman	Russia_Alan.SG	Mongolian_FX	-0.003121	0.000913	-3.418	120158
Russia_DevilsCave_N.SG	Kazakhstan_MLBA_OyDzhaylau	Mongolian_FX	-0.003616	0.001062	-3.404	119540
China_Upper_YR_IA	Mongolia_EIA_Sagly_4	Mongolian_FX	-0.00228	0.000673	-3.389	127345
China_YR_LBIA	Kazakhstan_LBA_Molaly	Mongolian_FX	-0.0039	0.001157	-3.37	88255
China_WLR_BA	Kyrgyzstan_TianShan_Saka.SG	Mongolian_FX	-0.004797	0.001446	-3.318	71471
China_YR_LBIA	Mongolia_MBA_Munkhkhairkhan_2	Mongolian_FX	-0.003609	0.001088	-3.318	100055
China_YR_LBIA	Mongolia_LBA_CenterWest_5	Mongolian_FX	-0.002856	0.000864	-3.306	124585
China_WLR_MN	Kazakhstan_MLBA_OyDzhaylau	Mongolian_FX	-0.004255	0.001297	-3.281	118818
China_YR_MN	Mongolia_EBA_Chemurchek_2	Mongolian_FX	-0.003633	0.001113	-3.265	109792
China_Upper_YR_LN	Kazakhstan_MLBA_Karagash	Mongolian_FX	-0.003861	0.001186	-3.257	97129
China_YR_LN	Mongolia_LBA_MongunTaiga_3	Mongolian_FX	-0.002138	0.000659	-3.245	119523
China_Shimao_LN	Kyrgyzstan_TianShan_Saka.SG	Mongolian_FX	-0.003093	0.000961	-3.22	131564
Russia_DevilsCave_N.SG	Kazakhstan_MLBA_Alakul_Lisakovskiy	Mongolian_FX	-0.004864	0.001525	-3.191	91765
China_YR_MN	Mongolia_LBA_CenterWest_4	Mongolian_FX	-0.002125	0.000666	-3.191	127627
China_Upper_YR_IA	Russia_Andronovo.SG	Mongolian_FX	-0.003346	0.001053	-3.178	129083
China_WLR_MN	Taiwan_Hanben_IA	Mongolian_FX	-0.002059	0.000648	-3.178	133885
China_YR_LN	Mongolia_EIA_5	Mongolian_FX	-0.00301	0.000948	-3.173	89947
Taiwan_Gongguan	Kyrgyzstan_Medieval_Nomad.SG	Mongolian_FX	-0.005136	0.001626	-3.158	79269
Russia_DevilsCave_N.SG	Russia_Samara_EBA_Yamnaya	Mongolian_FX	-0.003075	0.000975	-3.154	129854
China_Shimao_LN	Russia_Andronovo.SG	Mongolian_FX	-0.003427	0.001092	-3.138	132942
China_Upper_YR_IA	Iran_Wezmeh_N.SG	Mongolian_FX	-0.004029	0.001286	-3.133	129915
China_YR_MN	Mongolia_LBA_MongunTaiga_3	Mongolian_FX	-0.002959	0.000949	-3.118	118951
China_Shimao_LN	Kazakhstan_MLBA_Karagash	Mongolian_FX	-0.00422	0.001364	-3.093	97153
Taiwan_Gongguan	Mongolia_LBA_CenterWest_5	Mongolian_FX	-0.005373	0.001738	-3.091	82530
China_WLR_MN	Uzbekistan_Bustan_BA	Mongolian_FX	-0.00388	0.00126	-3.08	115294
China_WLR_LN	Russia_Kalmykia_EBA_Yamnaya.SG	Mongolian_FX	-0.00382	0.001242	-3.076	107936
China_WLR_LN	Russia_Andronovo.SG	Mongolian_FX	-0.003905	0.001272	-3.07	110903
China_Shimao_LN	Iran_Wezmeh_N.SG	Mongolian_FX	-0.004402	0.001438	-3.062	133852
China_Upper_YR_IA	Iran_Hasanlu_IA.SG	Mongolian_FX	-0.004271	0.001399	-3.053	112091
China_Shimao_LN	Mongolia_EBA_Chemurchek_2	Mongolian_FX	-0.003912	0.001285	-3.044	109194
China_NEastAsia_Coastal_EN	Russia_Alan.SG	Mongolian_FX	-0.002686	0.000883	-3.044	123379
China_NEastAsia_Coastal_EN	Iran_Wezmeh_N.SG	Mongolian_FX	-0.003685	0.001216	-3.031	124006
Taiwan_Hanben_IA	Mongolia_EIA_SlabGrave_1	Mongolian_FX	-0.001163	0.000386	-3.016	131012

## Sheet: E
Supplementary Table 5E. Admixture-f3 results in the form f3 (Mondern and Ancient Population, Mondern and Ancient Population; Mongolian_Fuxin)
Source 1	Source 2	Target	f_3	std. err	Z	SNPs
CHB.SG	Mongolia_EIA_Sagly_4	Mongolian_FX	-0.004317	0.000182	-23.684	132914
CHS.SG	Mongolia_EIA_Sagly_4	Mongolian_FX	-0.004636	0.000201	-23.108	132906
CHB.SG	Kyrgyzstan_TianShan_Hun.SG	Mongolian_FX	-0.003924	0.000174	-22.525	136673
CHS.SG	Mongolia_LBA_Khovsgol_6	Mongolian_FX	-0.004121	0.000183	-22.5	133550
CHS.SG	Mongolia_LBA_CenterWest_4	Mongolian_FX	-0.004387	0.000196	-22.422	129035
CHB.SG	Russia_MLBA_Sintashta	Mongolian_FX	-0.00528	0.000236	-22.367	134531
CHB.SG	Russia_Afanasievo	Mongolian_FX	-0.005007	0.000228	-21.935	133838
CHB.SG	Mongolia_LBA_Khovsgol_6	Mongolian_FX	-0.003395	0.000159	-21.418	133558
CHS.SG	Kyrgyzstan_TianShan_Hun.SG	Mongolian_FX	-0.004242	0.000198	-21.39	136657
CHS.SG	Mongolia_EIA_SlabGrave_1	Mongolian_FX	-0.003657	0.000177	-20.713	131803
CHB.SG	Mongolia_LBA_CenterWest_4	Mongolian_FX	-0.003537	0.000171	-20.672	129053
CHB.SG	Russia_Samara_EBA_Yamnaya	Mongolian_FX	-0.005303	0.00026	-20.371	130524
French.DG	CHB.SG	Mongolian_FX	-0.005108	0.000258	-19.793	133156
CHB.SG	Russia_Kalmykia_EBA_Yamnaya.SG	Mongolian_FX	-0.0056	0.000283	-19.753	130349
CHB.SG	Kazakhstan_Maitan_MLBA_Alakul	Mongolian_FX	-0.005058	0.00026	-19.491	128903
CHS.SG	Russia_MLBA_Sintashta	Mongolian_FX	-0.005041	0.000263	-19.139	134520
CHB.SG	Kazakhstan_MLBA_Aktogai	Mongolian_FX	-0.00515	0.00027	-19.048	120654
CHB.SG	Kazakhstan_MLBA_OyDzhaylau	Mongolian_FX	-0.005432	0.000285	-19.034	120178
Mongolian_Baotou	CHS.SG	Mongolian_FX	-0.001515	8e-05	-19.021	136773
CHB.SG	Spanish.DG	Mongolian_FX	-0.004999	0.000264	-18.961	133122
Turkish.DG	CHB.SG	Mongolian_FX	-0.004975	0.000263	-18.898	133134
CHB.SG	Kyrgyzstan_TianShan_Saka.SG	Mongolian_FX	-0.004505	0.000239	-18.833	134064
CHS.SG	Kyrgyzstan_TianShan_Saka.SG	Mongolian_FX	-0.004584	0.000244	-18.818	134042
English.DG	CHB.SG	Mongolian_FX	-0.005203	0.00028	-18.612	133131
CHS.SG	Russia_Afanasievo	Mongolian_FX	-0.004868	0.000262	-18.566	133835
Tajik.DG	CHB.SG	Mongolian_FX	-0.004808	0.00026	-18.501	133128
French.DG	CHS.SG	Mongolian_FX	-0.005057	0.000274	-18.458	133144
Even.DG	CHS.SG	Mongolian_FX	-0.004598	0.000254	-18.137	133080
CHB.SG	Russia_Andronovo.SG	Mongolian_FX	-0.005013	0.000278	-18.039	135379
CHS.SG	Russia_Samara_EBA_Yamnaya	Mongolian_FX	-0.005329	0.000298	-17.91	130508
CHB.SG	Uzbekistan_SappaliTepe_BA	Mongolian_FX	-0.004114	0.000231	-17.795	133442
CHB.SG	Russia_Alan.SG	Mongolian_FX	-0.004739	0.000269	-17.601	135700
CHS.SG	Russia_Kalmykia_EBA_Yamnaya.SG	Mongolian_FX	-0.005444	0.000312	-17.439	130323
Even.DG	CHB.SG	Mongolian_FX	-0.003718	0.000213	-17.435	133091
CHB.SG	Mongolia_EIA_SlabGrave_1	Mongolian_FX	-0.002709	0.000157	-17.296	131823
Turkish.DG	CHS.SG	Mongolian_FX	-0.004932	0.000288	-17.125	133125
Buryat.SG	CHS.SG	Mongolian_FX	-0.003557	0.000209	-17.057	136646
English.DG	CHS.SG	Mongolian_FX	-0.005196	0.000306	-16.998	133118
Tajik.DG	CHS.SG	Mongolian_FX	-0.004765	0.000282	-16.915	133114
CHS.SG	Kazakhstan_MLBA_OyDzhaylau	Mongolian_FX	-0.005265	0.000312	-16.858	120163
CHS.SG	Spanish.DG	Mongolian_FX	-0.004886	0.00029	-16.848	133114
CHB.SG	Russia_Caucasus_EBA_Yamnaya	Mongolian_FX	-0.005915	0.000352	-16.801	91473
Yakut.DG	CHS.SG	Mongolian_FX	-0.004472	0.000268	-16.671	133068
CHS.SG	Kazakhstan_MLBA_Aktogai	Mongolian_FX	-0.005071	0.000305	-16.616	120635
CHS.SG	Kazakhstan_Maitan_MLBA_Alakul	Mongolian_FX	-0.00483	0.000293	-16.487	128895
CHB.SG	Mongolia_EBA_Chemurchek_2	Mongolian_FX	-0.005144	0.000314	-16.375	110903
Yakut.DG	CHB.SG	Mongolian_FX	-0.003511	0.000218	-16.137	133085
CHS.SG	Russia_Caucasus_EBA_Yamnaya	Mongolian_FX	-0.006139	0.000386	-15.903	91476
CHB.SG	Iran_GanjDareh_N	Mongolian_FX	-0.004281	0.00027	-15.851	126637
CHB.SG	Kazakhstan_MLBA_Karagash	Mongolian_FX	-0.005375	0.000341	-15.752	98581
CHS.SG	Mongolia_North_N	Mongolian_FX	-0.003921	0.000249	-15.728	126437
CHS.SG	Russia_Andronovo.SG	Mongolian_FX	-0.005001	0.000318	-15.703	135372
CHS.SG	Uzbekistan_SappaliTepe_BA	Mongolian_FX	-0.003945	0.000254	-15.53	133441
CHB.SG	Mongolia_LBA_MongunTaiga_3	Mongolian_FX	-0.003948	0.000254	-15.523	120211
Mongolian_Baotou	CHB.SG	Mongolian_FX	-0.001166	7.5e-05	-15.458	136765
Ulchi.DG	CHS.SG	Mongolian_FX	-0.003482	0.00023	-15.107	133060
CHS.SG	Russia_Alan.SG	Mongolian_FX	-0.004549	0.000305	-14.905	135683
CHB.SG	Uzbekistan_Bustan_BA	Mongolian_FX	-0.004381	0.000294	-14.901	116587
CHS.SG	Mongolia_EBA_Chemurchek_2	Mongolian_FX	-0.005236	0.000358	-14.638	110882
CHS.SG	Kyrgyzstan_Medieval_Nomad.SG	Mongolian_FX	-0.004012	0.000277	-14.479	129078
Oroqen.DG	CHS.SG	Mongolian_FX	-0.003519	0.000243	-14.468	133060
CHB.SG	Iran_TepeAbdulHosein_N.SG	Mongolian_FX	-0.004411	0.000308	-14.331	125901
JPT.SG	Russia_MLBA_Sintashta	Mongolian_FX	-0.004061	0.000285	-14.226	134490
CHS.SG	Kazakhstan_Central_Saka.SG	Mongolian_FX	-0.004145	0.000294	-14.115	130588
Buryat.SG	CHB.SG	Mongolian_FX	-0.002654	0.000188	-14.093	136659
CHB.SG	Kazakhstan_Central_Saka.SG	Mongolian_FX	-0.003656	0.000261	-14.035	130608
CHS.SG	Kazakhstan_MLBA_Karagash	Mongolian_FX	-0.00539	0.000385	-14.015	98566
CHS.SG	Mongolia_EBA_Ulgii_1	Mongolian_FX	-0.003872	0.000278	-13.949	121243
Ulchi.DG	CHB.SG	Mongolian_FX	-0.002854	0.000206	-13.84	133085
CHS.SG	Uzbekistan_Bustan_BA	Mongolian_FX	-0.004354	0.000318	-13.687	116577
JPT.SG	Russia_Kalmykia_EBA_Yamnaya.SG	Mongolian_FX	-0.004496	0.000329	-13.668	130272
CHS.SG	Mongolia_East_N	Mongolian_FX	-0.004268	0.000313	-13.65	118080
CHB.SG	Mongolia_North_N	Mongolian_FX	-0.002874	0.000211	-13.639	126458
CHS.SG	Mongolia_LBA_CenterWest_5	Mongolian_FX	-0.004351	0.000325	-13.368	126018
CHB.SG	Mongolia_Chalcolithic_Afanasievo_1	Mongolian_FX	-0.005296	0.000398	-13.301	97735
CHB.SG	Mongolia_LBA_CenterWest_5	Mongolian_FX	-0.003852	0.000291	-13.234	126037
CHS.SG	Mongolia_LBA_MongunTaiga_3	Mongolian_FX	-0.003838	0.000294	-13.06	120192
Oroqen.DG	CHB.SG	Mongolian_FX	-0.002941	0.00023	-12.796	133084
CHS.SG	Iran_GanjDareh_N	Mongolian_FX	-0.003873	0.000303	-12.764	126618
Uyghur.DG	CHB.SG	Mongolian_FX	-0.002762	0.000216	-12.761	133111
JPT.SG	Russia_Afanasievo	Mongolian_FX	-0.00369	0.000291	-12.668	133785
CHB.SG	Mongolia_EBA_Ulgii_1	Mongolian_FX	-0.003069	0.000243	-12.648	121256
CHS.SG	Mongolia_LBA_Ulaanzukh_2	Mongolian_FX	-0.003436	0.000274	-12.534	111022
CHS.SG	Kazakhstan_MLBA_Alakul_Satan	Mongolian_FX	-0.005473	0.000438	-12.496	104473
CHS.SG	Mongolia_MBA_Munkhkhairkhan_1	Mongolian_FX	-0.004085	0.000328	-12.467	121529
Uyghur.DG	CHS.SG	Mongolian_FX	-0.002992	0.000241	-12.396	133090
JPT.SG	Russia_Samara_EBA_Yamnaya	Mongolian_FX	-0.003988	0.000323	-12.35	130461
CHS.SG	Mongolia_EIA_5	Mongolian_FX	-0.005329	0.000434	-12.281	90492
CHB.SG	Kazakhstan_LBA_Molaly	Mongolian_FX	-0.004734	0.000392	-12.082	89066
CHB.SG	Mongolia_MBA_Munkhkhairkhan_1	Mongolian_FX	-0.003386	0.00028	-12.079	121550
CHS.SG	Iran_TepeAbdulHosein_N.SG	Mongolian_FX	-0.003997	0.000332	-12.058	125882
French.DG	JPT.SG	Mongolian_FX	-0.003806	0.000317	-12.009	133106
CHB.SG	Iran_Wezmeh_N.SG	Mongolian_FX	-0.004415	0.000369	-11.961	136506
JPT.SG	Kazakhstan_MLBA_Aktogai	Mongolian_FX	-0.003971	0.000333	-11.918	120600
CHB.SG	Kyrgyzstan_Medieval_Nomad.SG	Mongolian_FX	-0.002999	0.000253	-11.843	129092
JPT.SG	Mongolia_EIA_Sagly_4	Mongolian_FX	-0.002587	0.00022	-11.777	132863
JPT.SG	Kazakhstan_Maitan_MLBA_Alakul	Mongolian_FX	-0.003695	0.000314	-11.772	128863
CHS.SG	Iran_Wezmeh_N.SG	Mongolian_FX	-0.004516	0.000386	-11.691	136486
CHB.SG	Kazakhstan_MLBA_Alakul_Satan	Mongolian_FX	-0.004643	0.0004	-11.611	104484
JPT.SG	Kazakhstan_MLBA_OyDzhaylau	Mongolian_FX	-0.003955	0.000341	-11.604	120119
CHB.SG	Mongolia_EIA_5	Mongolian_FX	-0.004685	0.000406	-11.549	90496
CHS.SG	Mongolia_BA_1	Mongolian_FX	-0.004551	0.000396	-11.481	102450
CHB.SG	Kazakhstan_MLBA_Alakul_Lisakovskiy	Mongolian_FX	-0.004384	0.000384	-11.41	92335
Dai.DG	Mongolia_EIA_SlabGrave_1	Mongolian_FX	-0.004327	0.000383	-11.302	131247
CHB.SG	Kazakhstan_IA_Tasbas	Mongolian_FX	-0.00531	0.000471	-11.264	62248
CHS.SG	Russia_MN_Boisman	Mongolian_FX	-0.002782	0.000247	-11.258	121576
CHB.SG	Mongolia_East_N	Mongolian_FX	-0.003019	0.000269	-11.242	118097
Mixe.DG	CHB.SG	Mongolian_FX	-0.002631	0.000235	-11.202	133106
CHS.SG	Kazakhstan_IA_Tasbas	Mongolian_FX	-0.00545	0.000488	-11.166	62253
CHB.SG	Mongolia_EIA_Pazyryk_6	Mongolian_FX	-0.004175	0.000377	-11.069	99317
CHS.SG	Mongolia_Chalcolithic_Afanasievo_1	Mongolian_FX	-0.004824	0.000439	-11	97716
JPT.SG	Russia_Caucasus_EBA_Yamnaya	Mongolian_FX	-0.004824	0.000442	-10.917	91445
Mixe.DG	CHS.SG	Mongolian_FX	-0.003033	0.000278	-10.911	133096
CHB.SG	Mongolia_BA_1	Mongolian_FX	-0.003889	0.000357	-10.908	102460
Han.DG	Mongolia_EIA_Sagly_4	Mongolian_FX	-0.005064	0.000467	-10.839	129228
English.DG	JPT.SG	Mongolian_FX	-0.003497	0.000326	-10.711	133082
JPT.SG	Russia_Andronovo.SG	Mongolian_FX	-0.003702	0.000346	-10.708	135323
Altaian.DG	CHS.SG	Mongolian_FX	-0.003462	0.000324	-10.688	132873
CHB.SG	Mongolia_LBA_MongunTaiga_1	Mongolian_FX	-0.004958	0.000465	-10.667	62756
CHB.SG	Mongolia_LBA_Ulaanzukh_2	Mongolian_FX	-0.002734	0.000257	-10.648	111043
CHB.SG	Iran_Hasanlu_IA.SG	Mongolian_FX	-0.00413	0.000388	-10.643	117331
JPT.SG	Kyrgyzstan_TianShan_Hun.SG	Mongolian_FX	-0.002334	0.000221	-10.569	136633
CHB.SG	Russia_MN_Boisman	Mongolian_FX	-0.002195	0.000208	-10.544	121604
CHS.SG	Kazakhstan_LBA_Molaly	Mongolian_FX	-0.004714	0.000449	-10.507	89056
CHB.SG	Mongolia_MBA_Munkhkhairkhan_2	Mongolian_FX	-0.004097	0.00039	-10.505	100985
Turkish.DG	JPT.SG	Mongolian_FX	-0.003236	0.00031	-10.436	133081
Han.DG	Kyrgyzstan_TianShan_Hun.SG	Mongolian_FX	-0.004601	0.000443	-10.388	132633
CHS.SG	Kazakhstan_MLBA_Alakul_Lisakovskiy	Mongolian_FX	-0.004429	0.000427	-10.376	92314
CHS.SG	Iran_Hasanlu_IA.SG	Mongolian_FX	-0.004317	0.000417	-10.364	117326
CHS.SG	Mongolia_EIA_Pazyryk_6	Mongolian_FX	-0.004375	0.000422	-10.355	99315
Surui.DG	CHS.SG	Mongolian_FX	-0.003233	0.000316	-10.229	133072
CHS.SG	Mongolia_LBA_MongunTaiga_1	Mongolian_FX	-0.005363	0.000525	-10.222	62756
CHS.SG	Mongolia_EIA_2	Mongolian_FX	-0.004417	0.000435	-10.144	97220
French.DG	China_YR_LN	Mongolian_FX	-0.005896	0.000582	-10.123	132521
CHS.SG	Mongolia_MBA_Munkhkhairkhan_2	Mongolian_FX	-0.004451	0.000441	-10.083	100975
CHS.SG	China_AR_EN	Mongolian_FX	-0.004945	0.000496	-9.974	43358
JPT.SG	Mongolia_EIA_5	Mongolian_FX	-0.004789	0.000484	-9.903	90454
CHS.SG	Mongolia_EIA_3	Mongolian_FX	-0.004218	0.000426	-9.895	91632
JPT.SG	Kazakhstan_MLBA_Karagash	Mongolian_FX	-0.004369	0.000443	-9.856	98526
Turkish.DG	China_YR_LN	Mongolian_FX	-0.005721	0.000581	-9.848	132398
Han.DG	Russia_MLBA_Sintashta	Mongolian_FX	-0.005691	0.000581	-9.792	130846
Mongolian_Baotou	Taiwan_Hanben_IA	Mongolian_FX	-0.001585	0.000162	-9.757	135555
JPT.SG	Spanish.DG	Mongolian_FX	-0.003137	0.000322	-9.735	133064
CHS.SG	Mongolia_IA_Xianbei	Mongolian_FX	-0.004077	0.00042	-9.702	99837
CHS.SG	Mongolia_EIA_8	Mongolian_FX	-0.003937	0.000408	-9.648	97050
JPT.SG	Mongolia_LBA_MongunTaiga_3	Mongolian_FX	-0.003123	0.000325	-9.598	120139
CHB.SG	China_Xinjian_IA.SG	Mongolian_FX	-0.003215	0.000335	-9.59	95965
JPT.SG	Uzbekistan_SappaliTepe_BA	Mongolian_FX	-0.002737	0.000288	-9.492	133390
English.DG	China_YR_LN	Mongolian_FX	-0.006065	0.000642	-9.445	132409
Han.DG	Kyrgyzstan_TianShan_Saka.SG	Mongolian_FX	-0.005772	0.000612	-9.427	129970
Han.DG	Mongolia_LBA_CenterWest_4	Mongolian_FX	-0.004298	0.000461	-9.321	125355
JPT.SG	Mongolia_EBA_Chemurchek_2	Mongolian_FX	-0.003609	0.00039	-9.25	110842
CHS.SG	Hezhen.DG	Mongolian_FX	-0.002156	0.000234	-9.227	133068
Surui.DG	CHB.SG	Mongolian_FX	-0.002558	0.000277	-9.226	133092
CHS.SG	China_NEastAsia_Inland_EN	Mongolian_FX	-0.003669	0.000398	-9.208	103413
JPT.SG	Kyrgyzstan_TianShan_Saka.SG	Mongolian_FX	-0.002671	0.000291	-9.187	133992
Tujia.DG	Mongolia_LBA_Khovsgol_6	Mongolian_FX	-0.004365	0.000479	-9.112	129631
CHB.SG	Mongolia_EIA_3	Mongolian_FX	-0.003341	0.000369	-9.06	91649
CHB.SG	Mongolia_EIA_2	Mongolian_FX	-0.00361	0.000399	-9.054	97240
French.DG	China_YR_LBIA	Mongolian_FX	-0.005791	0.00064	-9.046	131580
CHB.SG	Kazakhstan_Andronovo.SG	Mongolian_FX	-0.004684	0.000518	-9.045	45369
China_YR_LN	Russia_MLBA_Sintashta	Mongolian_FX	-0.004741	0.000525	-9.037	134080
CHS.SG	Mongolia_Chalcolithic_Afanasievo_2	Mongolian_FX	-0.003733	0.000414	-9.023	92960
Dai.DG	Mongolia_LBA_CenterWest_4	Mongolian_FX	-0.003904	0.000434	-8.999	128488
Han.DG	Kazakhstan_MLBA_Aktogai	Mongolian_FX	-0.00616	0.000685	-8.995	117402
China_YR_LN	Russia_Samara_EBA_Yamnaya	Mongolian_FX	-0.005592	0.000623	-8.98	129873
Kinh.DG	Mongolia_EIA_SlabGrave_1	Mongolian_FX	-0.004306	0.000481	-8.954	127924
Altaian.DG	CHB.SG	Mongolian_FX	-0.002572	0.000287	-8.945	132902
Tajik.DG	JPT.SG	Mongolian_FX	-0.002955	0.000331	-8.935	133075
Spanish.DG	China_YR_LN	Mongolian_FX	-0.005465	0.000616	-8.87	132378
Igorot.DG	Mongolia_EIA_SlabGrave_1	Mongolian_FX	-0.004945	0.000558	-8.854	127919
China_YR_LN	Russia_Andronovo.SG	Mongolian_FX	-0.006185	0.000699	-8.85	134520
Tajik.DG	China_YR_LN	Mongolian_FX	-0.005284	0.000599	-8.82	132392
Yakut.DG	Taiwan_Hanben_IA	Mongolian_FX	-0.004747	0.000538	-8.816	131500
Korean.DG	Russia_Samara_EBA_Yamnaya	Mongolian_FX	-0.006782	0.000772	-8.783	126837
Dai.DG	Oroqen.DG	Mongolian_FX	-0.004653	0.000533	-8.724	132405
Han.DG	English.DG	Mongolian_FX	-0.005924	0.000683	-8.679	132620
She.DG	Mongolia_EIA_Sagly_4	Mongolian_FX	-0.004789	0.000552	-8.679	129166
JPT.SG	Russia_Alan.SG	Mongolian_FX	-0.002864	0.00033	-8.678	135642
Dai.DG	Mongolia_LBA_Khovsgol_6	Mongolian_FX	-0.003338	0.000385	-8.664	133041
CHS.SG	China_Xinjian_IA.SG	Mongolian_FX	-0.003189	0.000368	-8.659	95958
Korean.DG	Russia_Afanasievo	Mongolian_FX	-0.005977	0.00069	-8.656	130133
English.DG	China_YR_LBIA	Mongolian_FX	-0.006065	0.000701	-8.649	131469
Han.DG	Kazakhstan_Maitan_MLBA_Alakul	Mongolian_FX	-0.005435	0.000631	-8.612	125439
CHS.SG	Russia_DevilsCave_N.SG	Mongolian_FX	-0.002469	0.000288	-8.577	136579
Tujia.DG	Mongolia_EIA_SlabGrave_1	Mongolian_FX	-0.004089	0.000478	-8.559	127917
She.DG	Kyrgyzstan_TianShan_Hun.SG	Mongolian_FX	-0.004867	0.000569	-8.552	132545
She.DG	Mongolia_EIA_SlabGrave_1	Mongolian_FX	-0.004385	0.000515	-8.52	127890
Mongolian_Baotou	Tujia.DG	Mongolian_FX	-0.001859	0.000219	-8.47	133067
Korean.DG	Kazakhstan_Maitan_MLBA_Alakul	Mongolian_FX	-0.006203	0.000734	-8.447	125393
She.DG	Mongolia_LBA_Khovsgol_6	Mongolian_FX	-0.00418	0.000496	-8.431	129619
Han.DG	Kazakhstan_MLBA_OyDzhaylau	Mongolian_FX	-0.006347	0.000753	-8.428	116935
Korean.DG	Russia_MLBA_Sintashta	Mongolian_FX	-0.005806	0.000692	-8.385	130808
She.DG	Mongolia_LBA_CenterWest_4	Mongolian_FX	-0.004757	0.000569	-8.361	125271
Han.DG	Spanish.DG	Mongolian_FX	-0.005765	0.000693	-8.322	132579
Han.DG	Russia_Samara_EBA_Yamnaya	Mongolian_FX	-0.005437	0.000655	-8.296	126906
Han.DG	Turkish.DG	Mongolian_FX	-0.005193	0.000629	-8.26	132589
Miao.DG	Mongolia_LBA_Khovsgol_6	Mongolian_FX	-0.00394	0.000477	-8.259	129635
Tujia.DG	Even.DG	Mongolian_FX	-0.005697	0.000691	-8.248	132235
CHB.SG	China_AR_EN	Mongolian_FX	-0.003869	0.00047	-8.24	43380
CHS.SG	China_HMMH_MN	Mongolian_FX	-0.003542	0.00043	-8.239	80783
JPT.SG	Mongolia_LBA_Khovsgol_6	Mongolian_FX	-0.001622	0.000198	-8.195	133502
Buryat.SG	Taiwan_Hanben_IA	Mongolian_FX	-0.003336	0.000408	-8.168	134973
CHB.SG	Russia_DevilsCave_N.SG	Mongolian_FX	-0.002047	0.000251	-8.155	136601
Han.DG	Russia_Afanasievo	Mongolian_FX	-0.004762	0.000585	-8.146	130182
China_YR_LN	Kazakhstan_MLBA_OyDzhaylau	Mongolian_FX	-0.005251	0.000647	-8.118	119596
Han.DG	French.DG	Mongolian_FX	-0.005219	0.000646	-8.077	132714
Turkish.DG	China_YR_LBIA	Mongolian_FX	-0.005527	0.000684	-8.076	131462
Korean.DG	Kazakhstan_MLBA_Aktogai	Mongolian_FX	-0.006125	0.000763	-8.026	117333
Han.DG	Uzbekistan_SappaliTepe_BA	Mongolian_FX	-0.004747	0.000592	-8.015	129772
CHB.SG	Mongolia_IA_Xianbei	Mongolian_FX	-0.002927	0.000366	-7.997	99844
Tujia.DG	Russia_MLBA_Sintashta	Mongolian_FX	-0.005381	0.000673	-7.996	130805
JPT.SG	Iran_GanjDareh_N	Mongolian_FX	-0.002764	0.000347	-7.971	126588
Tujia.DG	Russia_Afanasievo	Mongolian_FX	-0.005491	0.000689	-7.97	130128
Han.DG	Mongolia_LBA_Khovsgol_6	Mongolian_FX	-0.003248	0.000409	-7.939	129690
Dai.DG	Mongolia_North_N	Mongolian_FX	-0.004117	0.000519	-7.926	125811
Han.DG	Buryat.SG	Mongolian_FX	-0.003817	0.000483	-7.895	132369
Ami.DG	Mongolia_EIA_SlabGrave_1	Mongolian_FX	-0.004111	0.000522	-7.87	127938
Tujia.DG	Mongolia_LBA_CenterWest_4	Mongolian_FX	-0.004361	0.000555	-7.864	125293
CHS.SG	Kazakhstan_Andronovo.SG	Mongolian_FX	-0.004607	0.000587	-7.848	45368
Korean.DG	Kyrgyzstan_TianShan_Hun.SG	Mongolian_FX	-0.004236	0.000542	-7.82	132572
She.DG	Buryat.SG	Mongolian_FX	-0.004657	0.000596	-7.812	132256
Mongolian_Baotou	Han.DG	Mongolian_FX	-0.001452	0.000187	-7.752	133096
She.DG	Kyrgyzstan_TianShan_Saka.SG	Mongolian_FX	-0.006034	0.000779	-7.751	129867
Tajik.DG	China_YR_LBIA	Mongolian_FX	-0.005215	0.000674	-7.736	131463
China_YR_LN	Kazakhstan_Maitan_MLBA_Alakul	Mongolian_FX	-0.004602	0.000595	-7.732	128390
Dai.DG	Even.DG	Mongolian_FX	-0.004204	0.000545	-7.708	132422
Tujia.DG	Mongolia_EIA_Sagly_4	Mongolian_FX	-0.004158	0.00054	-7.694	129182
Spanish.DG	China_YR_LBIA	Mongolian_FX	-0.005454	0.000713	-7.647	131446
Uyghur.DG	JPT.SG	Mongolian_FX	-0.002072	0.000272	-7.63	133040
She.DG	Kazakhstan_Maitan_MLBA_Alakul	Mongolian_FX	-0.005864	0.000769	-7.628	125374
Thai.DG	Mongolia_EIA_SlabGrave_1	Mongolian_FX	-0.003682	0.000484	-7.611	127973
Korean.DG	Mongolia_EIA_Sagly_4	Mongolian_FX	-0.004141	0.000544	-7.607	129191
Han.DG	Mongolia_EIA_SlabGrave_1	Mongolian_FX	-0.0032	0.000421	-7.594	127988
Han.DG	Russia_Kalmykia_EBA_Yamnaya.SG	Mongolian_FX	-0.005365	0.000707	-7.594	126572
China_YR_LBIA	Russia_MLBA_Sintashta	Mongolian_FX	-0.004514	0.000596	-7.579	133222
Dai.DG	Kyrgyzstan_Medieval_Nomad.SG	Mongolian_FX	-0.004355	0.000575	-7.57	128421
CHB.SG	China_NEastAsia_Inland_EN	Mongolian_FX	-0.002762	0.000366	-7.557	103431
China_YR_LN	Russia_Alan.SG	Mongolian_FX	-0.005042	0.000668	-7.543	134814
Han.DG	Uzbekistan_Bustan_BA	Mongolian_FX	-0.005167	0.000686	-7.531	113384
She.DG	Mongolia_North_N	Mongolian_FX	-0.00513	0.000682	-7.525	122725
CHB.SG	Mongolia_Chalcolithic_Afanasievo_2	Mongolian_FX	-0.002964	0.000395	-7.505	92976
Tujia.DG	Buryat.SG	Mongolian_FX	-0.00442	0.000589	-7.5	132269
Han.DG	Tajik.DG	Mongolian_FX	-0.0052	0.000694	-7.498	132584
Han.DG	Even.DG	Mongolian_FX	-0.004417	0.00059	-7.486	132337
China_YR_LBIA	Kyrgyzstan_TianShan_Hun.SG	Mongolian_FX	-0.003655	0.000489	-7.474	134947
Even.DG	Taiwan_Hanben_IA	Mongolian_FX	-0.003922	0.000525	-7.473	131503
French.DG	China_Upper_YR_LN	Mongolian_FX	-0.005543	0.000742	-7.468	131270
China_YR_LN	Russia_Afanasievo	Mongolian_FX	-0.00396	0.000531	-7.465	133370
Tujia.DG	Kazakhstan_Maitan_MLBA_Alakul	Mongolian_FX	-0.005531	0.000744	-7.435	125388
Dai.DG	Mongolia_East_N	Mongolian_FX	-0.004888	0.000658	-7.425	117465
Tujia.DG	Kyrgyzstan_TianShan_Hun.SG	Mongolian_FX	-0.004002	0.00054	-7.415	132561
French.DG	China_YR_MN	Mongolian_FX	-0.005978	0.000808	-7.399	131727
Han.DG	Russia_Alan.SG	Mongolian_FX	-0.005064	0.000685	-7.389	131591
Korean.DG	Kyrgyzstan_TianShan_Saka.SG	Mongolian_FX	-0.005256	0.000713	-7.37	129892
Han.DG	Kazakhstan_Central_Saka.SG	Mongolian_FX	-0.004771	0.000649	-7.351	126616
CHS.SG	China_AR_Xianbei_IA	Mongolian_FX	-0.004335	0.000592	-7.322	34239
Miao.DG	Mongolia_EIA_Sagly_4	Mongolian_FX	-0.004135	0.000567	-7.298	129194
CHB.SG	Hezhen.DG	Mongolian_FX	-0.001479	0.000203	-7.288	133088
Kinh.DG	Mongolia_LBA_Khovsgol_6	Mongolian_FX	-0.003772	0.00052	-7.256	129631
JPT.SG	Iran_TepeAbdulHosein_N.SG	Mongolian_FX	-0.002667	0.000369	-7.229	125830
Kinh.DG	Yakut.DG	Mongolian_FX	-0.005254	0.000729	-7.209	132258
Dai.DG	Ulchi.DG	Mongolian_FX	-0.003628	0.000504	-7.204	132402
Even.DG	She.DG	Mongolian_FX	-0.005097	0.000708	-7.202	132219
Miao.DG	Mongolia_EIA_SlabGrave_1	Mongolian_FX	-0.003543	0.000492	-7.2	127914
Korean.DG	Uzbekistan_SappaliTepe_BA	Mongolian_FX	-0.005033	0.000699	-7.198	129718
Han.DG	Russia_Caucasus_EBA_Yamnaya	Mongolian_FX	-0.006444	0.000896	-7.191	89189
Tujia.DG	Kyrgyzstan_TianShan_Saka.SG	Mongolian_FX	-0.005299	0.000738	-7.183	129886
Kinh.DG	Buryat.SG	Mongolian_FX	-0.004238	0.000591	-7.176	132284
Oroqen.DG	She.DG	Mongolian_FX	-0.005099	0.000712	-7.161	132207
JPT.SG	Uzbekistan_Bustan_BA	Mongolian_FX	-0.002559	0.000358	-7.144	116543
China_YR_LN	Mongolia_EIA_Sagly_4	Mongolian_FX	-0.003186	0.000446	-7.137	132387
Han.DG	Kyrgyzstan_Medieval_Nomad.SG	Mongolian_FX	-0.004545	0.000638	-7.128	125108
Atayal.DG	Mongolia_EIA_SlabGrave_1	Mongolian_FX	-0.004905	0.000688	-7.126	127664
Ami.DG	Buryat.SG	Mongolian_FX	-0.004557	0.00064	-7.123	132307
Papuan.DG	CHB.SG	Mongolian_FX	-0.00163	0.00023	-7.092	133153
Tujia.DG	Mongolia_EBA_Chemurchek_2	Mongolian_FX	-0.006943	0.000983	-7.063	107827
China_YR_LBIA	Russia_Samara_EBA_Yamnaya	Mongolian_FX	-0.005063	0.000718	-7.056	129100
China_YR_LN	Kazakhstan_MLBA_Aktogai	Mongolian_FX	-0.004439	0.00063	-7.046	120091
French.DG	China_Shimao_LN	Mongolian_FX	-0.006377	0.000908	-7.02	130964
Oroqen.DG	Taiwan_Hanben_IA	Mongolian_FX	-0.003564	0.000508	-7.009	131489
Spanish.DG	China_YR_MN	Mongolian_FX	-0.005996	0.000856	-7.002	131576
She.DG	Russia_MLBA_Sintashta	Mongolian_FX	-0.004831	0.000691	-6.988	130793
Miao.DG	Yakut.DG	Mongolian_FX	-0.0047	0.000673	-6.979	132252
English.DG	China_YR_MN	Mongolian_FX	-0.006083	0.000872	-6.974	131601
Korean.DG	Iran_TepeAbdulHosein_N.SG	Mongolian_FX	-0.006267	0.000899	-6.972	122102
JPT.SG	Mongolia_LBA_CenterWest_5	Mongolian_FX	-0.002518	0.000362	-6.952	125977
Han.DG	Yakut.DG	Mongolian_FX	-0.004249	0.000611	-6.948	132334
CHS.SG	Mongolia_EIA_Xiongnu_7	Mongolian_FX	-0.003001	0.000432	-6.948	97871
China_YR_LBIA	Russia_Afanasievo	Mongolian_FX	-0.004232	0.00061	-6.934	132536
Tujia.DG	French.DG	Mongolian_FX	-0.005027	0.000725	-6.93	132653
Taiwan_Hanben_IA	Kyrgyzstan_Medieval_Nomad.SG	Mongolian_FX	-0.003787	0.000547	-6.927	127509
Han.DG	Iran_TepeAbdulHosein_N.SG	Mongolian_FX	-0.005487	0.000794	-6.914	122171
CHB.SG	Mongolia_EIA_Xiongnu_7	Mongolian_FX	-0.002612	0.000378	-6.909	97884
China_YR_LBIA	Russia_Alan.SG	Mongolian_FX	-0.005179	0.00075	-6.909	133841
She.DG	Spanish.DG	Mongolian_FX	-0.005682	0.000823	-6.903	132495
Dai.DG	Buryat.SG	Mongolian_FX	-0.002988	0.000433	-6.902	135988
Ulchi.DG	Taiwan_Hanben_IA	Mongolian_FX	-0.003268	0.000475	-6.876	131478
She.DG	Kazakhstan_MLBA_Aktogai	Mongolian_FX	-0.005629	0.000824	-6.829	117317
Turkish.DG	China_YR_MN	Mongolian_FX	-0.00589	0.000867	-6.797	131594
French.DG	Japanese.DG	Mongolian_FX	-0.004453	0.000655	-6.795	132693
Miao.DG	Kyrgyzstan_TianShan_Hun.SG	Mongolian_FX	-0.003775	0.000557	-6.776	132577
Kinh.DG	Mongolia_LBA_CenterWest_4	Mongolian_FX	-0.003784	0.00056	-6.76	125313
China_YR_LBIA	Kazakhstan_MLBA_Aktogai	Mongolian_FX	-0.005158	0.000767	-6.726	119562
Igorot.DG	Mongolia_LBA_CenterWest_4	Mongolian_FX	-0.004206	0.000626	-6.717	125309
Yakut.DG	China_YR_LN	Mongolian_FX	-0.003498	0.000521	-6.716	132125
She.DG	Russia_Afanasievo	Mongolian_FX	-0.004599	0.000688	-6.689	130112
Korean.DG	Kazakhstan_MLBA_OyDzhaylau	Mongolian_FX	-0.005634	0.000844	-6.673	116881
Kinh.DG	Mongolia_North_N	Mongolian_FX	-0.004693	0.000704	-6.667	122757
JPT.SG	Kazakhstan_LBA_Molaly	Mongolian_FX	-0.003518	0.000528	-6.667	89026
China_YR_LBIA	Mongolia_EIA_Sagly_4	Mongolian_FX	-0.003318	0.0005	-6.642	131589
Mongolian_Baotou	Dai.DG	Mongolian_FX	-0.001104	0.000166	-6.638	136674
She.DG	Russia_Andronovo.SG	Mongolian_FX	-0.005387	0.000812	-6.633	131211
China_YR_MN	Russia_MLBA_Sintashta	Mongolian_FX	-0.004862	0.000734	-6.628	133302
Turkish.DG	China_Upper_YR_LN	Mongolian_FX	-0.005125	0.000773	-6.627	131136
China_YR_LN	Kyrgyzstan_TianShan_Saka.SG	Mongolian_FX	-0.003728	0.000563	-6.62	133152
China_YR_LBIA	Kazakhstan_Maitan_MLBA_Alakul	Mongolian_FX	-0.004556	0.000691	-6.597	127717
JPT.SG	Mongolia_Chalcolithic_Afanasievo_1	Mongolian_FX	-0.003354	0.000509	-6.584	97680
Spanish.DG	China_Upper_YR_LN	Mongolian_FX	-0.005376	0.000817	-6.581	131117
Ulchi.DG	China_Lahu.DG	Mongolian_FX	-0.004602	0.000701	-6.569	132247
Han.DG	Mongolia_EBA_Chemurchek_2	Mongolian_FX	-0.005308	0.000811	-6.543	107894
Han.DG	Kazakhstan_LBA_Molaly	Mongolian_FX	-0.006758	0.001033	-6.543	86761
English.DG	Korean.DG	Mongolian_FX	-0.005179	0.000794	-6.527	132547
Kinh.DG	Even.DG	Mongolian_FX	-0.004633	0.000711	-6.517	132254
Igorot.DG	Yakut.DG	Mongolian_FX	-0.005241	0.000804	-6.516	132260
Han.DG	Kazakhstan_MLBA_Karagash	Mongolian_FX	-0.005523	0.000848	-6.513	96050
She.DG	Russia_Samara_EBA_Yamnaya	Mongolian_FX	-0.005177	0.000796	-6.505	126822
Han.DG	Russia_Andronovo.SG	Mongolian_FX	-0.004834	0.000745	-6.485	131316
Tujia.DG	Turkish.DG	Mongolian_FX	-0.004806	0.000742	-6.479	132522
Miao.DG	Mongolia_LBA_CenterWest_4	Mongolian_FX	-0.003555	0.000549	-6.473	125301
JPT.SG	Kazakhstan_MLBA_Alakul_Satan	Mongolian_FX	-0.003257	0.000504	-6.465	104436
Tujia.DG	Russia_Samara_EBA_Yamnaya	Mongolian_FX	-0.00504	0.000782	-6.447	126839
She.DG	Russia_Caucasus_EBA_Yamnaya	Mongolian_FX	-0.00669	0.001038	-6.445	89124
Buryat.SG	China_YR_LN	Mongolian_FX	-0.002919	0.000453	-6.44	135640
Korean.DG	Russia_Andronovo.SG	Mongolian_FX	-0.005529	0.000861	-6.421	131230
China_YR_LN	Kyrgyzstan_TianShan_Hun.SG	Mongolian_FX	-0.002892	0.00045	-6.42	135923
Tujia.DG	Russia_Caucasus_EBA_Yamnaya	Mongolian_FX	-0.006687	0.001042	-6.418	89131
French.DG	China_NEastAsia_Coastal_EN	Mongolian_FX	-0.004934	0.00077	-6.406	121712
Ami.DG	Mongolia_LBA_Khovsgol_6	Mongolian_FX	-0.003542	0.000555	-6.387	129652
China_Upper_YR_LN	Russia_MLBA_Sintashta	Mongolian_FX	-0.004456	0.000698	-6.386	132782
Han.DG	Oroqen.DG	Mongolian_FX	-0.003413	0.000535	-6.38	132319
Han.DG	Ulchi.DG	Mongolian_FX	-0.003477	0.000545	-6.379	132308
Tujia.DG	Mongolia_North_N	Mongolian_FX	-0.004306	0.000675	-6.377	122751
Turkish.DG	China_WLR_LN	Mongolian_FX	-0.007066	0.001114	-6.345	108871
China_Upper_YR_LN	Kazakhstan_MLBA_Aktogai	Mongolian_FX	-0.005063	0.000798	-6.344	118953
Korean.DG	French.DG	Mongolian_FX	-0.004708	0.000744	-6.332	132654
Han.DG	Mongolia_LBA_CenterWest_5	Mongolian_FX	-0.004705	0.000745	-6.316	122428
JPT.SG	Kazakhstan_MLBA_Alakul_Lisakovskiy	Mongolian_FX	-0.002914	0.000462	-6.303	92289
JPT.SG	Kazakhstan_IA_Tasbas	Mongolian_FX	-0.003393	0.000539	-6.299	62222
Tujia.DG	English.DG	Mongolian_FX	-0.00515	0.00082	-6.278	132542
CHB.SG	Mongolia_EIA_8	Mongolian_FX	-0.002336	0.000372	-6.278	97057
Tujia.DG	Kazakhstan_MLBA_Aktogai	Mongolian_FX	-0.005091	0.000812	-6.271	117326
Ami.DG	Even.DG	Mongolian_FX	-0.004866	0.000778	-6.252	132280
Igorot.DG	Mongolia_EIA_Sagly_4	Mongolian_FX	-0.003543	0.000567	-6.25	129186
China_Upper_YR_LN	Russia_Afanasievo	Mongolian_FX	-0.004264	0.000682	-6.25	132100
Altaian.DG	China_YR_LN	Mongolian_FX	-0.004156	0.000665	-6.247	131923
Han.DG	Mongolia_EIA_Pazyryk_6	Mongolian_FX	-0.006105	0.000977	-6.246	96730
Uyghur.DG	China_YR_LN	Mongolian_FX	-0.003296	0.000528	-6.245	132274
China_YR_LN	Uzbekistan_SappaliTepe_BA	Mongolian_FX	-0.00349	0.000559	-6.239	132939
JPT.SG	Iran_Hasanlu_IA.SG	Mongolian_FX	-0.003022	0.000484	-6.238	117275
Korean.DG	Iran_GanjDareh_N	Mongolian_FX	-0.005219	0.000837	-6.232	123019
Korean.DG	Mongolia_EBA_Chemurchek_2	Mongolian_FX	-0.005946	0.000955	-6.228	107822
Han.DG	Kazakhstan_MLBA_Alakul_Lisakovskiy	Mongolian_FX	-0.006102	0.000982	-6.214	89926
Mongolian_Baotou	Taiwan_Gongguan	Mongolian_FX	-0.002546	0.00041	-6.21	84274
Even.DG	China_Lahu.DG	Mongolian_FX	-0.004493	0.000724	-6.205	132283
She.DG	Mongolia_BA_1	Mongolian_FX	-0.007273	0.001174	-6.194	99583
Turkish.DG	China_Shimao_LN	Mongolian_FX	-0.006131	0.00099	-6.194	130831
Thai.DG	Russia_DevilsCave_N.SG	Mongolian_FX	-0.005085	0.000821	-6.192	132247
China_YR_LN	Russia_Kalmykia_EBA_Yamnaya.SG	Mongolian_FX	-0.004065	0.000657	-6.184	129568
JPT.SG	Mongolia_LBA_CenterWest_4	Mongolian_FX	-0.001335	0.000216	-6.179	128984
JPT.SG	Kazakhstan_Central_Saka.SG	Mongolian_FX	-0.00191	0.000309	-6.178	130530
French.DG	China_WLR_LN	Mongolian_FX	-0.006342	0.001029	-6.162	108972
Atayal.DG	Oroqen.DG	Mongolian_FX	-0.005997	0.000975	-6.151	131954
China_YR_LBIA	Kazakhstan_MLBA_Alakul_Satan	Mongolian_FX	-0.006553	0.001066	-6.149	103477
She.DG	Russia_Kalmykia_EBA_Yamnaya.SG	Mongolian_FX	-0.005064	0.000826	-6.132	126483
Han.DG	Mongolia_North_N	Mongolian_FX	-0.003441	0.000561	-6.131	122836
Tujia.DG	Kazakhstan_Central_Saka.SG	Mongolian_FX	-0.004864	0.000795	-6.119	126530
She.DG	Ulchi.DG	Mongolian_FX	-0.004157	0.00068	-6.111	132201
Mongolian_Baotou	Ami.DG	Mongolian_FX	-0.001463	0.00024	-6.101	133081
She.DG	Mongolia_MBA_Munkhkhairkhan_2	Mongolian_FX	-0.007422	0.001221	-6.079	98212
JPT.SG	Mongolia_MBA_Munkhkhairkhan_2	Mongolian_FX	-0.002793	0.00046	-6.077	100931
Miao.DG	French.DG	Mongolian_FX	-0.004706	0.000775	-6.073	132665
She.DG	Turkish.DG	Mongolian_FX	-0.004812	0.000793	-6.065	132501
Buryat.SG	China_YR_LBIA	Mongolian_FX	-0.003144	0.000519	-6.063	134637
She.DG	Kazakhstan_MLBA_OyDzhaylau	Mongolian_FX	-0.005305	0.000875	-6.062	116864
China_Lahu.DG	Mongolia_EIA_SlabGrave_1	Mongolian_FX	-0.003158	0.000521	-6.062	127943
China_YR_LBIA	Russia_Kalmykia_EBA_Yamnaya.SG	Mongolian_FX	-0.004765	0.000788	-6.046	128759
Han.DG	Iran_GanjDareh_N	Mongolian_FX	-0.004203	0.000695	-6.045	123075
Korean.DG	Russia_Alan.SG	Mongolian_FX	-0.004752	0.000787	-6.041	131508
CHB.SG	China_AR_Xianbei_IA	Mongolian_FX	-0.003276	0.000544	-6.021	34236
Korean.DG	Russia_Kalmykia_EBA_Yamnaya.SG	Mongolian_FX	-0.005058	0.00084	-6.02	126499
Han.DG	Mongolia_EBA_Ulgii_1	Mongolian_FX	-0.003848	0.00064	-6.014	117861
