# Supplementary material for: Genomic insights into the genetic structure and population history of Mongolians in Liaoning Province
Source: Front Genet. 2022 Oct 12;13:947758. doi: 10.3389/fgene.2022.947758 (PMC9596793; doi:10.3389/fgene.2022.947758)
Supplement: Supplementary file 11 [file Table7.XLSX]

## Sheet: A
Supplementary Table 8A. Differentiated shared alleles in Fuxin Mongolian compared to ancient populations estimated via symmetrical f4-statistics in the form f4(Mongolia_EIA_SlabGrave_1, Mongolian_Fuxin; ancient Eurasian population, Yoruba) based on the merged 1240K dataset.
Pop1 (W)	Pop2 (X)	Pop3 (Y)	Pop4 (Z)	D-stat	Z	BABA	ABBA	SNPs
Mongolia_EIA_SlabGrave_1	Mongolian_FX	Taiwan_Gongguan	Yoruba.DG	-0.002048	-5.547	5873	6042	82458
Mongolia_EIA_SlabGrave_1	Mongolian_FX	Taiwan_Hanben_IA	Yoruba.DG	-0.001167	-4.799	9256	9406	128457
Mongolia_EIA_SlabGrave_1	Mongolian_FX	China_YR_LN	Yoruba.DG	-0.000804	-3.202	9311	9414	128696
Mongolia_EIA_SlabGrave_1	Mongolian_FX	China_YR_MN	Yoruba.DG	-0.000812	-2.771	9291	9395	128036
Mongolia_EIA_SlabGrave_1	Mongolian_FX	China_YR_LBIA	Yoruba.DG	-0.000754	-2.727	9261	9358	127993
Mongolia_EIA_SlabGrave_1	Mongolian_FX	Vietnam_BA	Yoruba.DG	-0.001025	-2.284	2916	2958	40823
Mongolia_EIA_SlabGrave_1	Mongolian_FX	China_WLR_LN	Yoruba.DG	-0.000633	-1.984	7766	7834	107395
Mongolia_EIA_SlabGrave_1	Mongolian_FX	China_Upper_YR_IA	Yoruba.DG	-0.000526	-1.699	9001	9066	124097
Mongolia_EIA_SlabGrave_1	Mongolian_FX	China_Shimao_LN	Yoruba.DG	-0.000438	-1.482	9229	9284	127309
Mongolia_EIA_SlabGrave_1	Mongolian_FX	Nepal_Mebrak_2125BP.SG	Yoruba.DG	-0.000495	-1.268	6171	6214	85333
Mongolia_EIA_SlabGrave_1	Mongolian_FX	China_SEastAsia_Coastal_LN	Yoruba.DG	-0.000395	-1.241	5689	5721	79148
Mongolia_EIA_SlabGrave_1	Mongolian_FX	Iran_Hasanlu_IA.SG	Yoruba.DG	-0.000318	-0.945	7670	7705	111340
Mongolia_EIA_SlabGrave_1	Mongolian_FX	Vietnam_N	Yoruba.DG	-0.000344	-0.695	2200	2211	30885
Mongolia_EIA_SlabGrave_1	Mongolian_FX	China_Miaozigou_MN	Yoruba.DG	-0.000298	-0.582	2758	2770	38308
Mongolia_EIA_SlabGrave_1	Mongolian_FX	Nepal_Chokhopani_2800BP.SG	Yoruba.DG	-0.000162	-0.475	9309	9330	128477
Mongolia_EIA_SlabGrave_1	Mongolian_FX	China_SEastAsia_Island_LN	Yoruba.DG	-0.000394	-0.464	623	627	8854
Mongolia_EIA_SlabGrave_1	Mongolian_FX	Laos_Hoabinhian.SG	Yoruba.DG	0.000117	0.246	3429	3424	49881
Mongolia_EIA_SlabGrave_1	Mongolian_FX	China_SEastAsia_Coastal_EN	Yoruba.DG	0.000181	0.39	2804	2797	39162
Mongolia_EIA_SlabGrave_1	Mongolian_FX	China_Upper_YR_LN	Yoruba.DG	0.000222	0.755	9307	9279	127488
Mongolia_EIA_SlabGrave_1	Mongolian_FX	China_AmurRiver_BA	Yoruba.DG	0.001149	0.8	258	254	3563
Mongolia_EIA_SlabGrave_1	Mongolian_FX	China_Wuzhuangguoliang_LN.EC	Yoruba.DG	0.000797	0.95	713	704	10328
Mongolia_EIA_SlabGrave_1	Mongolian_FX	Nepal_Samdzong_1500BP.SG	Yoruba.DG	0.000262	0.98	9359	9325	128704
Mongolia_EIA_SlabGrave_1	Mongolian_FX	Russia_EarlyMedieval_Heshui_Mohe_1	Yoruba.DG	0.000517	1.073	2636	2617	36710
Mongolia_EIA_SlabGrave_1	Mongolian_FX	China_WLR_BA	Yoruba.DG	0.000571	1.373	5133	5093	70368
Mongolia_EIA_SlabGrave_1	Mongolian_FX	Iran_Wezmeh_N.SG	Yoruba.DG	0.000545	1.638	8887	8817	128655
Mongolia_EIA_SlabGrave_1	Mongolian_FX	Japan_HG_Jomon	Yoruba.DG	0.000685	2.205	7886	7811	109726
Mongolia_EIA_SlabGrave_1	Mongolian_FX	China_AR_IA	Yoruba.DG	0.002694	2.363	507	489	6915
Mongolia_EIA_SlabGrave_1	Mongolian_FX	Kazakhstan_Andronovo.SG	Yoruba.DG	0.001515	3.061	2954	2889	42941
Mongolia_EIA_SlabGrave_1	Mongolian_FX	Russia_Alan.SG	Yoruba.DG	0.00085	3.274	8907	8798	127865
Mongolia_EIA_SlabGrave_1	Mongolian_FX	Iran_TepeAbdulHosein_N.SG	Yoruba.DG	0.000969	3.391	8205	8089	119517
Mongolia_EIA_SlabGrave_1	Mongolian_FX	China_NEastAsia_Coastal_EN	Yoruba.DG	0.001209	4.339	8873	8727	120746
Mongolia_EIA_SlabGrave_1	Mongolian_FX	Russia_Andronovo.SG	Yoruba.DG	0.001231	4.409	8971	8813	127916
Mongolia_EIA_SlabGrave_1	Mongolian_FX	China_Xinjian_IA.SG	Yoruba.DG	0.001612	4.51	6561	6414	90900
Mongolia_EIA_SlabGrave_1	Mongolian_FX	Kazakhstan_MLBA_Alakul_Satan	Yoruba.DG	0.001459	4.714	7159	7010	101920
Mongolia_EIA_SlabGrave_1	Mongolian_FX	China_WLR_MN	Yoruba.DG	0.001688	4.944	9432	9216	127858
Mongolia_EIA_SlabGrave_1	Mongolian_FX	Russia_DevilsCave_N.SG	Yoruba.DG	0.001606	5.125	9490	9284	128711
Mongolia_EIA_SlabGrave_1	Mongolian_FX	Iran_GanjDareh_N	Yoruba.DG	0.001574	5.779	8520	8327	122315
Mongolia_EIA_SlabGrave_1	Mongolian_FX	Kazakhstan_MLBA_Alakul_Lisakovskiy	Yoruba.DG	0.001927	5.945	6348	6174	90130
Mongolia_EIA_SlabGrave_1	Mongolian_FX	Russia_Kalmykia_EBA_Yamnaya.SG	Yoruba.DG	0.001666	5.947	8719	8512	124115
Mongolia_EIA_SlabGrave_1	Mongolian_FX	Uzbekistan_Bustan_BA	Yoruba.DG	0.001601	5.963	7909	7728	113068
Mongolia_EIA_SlabGrave_1	Mongolian_FX	Kyrgyzstan_TianShan_Saka.SG	Yoruba.DG	0.001583	6.223	8931	8731	126319
Mongolia_EIA_SlabGrave_1	Mongolian_FX	Kazakhstan_IA_Tasbas	Yoruba.DG	0.002321	6.305	4335	4193	60985
Mongolia_EIA_SlabGrave_1	Mongolian_FX	Kazakhstan_MLBA_Karagash	Yoruba.DG	0.001842	6.385	6805	6627	96393
Mongolia_EIA_SlabGrave_1	Mongolian_FX	Russia_Samara_EBA_Yamnaya	Yoruba.DG	0.00167	6.558	8842	8633	125083
Mongolia_EIA_SlabGrave_1	Mongolian_FX	China_AR_EN	Yoruba.DG	0.003499	6.851	3104	2958	41728
Mongolia_EIA_SlabGrave_1	Mongolian_FX	Mongolia_Chalcolithic_Afanasievo_1	Yoruba.DG	0.002372	6.941	6778	6551	95591
Mongolia_EIA_SlabGrave_1	Mongolian_FX	Russia_Caucasus_EBA_Yamnaya	Yoruba.DG	0.002192	7.174	6359	6163	89532
Mongolia_EIA_SlabGrave_1	Mongolian_FX	Kazakhstan_LBA_Molaly	Yoruba.DG	0.002561	7.241	6212	5989	87096
Mongolia_EIA_SlabGrave_1	Mongolian_FX	Mongolia_EIA_5	Yoruba.DG	0.002451	7.262	6387	6169	88665
Mongolia_EIA_SlabGrave_1	Mongolian_FX	Mongolia_LBA_CenterWest_5	Yoruba.DG	0.002281	7.424	8733	8456	121484
Mongolia_EIA_SlabGrave_1	Mongolian_FX	Uzbekistan_SappaliTepe_BA	Yoruba.DG	0.001712	7.494	8908	8690	127309
Mongolia_EIA_SlabGrave_1	Mongolian_FX	China_HMMH_MN	Yoruba.DG	0.00336	8.019	5674	5418	76420
Mongolia_EIA_SlabGrave_1	Mongolian_FX	Kazakhstan_MLBA_OyDzhaylau	Yoruba.DG	0.002134	8.093	8231	7983	116600
Mongolia_EIA_SlabGrave_1	Mongolian_FX	Russia_MLBA_Sintashta	Yoruba.DG	0.001892	8.123	9022	8779	127972
Mongolia_EIA_SlabGrave_1	Mongolian_FX	Russia_Afanasievo	Yoruba.DG	0.002005	8.312	9031	8775	127618
Mongolia_EIA_SlabGrave_1	Mongolian_FX	Kazakhstan_Maitan_MLBA_Alakul	Yoruba.DG	0.002111	8.506	8767	8505	124202
Mongolia_EIA_SlabGrave_1	Mongolian_FX	China_AmurRiver_LPaleolithic	Yoruba.DG	0.002601	8.683	7698	7428	103825
Mongolia_EIA_SlabGrave_1	Mongolian_FX	Kazakhstan_MLBA_Aktogai	Yoruba.DG	0.002208	8.749	8251	7992	117092
Mongolia_EIA_SlabGrave_1	Mongolian_FX	Mongolia_IA_Xianbei	Yoruba.DG	0.003113	8.942	7238	6934	97757
Mongolia_EIA_SlabGrave_1	Mongolian_FX	Mongolia_EIA_2	Yoruba.DG	0.002929	8.99	6858	6579	95176
Mongolia_EIA_SlabGrave_1	Mongolian_FX	Mongolia_EBA_Chemurchek_2	Yoruba.DG	0.002563	9.054	7732	7455	108145
Mongolia_EIA_SlabGrave_1	Mongolian_FX	Kyrgyzstan_Medieval_Nomad.SG	Yoruba.DG	0.002815	9.292	8972	8629	121811
Mongolia_EIA_SlabGrave_1	Mongolian_FX	China_AR_Xianbei_IA	Yoruba.DG	0.005519	9.377	2494	2313	32803
Mongolia_EIA_SlabGrave_1	Mongolian_FX	Mongolia_EIA_Pazyryk_6	Yoruba.DG	0.003417	9.619	7028	6696	97087
Mongolia_EIA_SlabGrave_1	Mongolian_FX	China_AmurRiver_EarlyN	Yoruba.DG	0.003061	9.622	6925	6641	93042
Mongolia_EIA_SlabGrave_1	Mongolian_FX	Kyrgyzstan_TianShan_Hun.SG	Yoruba.DG	0.002124	9.822	9188	8914	128731
Mongolia_EIA_SlabGrave_1	Mongolian_FX	Kazakhstan_Central_Saka.SG	Yoruba.DG	0.002847	9.857	8947	8596	123219
Mongolia_EIA_SlabGrave_1	Mongolian_FX	Mongolia_LBA_MongunTaiga_3	Yoruba.DG	0.002936	10.261	8463	8120	116739
Mongolia_EIA_SlabGrave_1	Mongolian_FX	Mongolia_EIA_Xiongnu_7	Yoruba.DG	0.003858	10.61	7149	6780	95728
Mongolia_EIA_SlabGrave_1	Mongolian_FX	Mongolia_MBA_Munkhkhairkhan_2	Yoruba.DG	0.003696	10.915	7239	6874	98718
Mongolia_EIA_SlabGrave_1	Mongolian_FX	Russia_MN_Boisman	Yoruba.DG	0.003319	11.78	8810	8418	118094
Mongolia_EIA_SlabGrave_1	Mongolian_FX	China_AmurRiver_Mesolithic	Yoruba.DG	0.003738	12.022	6577	6249	87755
Mongolia_EIA_SlabGrave_1	Mongolian_FX	Mongolia_LBA_MongunTaiga_1	Yoruba.DG	0.005323	13.208	4586	4258	61473
Mongolia_EIA_SlabGrave_1	Mongolian_FX	China_AmurRiver_N	Yoruba.DG	0.003803	13.263	7668	7279	102480
Mongolia_EIA_SlabGrave_1	Mongolian_FX	China_NEastAsia_Inland_EN	Yoruba.DG	0.005572	14.609	7622	7060	100826
Mongolia_EIA_SlabGrave_1	Mongolian_FX	Mongolia_Chalcolithic_Afanasievo_2	Yoruba.DG	0.005772	15.938	6882	6356	91076
Mongolia_EIA_SlabGrave_1	Mongolian_FX	Mongolia_EIA_8	Yoruba.DG	0.006017	15.943	7226	6654	95020
Mongolia_EIA_SlabGrave_1	Mongolian_FX	Mongolia_BA_1	Yoruba.DG	0.005911	16.548	7587	6995	100111
Mongolia_EIA_SlabGrave_1	Mongolian_FX	Mongolia_EIA_Sagly_4	Yoruba.DG	0.003907	16.551	9278	8781	127077
Mongolia_EIA_SlabGrave_1	Mongolian_FX	Mongolia_EIA_3	Yoruba.DG	0.006143	17.137	6804	6253	89779
Mongolia_EIA_SlabGrave_1	Mongolian_FX	Mongolia_East_N	Yoruba.DG	0.005662	17.787	8709	8059	114714
Mongolia_EIA_SlabGrave_1	Mongolian_FX	Mongolia_MBA_Munkhkhairkhan_1	Yoruba.DG	0.005624	18.792	8853	8190	117901
Mongolia_EIA_SlabGrave_1	Mongolian_FX	Mongolia_LBA_Ulaanzukh_2	Yoruba.DG	0.005854	19.655	8250	7615	108409
Mongolia_EIA_SlabGrave_1	Mongolian_FX	Mongolia_EBA_Ulgii_1	Yoruba.DG	0.005404	19.681	8819	8183	117710
Mongolia_EIA_SlabGrave_1	Mongolian_FX	Mongolia_North_N	Yoruba.DG	0.006326	22.097	9317	8543	122427
Mongolia_EIA_SlabGrave_1	Mongolian_FX	Mongolia_LBA_Khovsgol_6	Yoruba.DG	0.005562	22.721	9561	8853	127362
Mongolia_EIA_SlabGrave_1	Mongolian_FX	Mongolia_LBA_CenterWest_4	Yoruba.DG	0.006162	23.358	9438	8671	124385

## Sheet: B
Supplementary Table 8B. Differentiated shared alleles in Fuxin Mongolian compared to ancient populations estimated via symmetrical f4-statistics in the form f4(China_YR_LN, Mongolian_Fuxin; ancient Eurasian population, Yoruba) based on the merged 1240K dataset.
Pop1 (W)	Pop2 (X)	Pop3 (Y)	Pop4 (Z)	D-stat	Z	BABA	ABBA	SNPs
China_YR_LN	Mongolian_FX	Russia_Andronovo.SG	Yoruba.DG	-0.001236	-4.562	8953	9116	131910
China_YR_LN	Mongolian_FX	Russia_Samara_EBA_Yamnaya	Yoruba.DG	-0.001045	-4.192	8711	8844	127497
China_YR_LN	Mongolian_FX	Russia_MLBA_Sintashta	Yoruba.DG	-0.000749	-3.351	8944	9043	131165
China_YR_LN	Mongolian_FX	Kazakhstan_MLBA_OyDzhaylau	Yoruba.DG	-0.000887	-3.242	8003	8107	117534
China_YR_LN	Mongolian_FX	Russia_Alan.SG	Yoruba.DG	-0.00082	-3.139	8980	9088	132133
China_YR_LN	Mongolian_FX	Kazakhstan_Maitan_MLBA_Alakul	Yoruba.DG	-0.000732	-2.927	8580	8672	125921
China_YR_LN	Mongolian_FX	Kazakhstan_IA_Tasbas	Yoruba.DG	-0.001125	-2.655	4176	4245	61078
China_YR_LN	Mongolian_FX	Kazakhstan_MLBA_Aktogai	Yoruba.DG	-0.000639	-2.583	8029	8104	117987
China_YR_LN	Mongolian_FX	Russia_Afanasievo	Yoruba.DG	-0.000479	-2.078	8957	9019	130519
China_YR_LN	Mongolian_FX	Mongolia_Chalcolithic_Afanasievo_1	Yoruba.DG	-0.000742	-2.021	6550	6621	95859
China_YR_LN	Mongolian_FX	Kazakhstan_MLBA_Alakul_Satan	Yoruba.DG	-0.00072	-2.007	6993	7066	102435
China_YR_LN	Mongolian_FX	Mongolia_EBA_Chemurchek_2	Yoruba.DG	-0.000562	-1.883	7488	7549	108577
China_YR_LN	Mongolian_FX	Kazakhstan_MLBA_Karagash	Yoruba.DG	-0.000576	-1.815	6611	6666	96645
China_YR_LN	Mongolian_FX	Russia_Kalmykia_EBA_Yamnaya.SG	Yoruba.DG	-0.00048	-1.811	8666	8727	127192
China_YR_LN	Mongolian_FX	Iran_Wezmeh_N.SG	Yoruba.DG	-0.000553	-1.811	8998	9072	132946
China_YR_LN	Mongolian_FX	Kazakhstan_MLBA_Alakul_Lisakovskiy	Yoruba.DG	-0.00061	-1.737	6174	6230	90479
China_YR_LN	Mongolian_FX	Uzbekistan_Bustan_BA	Yoruba.DG	-0.000451	-1.702	7752	7804	113972
China_YR_LN	Mongolian_FX	Iran_Hasanlu_IA.SG	Yoruba.DG	-0.000602	-1.669	7771	7840	114497
China_YR_LN	Mongolian_FX	Kyrgyzstan_TianShan_Saka.SG	Yoruba.DG	-0.000391	-1.602	8962	9013	130553
China_YR_LN	Mongolian_FX	Uzbekistan_SappaliTepe_BA	Yoruba.DG	-0.000349	-1.582	8853	8899	130159
China_YR_LN	Mongolian_FX	Mongolia_LBA_CenterWest_5	Yoruba.DG	-0.000406	-1.422	8566	8616	123182
China_YR_LN	Mongolian_FX	Russia_Caucasus_EBA_Yamnaya	Yoruba.DG	-0.000445	-1.36	6159	6199	89726
China_YR_LN	Mongolian_FX	Mongolia_EIA_Sagly_4	Yoruba.DG	-0.000284	-1.237	9060	9097	129665
China_YR_LN	Mongolian_FX	Mongolia_EIA_Pazyryk_6	Yoruba.DG	-0.000422	-1.169	6753	6794	97392
China_YR_LN	Mongolian_FX	Iran_TepeAbdulHosein_N.SG	Yoruba.DG	-0.000272	-0.967	8240	8274	122798
China_YR_LN	Mongolian_FX	China_AR_IA	Yoruba.DG	-0.001054	-0.852	498	505	7013
China_YR_LN	Mongolian_FX	Mongolia_EIA_2	Yoruba.DG	-0.000316	-0.839	6628	6658	95406
China_YR_LN	Mongolian_FX	Kazakhstan_LBA_Molaly	Yoruba.DG	-0.000303	-0.797	6024	6050	87337
China_YR_LN	Mongolian_FX	Iran_GanjDareh_N	Yoruba.DG	-0.000164	-0.614	8403	8423	123695
China_YR_LN	Mongolian_FX	Mongolia_EIA_5	Yoruba.DG	-0.000228	-0.589	6190	6211	88781
China_YR_LN	Mongolian_FX	Kyrgyzstan_TianShan_Hun.SG	Yoruba.DG	-0.00012	-0.542	9217	9233	133041
China_YR_LN	Mongolian_FX	Mongolia_MBA_Munkhkhairkhan_1	Yoruba.DG	-0.000136	-0.434	8449	8465	118893
China_YR_LN	Mongolian_FX	Kazakhstan_Central_Saka.SG	Yoruba.DG	-0.000119	-0.433	8903	8918	127253
China_YR_LN	Mongolian_FX	Kazakhstan_Andronovo.SG	Yoruba.DG	-0.000186	-0.369	2971	2980	44243
China_YR_LN	Mongolian_FX	Kyrgyzstan_Medieval_Nomad.SG	Yoruba.DG	3.6e-05	0.117	8968	8963	125808
China_YR_LN	Mongolian_FX	Mongolia_LBA_MongunTaiga_1	Yoruba.DG	6.3e-05	0.147	4356	4352	61560
China_YR_LN	Mongolian_FX	China_Xinjian_IA.SG	Yoruba.DG	8.4e-05	0.256	6588	6580	93631
China_YR_LN	Mongolian_FX	China_AR_EN	Yoruba.DG	0.000222	0.441	3041	3032	42440
China_YR_LN	Mongolian_FX	Mongolia_EIA_8	Yoruba.DG	0.00018	0.472	6846	6829	95228
China_YR_LN	Mongolian_FX	Mongolia_BA_1	Yoruba.DG	0.000208	0.535	7206	7185	100405
China_YR_LN	Mongolian_FX	Mongolia_LBA_MongunTaiga_3	Yoruba.DG	0.000167	0.574	8242	8223	117614
China_YR_LN	Mongolian_FX	Mongolia_Chalcolithic_Afanasievo_2	Yoruba.DG	0.000355	0.959	6541	6509	91212
China_YR_LN	Mongolian_FX	Mongolia_East_N	Yoruba.DG	0.00032	0.966	8339	8302	115569
China_YR_LN	Mongolian_FX	Mongolia_EBA_Ulgii_1	Yoruba.DG	0.000292	1.033	8454	8419	118643
China_YR_LN	Mongolian_FX	China_AR_Xianbei_IA	Yoruba.DG	0.000598	1.112	2420	2400	33505
China_YR_LN	Mongolian_FX	Mongolia_IA_Xianbei	Yoruba.DG	0.00053	1.413	7037	6985	97966
China_YR_LN	Mongolian_FX	Mongolia_EIA_3	Yoruba.DG	0.000619	1.525	6460	6405	89933
China_YR_LN	Mongolian_FX	Mongolia_LBA_CenterWest_4	Yoruba.DG	0.000404	1.587	9045	8994	126070
China_YR_LN	Mongolian_FX	China_HMMH_MN	Yoruba.DG	0.000723	1.71	5662	5605	78725
China_YR_LN	Mongolian_FX	Mongolia_EIA_Xiongnu_7	Yoruba.DG	0.000654	1.733	6922	6860	95994
China_YR_LN	Mongolian_FX	Mongolia_LBA_Khovsgol_6	Yoruba.DG	0.000446	1.84	9291	9233	130279
China_YR_LN	Mongolian_FX	Japan_HG_Jomon	Yoruba.DG	0.000585	1.871	7829	7765	110169
China_YR_LN	Mongolian_FX	Mongolia_MBA_Munkhkhairkhan_2	Yoruba.DG	0.000705	1.901	7015	6945	98976
China_YR_LN	Mongolian_FX	Russia_EarlyMedieval_Heshui_Mohe_1	Yoruba.DG	0.001141	1.991	2622	2580	36753
China_YR_LN	Mongolian_FX	Mongolia_North_N	Yoruba.DG	0.000594	2.233	8903	8829	123647
China_YR_LN	Mongolian_FX	China_Wuzhuangguoliang_LN.EC	Yoruba.DG	0.001883	2.281	722	702	10477
China_YR_LN	Mongolian_FX	China_SEastAsia_Island_LN	Yoruba.DG	0.002344	2.293	630	609	8862
China_YR_LN	Mongolian_FX	Vietnam_BA	Yoruba.DG	0.001284	2.459	2937	2885	40911
China_YR_LN	Mongolian_FX	Nepal_Chokhopani_2800BP.SG	Yoruba.DG	0.00093	2.612	9596	9473	132783
China_YR_LN	Mongolian_FX	Vietnam_N	Yoruba.DG	0.001503	2.643	2205	2159	30942
China_YR_LN	Mongolian_FX	China_AmurRiver_BA	Yoruba.DG	0.004445	2.646	261	245	3567
China_YR_LN	Mongolian_FX	China_AmurRiver_LPaleolithic	Yoruba.DG	0.000842	2.684	7563	7475	104368
China_YR_LN	Mongolian_FX	China_WLR_BA	Yoruba.DG	0.001067	2.718	5169	5092	71579
China_YR_LN	Mongolian_FX	Mongolia_LBA_Ulaanzukh_2	Yoruba.DG	0.000892	2.894	7884	7787	108801
China_YR_LN	Mongolian_FX	Russia_DevilsCave_N.SG	Yoruba.DG	0.000811	2.921	9625	9517	133014
China_YR_LN	Mongolian_FX	Mongolia_EIA_SlabGrave_1	Yoruba.DG	0.00075	3.082	9311	9214	128696
China_YR_LN	Mongolian_FX	Russia_MN_Boisman	Yoruba.DG	0.000892	3.129	8616	8510	118943
China_YR_LN	Mongolian_FX	China_NEastAsia_Inland_EN	Yoruba.DG	0.001306	3.408	7321	7188	101273
China_YR_LN	Mongolian_FX	Laos_Hoabinhian.SG	Yoruba.DG	0.001723	3.417	3564	3475	51789
China_YR_LN	Mongolian_FX	China_SEastAsia_Coastal_LN	Yoruba.DG	0.001259	3.423	5730	5630	79432
China_YR_LN	Mongolian_FX	China_AmurRiver_Mesolithic	Yoruba.DG	0.001176	3.439	6395	6292	88069
China_YR_LN	Mongolian_FX	China_AmurRiver_EarlyN	Yoruba.DG	0.001309	3.676	6775	6653	93372
China_YR_LN	Mongolian_FX	China_SEastAsia_Coastal_EN	Yoruba.DG	0.001953	3.697	2816	2740	39215
China_YR_LN	Mongolian_FX	Taiwan_Gongguan	Yoruba.DG	0.001505	3.715	5975	5851	82609
China_YR_LN	Mongolian_FX	Nepal_Mebrak_2125BP.SG	Yoruba.DG	0.001648	4.139	6356	6211	87561
China_YR_LN	Mongolian_FX	China_AmurRiver_N	Yoruba.DG	0.001279	4.262	7467	7335	103038
China_YR_LN	Mongolian_FX	China_Miaozigou_MN	Yoruba.DG	0.002521	4.792	2837	2738	39047
China_YR_LN	Mongolian_FX	China_WLR_MN	Yoruba.DG	0.001613	5.099	9609	9396	132031
China_YR_LN	Mongolian_FX	Nepal_Samdzong_1500BP.SG	Yoruba.DG	0.001475	5.61	9650	9454	133001
China_YR_LN	Mongolian_FX	China_WLR_LN	Yoruba.DG	0.002212	6.53	7996	7754	109423
China_YR_LN	Mongolian_FX	China_Upper_YR_IA	Yoruba.DG	0.001995	6.753	9338	9083	127753
China_YR_LN	Mongolian_FX	China_Shimao_LN	Yoruba.DG	0.002157	7.097	9606	9322	131403
China_YR_LN	Mongolian_FX	China_Upper_YR_LN	Yoruba.DG	0.001976	7.212	9619	9359	131680
China_YR_LN	Mongolian_FX	China_YR_LBIA	Yoruba.DG	0.001923	7.246	9642	9389	132004
China_YR_LN	Mongolian_FX	China_NEastAsia_Coastal_EN	Yoruba.DG	0.002075	7.588	8932	8678	122204
China_YR_LN	Mongolian_FX	Taiwan_Hanben_IA	Yoruba.DG	0.0019	8.033	9634	9383	132104
China_YR_LN	Mongolian_FX	China_YR_MN	Yoruba.DG	0.00242	8.472	9714	9394	132154

## Sheet: C
Supplementary Table 8C. Differentiated shared alleles in Fuxin Mongolian compared to ancient populations estimated via symmetrical f4-statistics in the form f4(China_Upper_YR_IA, Mongolian_Fuxin; ancient Eurasian population, Yoruba) based on the merged 1240K dataset.
Pop1 (W)	Pop2 (X)	Pop3 (Y)	Pop4 (Z)	D-stat	Z	BABA	ABBA	SNPs
China_Upper_YR_IA	Mongolian_FX	Russia_Afanasievo	Yoruba.DG	-0.000436	-1.251	8612	8667	125677
China_Upper_YR_IA	Mongolian_FX	China_AmurRiver_BA	Yoruba.DG	-0.003048	-1.127	242	253	3499
China_Upper_YR_IA	Mongolian_FX	Iran_Wezmeh_N.SG	Yoruba.DG	-0.000433	-0.889	8641	8696	127759
China_Upper_YR_IA	Mongolian_FX	Iran_Hasanlu_IA.SG	Yoruba.DG	-0.000428	-0.808	7509	7556	110366
China_Upper_YR_IA	Mongolian_FX	Kyrgyzstan_TianShan_Saka.SG	Yoruba.DG	-0.00027	-0.68	8620	8654	125450
China_Upper_YR_IA	Mongolian_FX	Russia_Andronovo.SG	Yoruba.DG	-0.000204	-0.501	8687	8713	126839
China_Upper_YR_IA	Mongolian_FX	Russia_MLBA_Sintashta	Yoruba.DG	-0.000161	-0.474	8650	8670	126265
China_Upper_YR_IA	Mongolian_FX	Russia_Kalmykia_EBA_Yamnaya.SG	Yoruba.DG	-0.000162	-0.398	8371	8391	122601
China_Upper_YR_IA	Mongolian_FX	Kazakhstan_Andronovo.SG	Yoruba.DG	-0.000309	-0.384	2848	2862	42624
China_Upper_YR_IA	Mongolian_FX	Kazakhstan_MLBA_OyDzhaylau	Yoruba.DG	-6.4e-05	-0.152	7797	7804	113849
China_Upper_YR_IA	Mongolian_FX	Kazakhstan_MLBA_Alakul_Satan	Yoruba.DG	-2.5e-05	-0.047	6838	6840	99498
China_Upper_YR_IA	Mongolian_FX	Kazakhstan_Central_Saka.SG	Yoruba.DG	-1.6e-05	-0.037	8562	8564	122367
China_Upper_YR_IA	Mongolian_FX	Mongolia_EIA_Pazyryk_6	Yoruba.DG	-1.1e-05	-0.019	6598	6599	94773
China_Upper_YR_IA	Mongolian_FX	Mongolia_Chalcolithic_Afanasievo_1	Yoruba.DG	3.7e-05	0.066	6407	6404	93342
China_Upper_YR_IA	Mongolian_FX	Kazakhstan_IA_Tasbas	Yoruba.DG	6.2e-05	0.087	4116	4112	59652
China_Upper_YR_IA	Mongolian_FX	Uzbekistan_SappaliTepe_BA	Yoruba.DG	3.5e-05	0.1	8544	8540	125346
China_Upper_YR_IA	Mongolian_FX	Laos_Hoabinhian.SG	Yoruba.DG	8.3e-05	0.115	3377	3373	49632
China_Upper_YR_IA	Mongolian_FX	Russia_Samara_EBA_Yamnaya	Yoruba.DG	6.9e-05	0.182	8474	8465	122939
China_Upper_YR_IA	Mongolian_FX	Kazakhstan_LBA_Molaly	Yoruba.DG	0.000125	0.208	5878	5868	85021
China_Upper_YR_IA	Mongolian_FX	China_AR_Xianbei_IA	Yoruba.DG	0.000194	0.212	2342	2335	32523
China_Upper_YR_IA	Mongolian_FX	Kyrgyzstan_TianShan_Hun.SG	Yoruba.DG	0.000107	0.32	8867	8853	127844
China_Upper_YR_IA	Mongolian_FX	Kazakhstan_Maitan_MLBA_Alakul	Yoruba.DG	0.000132	0.358	8331	8315	121572
China_Upper_YR_IA	Mongolian_FX	Kazakhstan_MLBA_Aktogai	Yoruba.DG	0.000152	0.374	7830	7813	114273
China_Upper_YR_IA	Mongolian_FX	Russia_Alan.SG	Yoruba.DG	0.00015	0.38	8690	8671	126973
China_Upper_YR_IA	Mongolian_FX	Mongolia_EIA_Sagly_4	Yoruba.DG	0.000135	0.392	8754	8738	124934
China_Upper_YR_IA	Mongolian_FX	Kazakhstan_MLBA_Karagash	Yoruba.DG	0.000201	0.395	6478	6459	94085
China_Upper_YR_IA	Mongolian_FX	Mongolia_LBA_MongunTaiga_3	Yoruba.DG	0.00024	0.541	7988	7961	113941
China_Upper_YR_IA	Mongolian_FX	China_AR_IA	Yoruba.DG	0.001166	0.592	492	484	6818
China_Upper_YR_IA	Mongolian_FX	Iran_GanjDareh_N	Yoruba.DG	0.000258	0.641	8141	8110	119522
China_Upper_YR_IA	Mongolian_FX	Russia_Caucasus_EBA_Yamnaya	Yoruba.DG	0.000373	0.695	6042	6009	87384
China_Upper_YR_IA	Mongolian_FX	Iran_TepeAbdulHosein_N.SG	Yoruba.DG	0.000312	0.707	7970	7933	118252
China_Upper_YR_IA	Mongolian_FX	Mongolia_BA_1	Yoruba.DG	0.000438	0.723	7015	6972	97632
China_Upper_YR_IA	Mongolian_FX	Kazakhstan_MLBA_Alakul_Lisakovskiy	Yoruba.DG	0.000424	0.772	6043	6006	87888
China_Upper_YR_IA	Mongolian_FX	China_Xinjian_IA.SG	Yoruba.DG	0.00048	0.901	6361	6318	90166
China_Upper_YR_IA	Mongolian_FX	Mongolia_LBA_CenterWest_5	Yoruba.DG	0.000447	0.978	8325	8271	118966
China_Upper_YR_IA	Mongolian_FX	Vietnam_N	Yoruba.DG	0.000902	1.02	2145	2118	30209
China_Upper_YR_IA	Mongolian_FX	China_SEastAsia_Island_LN	Yoruba.DG	0.001882	1.085	621	605	8686
China_Upper_YR_IA	Mongolian_FX	Russia_MN_Boisman	Yoruba.DG	0.000487	1.107	8306	8250	115174
China_Upper_YR_IA	Mongolian_FX	Mongolia_LBA_MongunTaiga_1	Yoruba.DG	0.000801	1.134	4284	4236	60075
China_Upper_YR_IA	Mongolian_FX	Mongolia_EBA_Chemurchek_2	Yoruba.DG	0.000561	1.152	7335	7276	105439
China_Upper_YR_IA	Mongolian_FX	Russia_DevilsCave_N.SG	Yoruba.DG	0.00058	1.264	9231	9157	127818
China_Upper_YR_IA	Mongolian_FX	China_AR_EN	Yoruba.DG	0.001081	1.301	2967	2922	41216
China_Upper_YR_IA	Mongolian_FX	Mongolia_EIA_2	Yoruba.DG	0.000803	1.38	6508	6433	92816
China_Upper_YR_IA	Mongolian_FX	Uzbekistan_Bustan_BA	Yoruba.DG	0.000628	1.467	7564	7495	110339
China_Upper_YR_IA	Mongolian_FX	China_AmurRiver_N	Yoruba.DG	0.000699	1.503	7231	7161	100152
China_Upper_YR_IA	Mongolian_FX	Mongolia_EIA_3	Yoruba.DG	0.000917	1.514	6313	6233	87616
China_Upper_YR_IA	Mongolian_FX	Mongolia_MBA_Munkhkhairkhan_1	Yoruba.DG	0.000724	1.536	8225	8142	115102
China_Upper_YR_IA	Mongolian_FX	China_NEastAsia_Inland_EN	Yoruba.DG	0.000903	1.563	7093	7005	98448
China_Upper_YR_IA	Mongolian_FX	Mongolia_IA_Xianbei	Yoruba.DG	0.000952	1.584	6864	6773	95356
China_Upper_YR_IA	Mongolian_FX	Kyrgyzstan_Medieval_Nomad.SG	Yoruba.DG	0.00073	1.615	8666	8578	120935
China_Upper_YR_IA	Mongolian_FX	China_AmurRiver_LPaleolithic	Yoruba.DG	0.000898	1.811	7336	7245	101382
China_Upper_YR_IA	Mongolian_FX	Russia_EarlyMedieval_Heshui_Mohe_1	Yoruba.DG	0.001735	1.944	2566	2504	35853
China_Upper_YR_IA	Mongolian_FX	Mongolia_LBA_Ulaanzukh_2	Yoruba.DG	0.000946	1.952	7661	7561	105686
China_Upper_YR_IA	Mongolian_FX	China_Miaozigou_MN	Yoruba.DG	0.001697	1.975	2745	2681	37873
China_Upper_YR_IA	Mongolian_FX	Mongolia_EIA_Xiongnu_7	Yoruba.DG	0.001203	1.976	6761	6648	93435
China_Upper_YR_IA	Mongolian_FX	Nepal_Mebrak_2125BP.SG	Yoruba.DG	0.001234	2.054	6126	6021	84476
China_Upper_YR_IA	Mongolian_FX	Mongolia_Chalcolithic_Afanasievo_2	Yoruba.DG	0.001311	2.122	6419	6303	88888
China_Upper_YR_IA	Mongolian_FX	Japan_HG_Jomon	Yoruba.DG	0.001042	2.168	7619	7508	106992
China_Upper_YR_IA	Mongolian_FX	Mongolia_North_N	Yoruba.DG	0.000963	2.226	8631	8516	119542
China_Upper_YR_IA	Mongolian_FX	China_Wuzhuangguoliang_LN.EC	Yoruba.DG	0.003013	2.227	701	671	10205
China_Upper_YR_IA	Mongolian_FX	Vietnam_BA	Yoruba.DG	0.001924	2.237	2874	2797	39919
China_Upper_YR_IA	Mongolian_FX	China_WLR_BA	Yoruba.DG	0.001504	2.337	5047	4942	69434
China_Upper_YR_IA	Mongolian_FX	Mongolia_EIA_5	Yoruba.DG	0.001435	2.337	6106	5982	86565
China_Upper_YR_IA	Mongolian_FX	China_SEastAsia_Coastal_EN	Yoruba.DG	0.002047	2.365	2757	2679	38269
China_Upper_YR_IA	Mongolian_FX	China_HMMH_MN	Yoruba.DG	0.001561	2.393	5480	5361	75888
China_Upper_YR_IA	Mongolian_FX	Mongolia_LBA_Khovsgol_6	Yoruba.DG	0.000905	2.527	8984	8870	125500
China_Upper_YR_IA	Mongolian_FX	Mongolia_EIA_8	Yoruba.DG	0.001543	2.645	6740	6597	92708
China_Upper_YR_IA	Mongolian_FX	China_AmurRiver_Mesolithic	Yoruba.DG	0.001357	2.651	6255	6139	85830
China_Upper_YR_IA	Mongolian_FX	China_WLR_MN	Yoruba.DG	0.00135	2.661	9230	9059	126912
China_Upper_YR_IA	Mongolian_FX	Mongolia_LBA_CenterWest_4	Yoruba.DG	0.001042	2.695	8771	8644	121721
China_Upper_YR_IA	Mongolian_FX	China_AmurRiver_EarlyN	Yoruba.DG	0.001498	2.703	6605	6469	90941
China_Upper_YR_IA	Mongolian_FX	Mongolia_East_N	Yoruba.DG	0.001292	2.737	8123	7978	111924
China_Upper_YR_IA	Mongolian_FX	Nepal_Chokhopani_2800BP.SG	Yoruba.DG	0.001491	2.863	9256	9066	127595
China_Upper_YR_IA	Mongolian_FX	Mongolia_MBA_Munkhkhairkhan_2	Yoruba.DG	0.001728	2.893	6882	6715	96294
China_Upper_YR_IA	Mongolian_FX	Mongolia_EIA_SlabGrave_1	Yoruba.DG	0.001104	3.034	9001	8864	124097
China_Upper_YR_IA	Mongolian_FX	Taiwan_Gongguan	Yoruba.DG	0.001999	3.063	5849	5688	80527
China_Upper_YR_IA	Mongolian_FX	Mongolia_EBA_Ulgii_1	Yoruba.DG	0.001384	3.176	8243	8084	114884
China_Upper_YR_IA	Mongolian_FX	Nepal_Samdzong_1500BP.SG	Yoruba.DG	0.001462	3.486	9262	9075	127806
China_Upper_YR_IA	Mongolian_FX	China_SEastAsia_Coastal_LN	Yoruba.DG	0.001954	3.632	5598	5447	77322
China_Upper_YR_IA	Mongolian_FX	China_NEastAsia_Coastal_EN	Yoruba.DG	0.001635	3.79	8607	8413	118189
China_Upper_YR_IA	Mongolian_FX	China_Shimao_LN	Yoruba.DG	0.00184	3.859	9210	8978	126377
China_Upper_YR_IA	Mongolian_FX	China_YR_MN	Yoruba.DG	0.00169	3.931	9281	9067	127054
China_Upper_YR_IA	Mongolian_FX	China_WLR_LN	Yoruba.DG	0.00203	3.983	7721	7506	105854
China_Upper_YR_IA	Mongolian_FX	Taiwan_Hanben_IA	Yoruba.DG	0.001463	3.988	9235	9050	127046
China_Upper_YR_IA	Mongolian_FX	China_YR_LN	Yoruba.DG	0.001935	4.893	9338	9091	127753
China_Upper_YR_IA	Mongolian_FX	China_Upper_YR_LN	Yoruba.DG	0.002308	5.197	9275	8982	126617
China_Upper_YR_IA	Mongolian_FX	China_YR_LBIA	Yoruba.DG	0.002183	5.477	9285	9008	126959

## Sheet: D
Supplementary Table 8D. Differentiated shared alleles in Fuxin Mongolian compared to ancient populations estimated via symmetrical f4-statistics in the form f4(China_Upper_YR_LBIA, Mongolian_Fuxin; ancient Eurasian population, Yoruba) based on the merged 1240K dataset.
Pop1 (W)	Pop2 (X)	Pop3 (Y)	Pop4 (Z)	D-stat	Z	BABA	ABBA	SNPs
China_YR_LBIA	Mongolian_FX	Kazakhstan_MLBA_Alakul_Satan	Yoruba.DG	-0.000989	-2.532	6943	7044	102092
China_YR_LBIA	Mongolian_FX	Russia_Alan.SG	Yoruba.DG	-0.000674	-2.264	8907	8995	131227
China_YR_LBIA	Mongolian_FX	Russia_Samara_EBA_Yamnaya	Yoruba.DG	-0.000609	-2.055	8674	8751	126793
China_YR_LBIA	Mongolian_FX	Kazakhstan_MLBA_Aktogai	Yoruba.DG	-0.000534	-1.792	7981	8043	117509
China_YR_LBIA	Mongolian_FX	Kazakhstan_Maitan_MLBA_Alakul	Yoruba.DG	-0.000489	-1.777	8530	8592	125306
China_YR_LBIA	Mongolian_FX	Russia_Kalmykia_EBA_Yamnaya.SG	Yoruba.DG	-0.000561	-1.745	8589	8660	126447
China_YR_LBIA	Mongolian_FX	Russia_Andronovo.SG	Yoruba.DG	-0.000515	-1.664	8928	8996	131055
China_YR_LBIA	Mongolian_FX	Russia_MLBA_Sintashta	Yoruba.DG	-0.000392	-1.505	8896	8948	130366
China_YR_LBIA	Mongolian_FX	Kazakhstan_MLBA_Karagash	Yoruba.DG	-0.00054	-1.43	6580	6632	96358
China_YR_LBIA	Mongolian_FX	Kazakhstan_MLBA_OyDzhaylau	Yoruba.DG	-0.000421	-1.386	7977	8026	117025
China_YR_LBIA	Mongolian_FX	Iran_Hasanlu_IA.SG	Yoruba.DG	-0.000521	-1.339	7714	7773	113811
China_YR_LBIA	Mongolian_FX	Russia_Afanasievo	Yoruba.DG	-0.000357	-1.323	8892	8938	129750
China_YR_LBIA	Mongolian_FX	Russia_Caucasus_EBA_Yamnaya	Yoruba.DG	-0.00049	-1.258	6119	6163	89493
China_YR_LBIA	Mongolian_FX	Uzbekistan_Bustan_BA	Yoruba.DG	-0.000361	-1.139	7704	7745	113495
China_YR_LBIA	Mongolian_FX	Kazakhstan_IA_Tasbas	Yoruba.DG	-0.000559	-1.076	4170	4204	60927
China_YR_LBIA	Mongolian_FX	Kazakhstan_MLBA_Alakul_Lisakovskiy	Yoruba.DG	-0.000397	-0.981	6147	6183	90178
China_YR_LBIA	Mongolian_FX	Mongolia_Chalcolithic_Afanasievo_1	Yoruba.DG	-0.000349	-0.856	6523	6556	95576
China_YR_LBIA	Mongolian_FX	Kyrgyzstan_TianShan_Hun.SG	Yoruba.DG	-0.000184	-0.741	9128	9152	132118
China_YR_LBIA	Mongolian_FX	Iran_Wezmeh_N.SG	Yoruba.DG	-0.000256	-0.703	8941	8975	132028
China_YR_LBIA	Mongolian_FX	Kyrgyzstan_TianShan_Saka.SG	Yoruba.DG	-0.00018	-0.629	8897	8920	129647
China_YR_LBIA	Mongolian_FX	Uzbekistan_SappaliTepe_BA	Yoruba.DG	-0.000148	-0.584	8794	8813	129398
China_YR_LBIA	Mongolian_FX	Kazakhstan_LBA_Molaly	Yoruba.DG	-0.000249	-0.571	5992	6014	87091
China_YR_LBIA	Mongolian_FX	Kazakhstan_Andronovo.SG	Yoruba.DG	-0.000263	-0.42	2937	2949	43979
China_YR_LBIA	Mongolian_FX	Iran_TepeAbdulHosein_N.SG	Yoruba.DG	-0.000123	-0.387	8185	8200	122075
China_YR_LBIA	Mongolian_FX	Mongolia_BA_1	Yoruba.DG	-0.000156	-0.356	7137	7152	100104
China_YR_LBIA	Mongolian_FX	Mongolia_MBA_Munkhkhairkhan_2	Yoruba.DG	-8.2e-05	-0.188	6927	6935	98700
China_YR_LBIA	Mongolian_FX	Mongolia_EIA_Sagly_4	Yoruba.DG	-4.3e-05	-0.167	9005	9011	128917
China_YR_LBIA	Mongolian_FX	Mongolia_EIA_3	Yoruba.DG	-4.4e-05	-0.098	6387	6391	89678
China_YR_LBIA	Mongolian_FX	China_AmurRiver_BA	Yoruba.DG	0.000532	0.273	251	249	3559
China_YR_LBIA	Mongolian_FX	Iran_GanjDareh_N	Yoruba.DG	9.8e-05	0.324	8354	8342	123113
China_YR_LBIA	Mongolian_FX	Mongolia_LBA_CenterWest_5	Yoruba.DG	0.000128	0.367	8540	8524	122560
China_YR_LBIA	Mongolian_FX	Mongolia_EIA_5	Yoruba.DG	0.000167	0.375	6177	6163	88579
China_YR_LBIA	Mongolian_FX	Kyrgyzstan_Medieval_Nomad.SG	Yoruba.DG	0.000142	0.413	8900	8882	124961
China_YR_LBIA	Mongolian_FX	Kazakhstan_Central_Saka.SG	Yoruba.DG	0.000161	0.486	8841	8820	126392
China_YR_LBIA	Mongolian_FX	Mongolia_EIA_Pazyryk_6	Yoruba.DG	0.000233	0.556	6758	6736	97088
China_YR_LBIA	Mongolian_FX	Mongolia_EBA_Chemurchek_2	Yoruba.DG	0.000209	0.58	7487	7465	108203
China_YR_LBIA	Mongolian_FX	Mongolia_EIA_2	Yoruba.DG	0.000248	0.587	6624	6600	95135
China_YR_LBIA	Mongolian_FX	Mongolia_LBA_MongunTaiga_3	Yoruba.DG	0.000397	1.17	8205	8158	117142
China_YR_LBIA	Mongolian_FX	Mongolia_MBA_Munkhkhairkhan_1	Yoruba.DG	0.000425	1.188	8428	8378	118372
China_YR_LBIA	Mongolian_FX	China_AR_Xianbei_IA	Yoruba.DG	0.000827	1.217	2407	2380	33332
China_YR_LBIA	Mongolian_FX	China_AR_IA	Yoruba.DG	0.002034	1.341	505	491	6995
China_YR_LBIA	Mongolian_FX	China_AR_EN	Yoruba.DG	0.000842	1.346	3042	3006	42275
China_YR_LBIA	Mongolian_FX	China_SEastAsia_Island_LN	Yoruba.DG	0.001908	1.522	626	609	8850
China_YR_LBIA	Mongolian_FX	Mongolia_LBA_MongunTaiga_1	Yoruba.DG	0.000844	1.631	4360	4308	61424
China_YR_LBIA	Mongolian_FX	Mongolia_East_N	Yoruba.DG	0.000678	1.836	8298	8220	115075
China_YR_LBIA	Mongolian_FX	Mongolia_EIA_8	Yoruba.DG	0.000808	1.855	6846	6769	94971
China_YR_LBIA	Mongolian_FX	Vietnam_N	Yoruba.DG	0.001365	2.025	2202	2160	30910
China_YR_LBIA	Mongolian_FX	Mongolia_North_N	Yoruba.DG	0.000676	2.17	8849	8765	123090
China_YR_LBIA	Mongolian_FX	Mongolia_EIA_Xiongnu_7	Yoruba.DG	0.000994	2.205	6888	6792	95689
China_YR_LBIA	Mongolian_FX	China_Wuzhuangguoliang_LN.EC	Yoruba.DG	0.00242	2.362	720	695	10434
China_YR_LBIA	Mongolian_FX	China_NEastAsia_Inland_EN	Yoruba.DG	0.001095	2.462	7265	7154	100943
China_YR_LBIA	Mongolian_FX	China_Xinjian_IA.SG	Yoruba.DG	0.001046	2.463	6585	6487	93063
China_YR_LBIA	Mongolian_FX	Mongolia_LBA_Khovsgol_6	Yoruba.DG	0.000685	2.589	9229	9141	129516
China_YR_LBIA	Mongolian_FX	Japan_HG_Jomon	Yoruba.DG	0.000953	2.635	7811	7706	109806
China_YR_LBIA	Mongolian_FX	China_HMMH_MN	Yoruba.DG	0.001401	2.847	5644	5534	78287
China_YR_LBIA	Mongolian_FX	Mongolia_IA_Xianbei	Yoruba.DG	0.001197	2.856	7040	6923	97700
China_YR_LBIA	Mongolian_FX	Mongolia_LBA_Ulaanzukh_2	Yoruba.DG	0.001003	2.866	7851	7743	108458
China_YR_LBIA	Mongolian_FX	Russia_EarlyMedieval_Heshui_Mohe_1	Yoruba.DG	0.001836	2.903	2631	2564	36671
China_YR_LBIA	Mongolian_FX	Mongolia_LBA_CenterWest_4	Yoruba.DG	0.000851	2.92	9005	8898	125455
China_YR_LBIA	Mongolian_FX	China_Miaozigou_MN	Yoruba.DG	0.001909	2.967	2806	2732	38866
China_YR_LBIA	Mongolian_FX	Mongolia_EBA_Ulgii_1	Yoruba.DG	0.001084	3.221	8451	8323	118150
China_YR_LBIA	Mongolian_FX	China_AmurRiver_EarlyN	Yoruba.DG	0.001426	3.301	6750	6618	93111
China_YR_LBIA	Mongolian_FX	Laos_Hoabinhian.SG	Yoruba.DG	0.001805	3.326	3527	3434	51452
China_YR_LBIA	Mongolian_FX	China_WLR_BA	Yoruba.DG	0.001619	3.357	5172	5057	71290
China_YR_LBIA	Mongolian_FX	Mongolia_Chalcolithic_Afanasievo_2	Yoruba.DG	0.001498	3.371	6569	6433	90985
China_YR_LBIA	Mongolian_FX	Nepal_Mebrak_2125BP.SG	Yoruba.DG	0.001643	3.442	6303	6160	87054
China_YR_LBIA	Mongolian_FX	Russia_DevilsCave_N.SG	Yoruba.DG	0.001342	3.891	9575	9398	132094
China_YR_LBIA	Mongolian_FX	China_AmurRiver_Mesolithic	Yoruba.DG	0.001571	3.912	6384	6247	87805
China_YR_LBIA	Mongolian_FX	Mongolia_EIA_SlabGrave_1	Yoruba.DG	0.001174	4.066	9261	9111	127993
China_YR_LBIA	Mongolian_FX	China_AmurRiver_N	Yoruba.DG	0.00148	4.078	7442	7290	102690
China_YR_LBIA	Mongolian_FX	China_SEastAsia_Coastal_EN	Yoruba.DG	0.002654	4.117	2823	2719	39132
China_YR_LBIA	Mongolian_FX	Nepal_Chokhopani_2800BP.SG	Yoruba.DG	0.001711	4.314	9568	9343	131861
China_YR_LBIA	Mongolian_FX	Russia_MN_Boisman	Yoruba.DG	0.001419	4.364	8588	8420	118459
China_YR_LBIA	Mongolian_FX	Nepal_Samdzong_1500BP.SG	Yoruba.DG	0.001438	4.553	9556	9366	132082
China_YR_LBIA	Mongolian_FX	China_AmurRiver_LPaleolithic	Yoruba.DG	0.001709	4.662	7561	7383	103996
China_YR_LBIA	Mongolian_FX	Vietnam_BA	Yoruba.DG	0.002923	4.682	2962	2843	40830
China_YR_LBIA	Mongolian_FX	Taiwan_Gongguan	Yoruba.DG	0.00227	4.917	5974	5787	82406
China_YR_LBIA	Mongolian_FX	China_WLR_MN	Yoruba.DG	0.001764	4.946	9547	9315	131138
China_YR_LBIA	Mongolian_FX	China_WLR_LN	Yoruba.DG	0.002146	5.521	7942	7709	108917
China_YR_LBIA	Mongolian_FX	China_Upper_YR_LN	Yoruba.DG	0.001832	5.54	9525	9286	130794
China_YR_LBIA	Mongolian_FX	China_Shimao_LN	Yoruba.DG	0.001934	5.787	9507	9255	130541
China_YR_LBIA	Mongolian_FX	China_SEastAsia_Coastal_LN	Yoruba.DG	0.002602	5.955	5762	5556	79212
China_YR_LBIA	Mongolian_FX	China_NEastAsia_Coastal_EN	Yoruba.DG	0.002186	6.789	8876	8610	121657
China_YR_LBIA	Mongolian_FX	China_Upper_YR_IA	Yoruba.DG	0.002413	7.112	9285	8979	126959
China_YR_LBIA	Mongolian_FX	Taiwan_Hanben_IA	Yoruba.DG	0.002067	7.318	9563	9292	131254
China_YR_LBIA	Mongolian_FX	China_YR_LN	Yoruba.DG	0.002162	7.492	9642	9357	132004
China_YR_LBIA	Mongolian_FX	China_YR_MN	Yoruba.DG	0.002608	7.683	9650	9308	131281

## Sheet: E
Supplementary Table 8E. Differentiated shared alleles in Fuxin Mongolian compared to ancient populations estimated via symmetrical f4-statistics in the form f4(China_Upper_YR_LN, Mongolian_Fuxin; ancient Eurasian population, Yoruba) based on the merged 1240K dataset.
Pop1 (W)	Pop2 (X)	Pop3 (Y)	Pop4 (Z)	D-stat	Z	BABA	ABBA	SNPs
China_Upper_YR_LN	Mongolian_FX	Mongolia_Chalcolithic_Afanasievo_1	Yoruba.DG	-0.001867	-3.906	6451	6629	95069
China_Upper_YR_LN	Mongolian_FX	Kazakhstan_MLBA_OyDzhaylau	Yoruba.DG	-0.001303	-3.771	7928	8080	116469
China_Upper_YR_LN	Mongolian_FX	Kazakhstan_MLBA_Aktogai	Yoruba.DG	-0.001246	-3.742	7942	8088	116927
China_Upper_YR_LN	Mongolian_FX	Kazakhstan_Maitan_MLBA_Alakul	Yoruba.DG	-0.001119	-3.399	8499	8638	124763
China_Upper_YR_LN	Mongolian_FX	Russia_MLBA_Sintashta	Yoruba.DG	-0.000975	-3.244	8872	8998	129918
China_Upper_YR_LN	Mongolian_FX	Uzbekistan_Bustan_BA	Yoruba.DG	-0.001116	-3.113	7667	7793	112977
China_Upper_YR_LN	Mongolian_FX	Russia_Andronovo.SG	Yoruba.DG	-0.001033	-3.098	8918	9053	130700
China_Upper_YR_LN	Mongolian_FX	Russia_Alan.SG	Yoruba.DG	-0.001072	-3.087	8907	9047	130928
China_Upper_YR_LN	Mongolian_FX	Russia_Afanasievo	Yoruba.DG	-0.000902	-2.983	8868	8985	129303
China_Upper_YR_LN	Mongolian_FX	Kazakhstan_LBA_Molaly	Yoruba.DG	-0.001447	-2.782	5945	6071	86591
China_Upper_YR_LN	Mongolian_FX	Iran_Hasanlu_IA.SG	Yoruba.DG	-0.001269	-2.721	7679	7823	113493
China_Upper_YR_LN	Mongolian_FX	Kazakhstan_IA_Tasbas	Yoruba.DG	-0.001565	-2.69	4152	4247	60576
China_Upper_YR_LN	Mongolian_FX	Kazakhstan_MLBA_Karagash	Yoruba.DG	-0.001025	-2.334	6560	6658	95805
China_Upper_YR_LN	Mongolian_FX	Iran_GanjDareh_N	Yoruba.DG	-0.00076	-2.209	8306	8399	122583
China_Upper_YR_LN	Mongolian_FX	Mongolia_EBA_Chemurchek_2	Yoruba.DG	-0.000706	-1.725	7451	7527	107636
China_Upper_YR_LN	Mongolian_FX	Russia_Kalmykia_EBA_Yamnaya.SG	Yoruba.DG	-0.000591	-1.718	8616	8690	126042
China_Upper_YR_LN	Mongolian_FX	Russia_Samara_EBA_Yamnaya	Yoruba.DG	-0.00056	-1.672	8689	8759	126317
China_Upper_YR_LN	Mongolian_FX	Uzbekistan_SappaliTepe_BA	Yoruba.DG	-0.000496	-1.617	8786	8850	128950
China_Upper_YR_LN	Mongolian_FX	Russia_Caucasus_EBA_Yamnaya	Yoruba.DG	-0.000695	-1.598	6119	6181	88982
China_Upper_YR_LN	Mongolian_FX	Kyrgyzstan_TianShan_Saka.SG	Yoruba.DG	-0.000516	-1.508	8898	8965	129368
China_Upper_YR_LN	Mongolian_FX	Mongolia_EIA_2	Yoruba.DG	-0.000689	-1.362	6576	6641	94590
China_Upper_YR_LN	Mongolian_FX	Kazakhstan_Andronovo.SG	Yoruba.DG	-0.000722	-1.052	2932	2964	43903
China_Upper_YR_LN	Mongolian_FX	Kazakhstan_MLBA_Alakul_Satan	Yoruba.DG	-0.000387	-0.804	6984	7023	101558
China_Upper_YR_LN	Mongolian_FX	Kyrgyzstan_TianShan_Hun.SG	Yoruba.DG	-0.0002	-0.694	9157	9184	131819
China_Upper_YR_LN	Mongolian_FX	Russia_EarlyMedieval_Heshui_Mohe_1	Yoruba.DG	-0.000458	-0.599	2596	2613	36465
China_Upper_YR_LN	Mongolian_FX	Iran_Wezmeh_N.SG	Yoruba.DG	-0.000187	-0.444	8966	8991	131727
China_Upper_YR_LN	Mongolian_FX	Mongolia_LBA_CenterWest_5	Yoruba.DG	-0.000167	-0.43	8525	8546	122050
China_Upper_YR_LN	Mongolian_FX	Taiwan_Gongguan	Yoruba.DG	-0.000239	-0.427	5868	5888	81932
China_Upper_YR_LN	Mongolian_FX	Iran_TepeAbdulHosein_N.SG	Yoruba.DG	-0.000146	-0.38	8201	8218	121702
China_Upper_YR_LN	Mongolian_FX	Kazakhstan_MLBA_Alakul_Lisakovskiy	Yoruba.DG	-9.8e-05	-0.201	6176	6185	89699
China_Upper_YR_LN	Mongolian_FX	Vietnam_N	Yoruba.DG	-0.000148	-0.193	2182	2186	30711
China_Upper_YR_LN	Mongolian_FX	Vietnam_BA	Yoruba.DG	-7.1e-05	-0.096	2903	2906	40619
China_Upper_YR_LN	Mongolian_FX	Kazakhstan_Central_Saka.SG	Yoruba.DG	-3.1e-05	-0.088	8868	8872	126115
China_Upper_YR_LN	Mongolian_FX	China_SEastAsia_Coastal_LN	Yoruba.DG	2.7e-05	0.057	5642	5640	78771
China_Upper_YR_LN	Mongolian_FX	Mongolia_EIA_Sagly_4	Yoruba.DG	2.6e-05	0.088	9023	9020	128450
China_Upper_YR_LN	Mongolian_FX	China_AmurRiver_BA	Yoruba.DG	0.000751	0.335	255	252	3552
China_Upper_YR_LN	Mongolian_FX	Mongolia_EIA_5	Yoruba.DG	0.000215	0.411	6175	6156	88040
China_Upper_YR_LN	Mongolian_FX	Mongolia_EIA_Pazyryk_6	Yoruba.DG	0.000277	0.554	6760	6733	96558
China_Upper_YR_LN	Mongolian_FX	Mongolia_MBA_Munkhkhairkhan_2	Yoruba.DG	0.000265	0.56	6956	6930	98134
China_Upper_YR_LN	Mongolian_FX	Mongolia_LBA_MongunTaiga_1	Yoruba.DG	0.000378	0.591	4346	4323	61070
China_Upper_YR_LN	Mongolian_FX	China_AR_IA	Yoruba.DG	0.00115	0.638	498	490	6957
China_Upper_YR_LN	Mongolian_FX	Japan_HG_Jomon	Yoruba.DG	0.000307	0.712	7762	7728	109208
China_Upper_YR_LN	Mongolian_FX	China_Wuzhuangguoliang_LN.EC	Yoruba.DG	0.001032	0.883	711	700	10373
China_Upper_YR_LN	Mongolian_FX	Taiwan_Hanben_IA	Yoruba.DG	0.000279	0.894	9452	9415	130866
China_Upper_YR_LN	Mongolian_FX	Mongolia_EIA_3	Yoruba.DG	0.000502	0.978	6435	6390	89192
China_Upper_YR_LN	Mongolian_FX	Mongolia_MBA_Munkhkhairkhan_1	Yoruba.DG	0.000487	1.168	8439	8381	117807
China_Upper_YR_LN	Mongolian_FX	China_SEastAsia_Island_LN	Yoruba.DG	0.001759	1.209	630	614	8803
China_Upper_YR_LN	Mongolian_FX	Mongolia_LBA_MongunTaiga_3	Yoruba.DG	0.000484	1.323	8204	8147	116554
China_Upper_YR_LN	Mongolian_FX	Laos_Hoabinhian.SG	Yoruba.DG	0.000881	1.42	3523	3478	51366
China_Upper_YR_LN	Mongolian_FX	China_SEastAsia_Coastal_EN	Yoruba.DG	0.001023	1.424	2796	2756	38921
China_Upper_YR_LN	Mongolian_FX	Mongolia_IA_Xianbei	Yoruba.DG	0.000783	1.559	7023	6947	97138
China_Upper_YR_LN	Mongolian_FX	China_Xinjian_IA.SG	Yoruba.DG	0.000751	1.64	6593	6524	92826
China_Upper_YR_LN	Mongolian_FX	China_AmurRiver_LPaleolithic	Yoruba.DG	0.000741	1.735	7508	7431	103459
China_Upper_YR_LN	Mongolian_FX	China_AR_EN	Yoruba.DG	0.001242	1.736	3043	2991	42140
China_Upper_YR_LN	Mongolian_FX	China_AR_Xianbei_IA	Yoruba.DG	0.001578	1.915	2439	2386	33242
China_Upper_YR_LN	Mongolian_FX	Mongolia_EIA_Xiongnu_7	Yoruba.DG	0.00098	1.969	6905	6812	95163
China_Upper_YR_LN	Mongolian_FX	Russia_MN_Boisman	Yoruba.DG	0.000696	1.971	8557	8475	117870
China_Upper_YR_LN	Mongolian_FX	China_HMMH_MN	Yoruba.DG	0.001158	2.103	5661	5571	78094
China_Upper_YR_LN	Mongolian_FX	China_WLR_BA	Yoruba.DG	0.001144	2.106	5158	5076	71005
China_Upper_YR_LN	Mongolian_FX	Mongolia_BA_1	Yoruba.DG	0.001031	2.126	7213	7110	99553
China_Upper_YR_LN	Mongolian_FX	Russia_DevilsCave_N.SG	Yoruba.DG	0.000932	2.473	9571	9448	131795
China_Upper_YR_LN	Mongolian_FX	China_Miaozigou_MN	Yoruba.DG	0.001983	2.655	2809	2732	38762
China_Upper_YR_LN	Mongolian_FX	Kyrgyzstan_Medieval_Nomad.SG	Yoruba.DG	0.001095	2.792	8981	8845	124667
China_Upper_YR_LN	Mongolian_FX	Mongolia_EIA_8	Yoruba.DG	0.001488	2.827	6887	6747	94422
China_Upper_YR_LN	Mongolian_FX	China_AmurRiver_Mesolithic	Yoruba.DG	0.001362	2.994	6379	6260	87307
China_Upper_YR_LN	Mongolian_FX	China_AmurRiver_EarlyN	Yoruba.DG	0.00148	3.211	6767	6630	92583
China_Upper_YR_LN	Mongolian_FX	Mongolia_Chalcolithic_Afanasievo_2	Yoruba.DG	0.001839	3.421	6589	6423	90454
China_Upper_YR_LN	Mongolian_FX	Mongolia_LBA_Khovsgol_6	Yoruba.DG	0.001093	3.512	9280	9139	129068
China_Upper_YR_LN	Mongolian_FX	Mongolia_LBA_CenterWest_4	Yoruba.DG	0.001135	3.526	9042	8900	124899
China_Upper_YR_LN	Mongolian_FX	China_AmurRiver_N	Yoruba.DG	0.0014	3.57	7434	7291	102124
China_Upper_YR_LN	Mongolian_FX	China_NEastAsia_Inland_EN	Yoruba.DG	0.001805	3.664	7308	7127	100405
China_Upper_YR_LN	Mongolian_FX	China_WLR_MN	Yoruba.DG	0.001562	3.781	9551	9346	130829
China_Upper_YR_LN	Mongolian_FX	China_YR_LBIA	Yoruba.DG	0.001293	3.791	9525	9356	130794
China_Upper_YR_LN	Mongolian_FX	Mongolia_East_N	Yoruba.DG	0.001607	3.867	8367	8183	114540
China_Upper_YR_LN	Mongolian_FX	Nepal_Chokhopani_2800BP.SG	Yoruba.DG	0.00185	3.961	9596	9353	131568
China_Upper_YR_LN	Mongolian_FX	China_WLR_LN	Yoruba.DG	0.00184	4.214	7930	7730	108521
China_Upper_YR_LN	Mongolian_FX	China_NEastAsia_Coastal_EN	Yoruba.DG	0.001574	4.242	8844	8653	121082
China_Upper_YR_LN	Mongolian_FX	Mongolia_LBA_Ulaanzukh_2	Yoruba.DG	0.001777	4.416	7898	7707	107861
China_Upper_YR_LN	Mongolian_FX	Nepal_Mebrak_2125BP.SG	Yoruba.DG	0.002518	4.429	6370	6151	86823
China_Upper_YR_LN	Mongolian_FX	Mongolia_North_N	Yoruba.DG	0.001541	4.446	8914	8725	122517
China_Upper_YR_LN	Mongolian_FX	China_Upper_YR_IA	Yoruba.DG	0.001821	4.581	9275	9044	126617
China_Upper_YR_LN	Mongolian_FX	Mongolia_EIA_SlabGrave_1	Yoruba.DG	0.001509	4.693	9307	9115	127488
China_Upper_YR_LN	Mongolian_FX	Mongolia_EBA_Ulgii_1	Yoruba.DG	0.001864	4.924	8514	8295	117574
China_Upper_YR_LN	Mongolian_FX	China_YR_LN	Yoruba.DG	0.001628	4.952	9619	9405	131680
China_Upper_YR_LN	Mongolian_FX	China_YR_MN	Yoruba.DG	0.001997	5.263	9627	9365	130939
China_Upper_YR_LN	Mongolian_FX	China_Shimao_LN	Yoruba.DG	0.002444	5.871	9560	9241	130206
China_Upper_YR_LN	Mongolian_FX	Nepal_Samdzong_1500BP.SG	Yoruba.DG	0.002341	6.624	9645	9336	131779

## Sheet: F
Supplementary Table 8F. Differentiated shared alleles in Fuxin Mongolian compared to ancient populations estimated via symmetrical f4-statistics in the form f4(China_YR_MN, Mongolian_Fuxin; ancient Eurasian population, Yoruba) based on the merged 1240K dataset.
Pop1 (W)	Pop2 (X)	Pop3 (Y)	Pop4 (Z)	D-stat	Z	BABA	ABBA	SNPs
China_YR_MN	Mongolian_FX	Kazakhstan_MLBA_Alakul_Satan	Yoruba.DG	-0.000906	-1.698	6955	7047	102040
China_YR_MN	Mongolian_FX	Russia_Andronovo.SG	Yoruba.DG	-0.000531	-1.346	8958	9028	131183
China_YR_MN	Mongolian_FX	Iran_Wezmeh_N.SG	Yoruba.DG	-0.000517	-1.106	8946	9015	132191
China_YR_MN	Mongolian_FX	Kazakhstan_IA_Tasbas	Yoruba.DG	-0.000653	-0.992	4174	4213	60892
China_YR_MN	Mongolian_FX	Russia_Caucasus_EBA_Yamnaya	Yoruba.DG	-0.000466	-0.948	6143	6185	89436
China_YR_MN	Mongolian_FX	Russia_MLBA_Sintashta	Yoruba.DG	-0.000233	-0.732	8930	8960	130440
China_YR_MN	Mongolian_FX	Kazakhstan_Maitan_MLBA_Alakul	Yoruba.DG	-0.000235	-0.651	8568	8598	125298
China_YR_MN	Mongolian_FX	Kazakhstan_MLBA_Aktogai	Yoruba.DG	-0.000245	-0.644	8023	8052	117485
China_YR_MN	Mongolian_FX	Kazakhstan_MLBA_OyDzhaylau	Yoruba.DG	-0.000243	-0.62	8010	8039	117012
China_YR_MN	Mongolian_FX	Russia_Alan.SG	Yoruba.DG	-0.0002	-0.532	8974	9000	131390
China_YR_MN	Mongolian_FX	Kyrgyzstan_TianShan_Saka.SG	Yoruba.DG	-0.000153	-0.407	8926	8946	129813
China_YR_MN	Mongolian_FX	Iran_GanjDareh_N	Yoruba.DG	-0.000149	-0.405	8356	8374	123126
China_YR_MN	Mongolian_FX	Mongolia_Chalcolithic_Afanasievo_1	Yoruba.DG	-0.00017	-0.323	6565	6581	95534
China_YR_MN	Mongolian_FX	Russia_Samara_EBA_Yamnaya	Yoruba.DG	-0.000104	-0.28	8731	8744	126836
China_YR_MN	Mongolian_FX	Russia_Afanasievo	Yoruba.DG	-5.5e-05	-0.175	8938	8945	129822
China_YR_MN	Mongolian_FX	Kazakhstan_MLBA_Alakul_Lisakovskiy	Yoruba.DG	-3.4e-05	-0.066	6185	6188	90152
China_YR_MN	Mongolian_FX	Mongolia_BA_1	Yoruba.DG	2.1e-05	0.04	7174	7172	100065
China_YR_MN	Mongolian_FX	Uzbekistan_Bustan_BA	Yoruba.DG	3.7e-05	0.092	7751	7747	113483
China_YR_MN	Mongolian_FX	Mongolia_EIA_3	Yoruba.DG	6.4e-05	0.112	6420	6414	89613
China_YR_MN	Mongolian_FX	Mongolia_EBA_Chemurchek_2	Yoruba.DG	5.1e-05	0.112	7495	7490	108169
China_YR_MN	Mongolian_FX	Russia_Kalmykia_EBA_Yamnaya.SG	Yoruba.DG	7e-05	0.188	8667	8658	126531
China_YR_MN	Mongolian_FX	Mongolia_EIA_Pazyryk_6	Yoruba.DG	0.000105	0.207	6763	6752	97043
China_YR_MN	Mongolian_FX	Iran_TepeAbdulHosein_N.SG	Yoruba.DG	8.9e-05	0.214	8216	8205	122180
China_YR_MN	Mongolian_FX	Uzbekistan_SappaliTepe_BA	Yoruba.DG	7.2e-05	0.223	8833	8824	129485
China_YR_MN	Mongolian_FX	Kazakhstan_MLBA_Karagash	Yoruba.DG	0.000109	0.232	6636	6625	96321
China_YR_MN	Mongolian_FX	Kazakhstan_Central_Saka.SG	Yoruba.DG	0.000108	0.267	8885	8871	126560
China_YR_MN	Mongolian_FX	China_AR_IA	Yoruba.DG	0.000607	0.318	496	492	6981
China_YR_MN	Mongolian_FX	Mongolia_MBA_Munkhkhairkhan_2	Yoruba.DG	0.000226	0.409	6979	6956	98647
China_YR_MN	Mongolian_FX	Mongolia_LBA_CenterWest_5	Yoruba.DG	0.000177	0.421	8561	8540	122563
China_YR_MN	Mongolian_FX	Kyrgyzstan_TianShan_Hun.SG	Yoruba.DG	0.000138	0.441	9178	9160	132284
China_YR_MN	Mongolian_FX	China_AR_EN	Yoruba.DG	0.000347	0.457	3029	3014	42286
China_YR_MN	Mongolian_FX	Kazakhstan_Andronovo.SG	Yoruba.DG	0.000353	0.477	2970	2954	44061
China_YR_MN	Mongolian_FX	Mongolia_LBA_MongunTaiga_3	Yoruba.DG	0.000203	0.511	8209	8185	117118
China_YR_MN	Mongolian_FX	Mongolia_EIA_5	Yoruba.DG	0.000436	0.757	6208	6170	88514
China_YR_MN	Mongolian_FX	Kazakhstan_LBA_Molaly	Yoruba.DG	0.000442	0.795	6022	5983	87027
China_YR_MN	Mongolian_FX	Mongolia_EIA_8	Yoruba.DG	0.000454	0.801	6841	6798	94900
China_YR_MN	Mongolian_FX	China_AmurRiver_BA	Yoruba.DG	0.002043	0.804	254	246	3550
China_YR_MN	Mongolian_FX	Mongolia_EIA_2	Yoruba.DG	0.000423	0.821	6643	6603	95079
China_YR_MN	Mongolian_FX	Mongolia_EIA_Sagly_4	Yoruba.DG	0.000375	1.195	9051	9003	128978
China_YR_MN	Mongolian_FX	China_AR_Xianbei_IA	Yoruba.DG	0.001191	1.345	2412	2372	33351
China_YR_MN	Mongolian_FX	Mongolia_LBA_MongunTaiga_1	Yoruba.DG	0.000929	1.376	4375	4318	61387
China_YR_MN	Mongolian_FX	Iran_Hasanlu_IA.SG	Yoruba.DG	0.000703	1.405	7810	7730	113914
China_YR_MN	Mongolian_FX	Russia_EarlyMedieval_Heshui_Mohe_1	Yoruba.DG	0.001317	1.48	2632	2584	36653
China_YR_MN	Mongolian_FX	Mongolia_LBA_CenterWest_4	Yoruba.DG	0.000545	1.548	9009	8941	125436
China_YR_MN	Mongolian_FX	Russia_DevilsCave_N.SG	Yoruba.DG	0.000673	1.593	9558	9469	132260
China_YR_MN	Mongolian_FX	China_SEastAsia_Island_LN	Yoruba.DG	0.002738	1.664	631	607	8838
China_YR_MN	Mongolian_FX	China_Wuzhuangguoliang_LN.EC	Yoruba.DG	0.002181	1.683	716	693	10439
China_YR_MN	Mongolian_FX	China_WLR_BA	Yoruba.DG	0.001027	1.754	5148	5075	71290
China_YR_MN	Mongolian_FX	Japan_HG_Jomon	Yoruba.DG	0.000875	1.841	7821	7725	109757
China_YR_MN	Mongolian_FX	China_Xinjian_IA.SG	Yoruba.DG	0.000938	1.849	6610	6522	93176
China_YR_MN	Mongolian_FX	Vietnam_N	Yoruba.DG	0.001576	1.916	2209	2161	30878
China_YR_MN	Mongolian_FX	Mongolia_North_N	Yoruba.DG	0.00078	2.06	8880	8784	123073
China_YR_MN	Mongolian_FX	Kyrgyzstan_Medieval_Nomad.SG	Yoruba.DG	0.000873	2.11	8970	8861	125119
China_YR_MN	Mongolian_FX	Laos_Hoabinhian.SG	Yoruba.DG	0.001501	2.26	3527	3450	51551
China_YR_MN	Mongolian_FX	China_AmurRiver_LPaleolithic	Yoruba.DG	0.001033	2.267	7548	7440	103985
China_YR_MN	Mongolian_FX	China_AmurRiver_EarlyN	Yoruba.DG	0.001197	2.333	6749	6638	93046
China_YR_MN	Mongolian_FX	China_HMMH_MN	Yoruba.DG	0.001427	2.34	5674	5562	78389
China_YR_MN	Mongolian_FX	Mongolia_LBA_Khovsgol_6	Yoruba.DG	0.000757	2.348	9262	9164	129597
China_YR_MN	Mongolian_FX	Russia_MN_Boisman	Yoruba.DG	0.000978	2.464	8588	8472	118418
China_YR_MN	Mongolian_FX	Mongolia_LBA_Ulaanzukh_2	Yoruba.DG	0.001143	2.505	7867	7743	108394
China_YR_MN	Mongolian_FX	China_AmurRiver_N	Yoruba.DG	0.0011	2.585	7440	7327	102648
China_YR_MN	Mongolian_FX	China_AmurRiver_Mesolithic	Yoruba.DG	0.001263	2.587	6384	6273	87764
China_YR_MN	Mongolian_FX	Mongolia_East_N	Yoruba.DG	0.001224	2.631	8346	8206	115057
China_YR_MN	Mongolian_FX	Mongolia_Chalcolithic_Afanasievo_2	Yoruba.DG	0.001556	2.644	6584	6443	90919
China_YR_MN	Mongolian_FX	Mongolia_MBA_Munkhkhairkhan_1	Yoruba.DG	0.001218	2.726	8510	8366	118368
China_YR_MN	Mongolian_FX	Mongolia_EBA_Ulgii_1	Yoruba.DG	0.001111	2.76	8470	8339	118127
China_YR_MN	Mongolian_FX	China_NEastAsia_Inland_EN	Yoruba.DG	0.001552	2.809	7318	7162	100918
China_YR_MN	Mongolian_FX	Taiwan_Gongguan	Yoruba.DG	0.00158	2.864	5964	5834	82377
China_YR_MN	Mongolian_FX	China_SEastAsia_Coastal_LN	Yoruba.DG	0.00164	3.097	5730	5600	79180
China_YR_MN	Mongolian_FX	Mongolia_EIA_Xiongnu_7	Yoruba.DG	0.001686	3.122	6947	6785	95666
China_YR_MN	Mongolian_FX	Mongolia_IA_Xianbei	Yoruba.DG	0.001758	3.288	7084	6912	97629
China_YR_MN	Mongolian_FX	China_SEastAsia_Coastal_EN	Yoruba.DG	0.002719	3.385	2823	2716	39118
China_YR_MN	Mongolian_FX	Vietnam_BA	Yoruba.DG	0.002698	3.525	2968	2858	40815
China_YR_MN	Mongolian_FX	Mongolia_EIA_SlabGrave_1	Yoruba.DG	0.001271	3.729	9291	9128	128036
China_YR_MN	Mongolian_FX	Nepal_Mebrak_2125BP.SG	Yoruba.DG	0.002267	3.864	6354	6157	87169
China_YR_MN	Mongolian_FX	China_WLR_MN	Yoruba.DG	0.001891	4.232	9583	9335	131299
China_YR_MN	Mongolian_FX	Nepal_Chokhopani_2800BP.SG	Yoruba.DG	0.002105	4.239	9623	9345	132032
China_YR_MN	Mongolian_FX	China_Miaozigou_MN	Yoruba.DG	0.003391	4.268	2849	2718	38877
China_YR_MN	Mongolian_FX	Taiwan_Hanben_IA	Yoruba.DG	0.001474	4.428	9550	9356	131370
China_YR_MN	Mongolian_FX	China_WLR_LN	Yoruba.DG	0.002322	4.599	7975	7722	108994
China_YR_MN	Mongolian_FX	China_Upper_YR_IA	Yoruba.DG	0.00207	4.954	9281	9018	127054
China_YR_MN	Mongolian_FX	Nepal_Samdzong_1500BP.SG	Yoruba.DG	0.001946	4.982	9621	9364	132248
China_YR_MN	Mongolian_FX	China_NEastAsia_Coastal_EN	Yoruba.DG	0.002372	5.768	8911	8622	121649
China_YR_MN	Mongolian_FX	China_Shimao_LN	Yoruba.DG	0.002535	5.848	9575	9244	130666
China_YR_MN	Mongolian_FX	China_Upper_YR_LN	Yoruba.DG	0.002713	7.116	9627	9272	130939
China_YR_MN	Mongolian_FX	China_YR_LBIA	Yoruba.DG	0.002734	7.141	9650	9291	131281
China_YR_MN	Mongolian_FX	China_YR_LN	Yoruba.DG	0.002788	8.039	9714	9345	132154

## Sheet: G
Supplementary Table 8G. Differentiated shared alleles in Fuxin Mongolian compared to ancient populations estimated via symmetrical f4-statistics in the form f4(China_WLR_MN, Mongolian_Fuxin; ancient Eurasian population, Yoruba) based on the merged 1240K dataset.
Pop1 (W)	Pop2 (X)	Pop3 (Y)	Pop4 (Z)	D-stat	Z	BABA	ABBA	SNPs
China_WLR_MN	Mongolian_FX	Iran_Hasanlu_IA.SG	Yoruba.DG	-0.001591	-2.599	7676	7857	113834
China_WLR_MN	Mongolian_FX	Uzbekistan_SappaliTepe_BA	Yoruba.DG	-0.000671	-1.67	8776	8862	129301
China_WLR_MN	Mongolian_FX	Kazakhstan_MLBA_Alakul_Lisakovskiy	Yoruba.DG	-0.000933	-1.525	6136	6220	90058
China_WLR_MN	Mongolian_FX	Kazakhstan_MLBA_Aktogai	Yoruba.DG	-0.000664	-1.474	7993	8071	117315
China_WLR_MN	Mongolian_FX	Uzbekistan_Bustan_BA	Yoruba.DG	-0.000695	-1.424	7701	7780	113339
China_WLR_MN	Mongolian_FX	Vietnam_BA	Yoruba.DG	-0.001287	-1.329	2887	2939	40807
China_WLR_MN	Mongolian_FX	Kazakhstan_MLBA_OyDzhaylau	Yoruba.DG	-0.000597	-1.221	7974	8044	116851
China_WLR_MN	Mongolian_FX	Russia_MLBA_Sintashta	Yoruba.DG	-0.000406	-1.018	8920	8973	130282
China_WLR_MN	Mongolian_FX	China_AR_IA	Yoruba.DG	-0.002258	-1.014	485	500	6984
China_WLR_MN	Mongolian_FX	Kazakhstan_IA_Tasbas	Yoruba.DG	-0.00069	-0.909	4170	4212	60830
China_WLR_MN	Mongolian_FX	China_SEastAsia_Island_LN	Yoruba.DG	-0.001549	-0.815	616	630	8844
China_WLR_MN	Mongolian_FX	Iran_TepeAbdulHosein_N.SG	Yoruba.DG	-0.000332	-0.701	8203	8244	122063
China_WLR_MN	Mongolian_FX	Mongolia_LBA_CenterWest_5	Yoruba.DG	-0.000356	-0.66	8523	8566	122410
China_WLR_MN	Mongolian_FX	Iran_GanjDareh_N	Yoruba.DG	-0.000198	-0.428	8350	8375	122963
China_WLR_MN	Mongolian_FX	Russia_Caucasus_EBA_Yamnaya	Yoruba.DG	-0.000198	-0.346	6153	6171	89344
China_WLR_MN	Mongolian_FX	Russia_Andronovo.SG	Yoruba.DG	-0.00016	-0.331	8990	9011	131054
China_WLR_MN	Mongolian_FX	Mongolia_LBA_MongunTaiga_3	Yoruba.DG	-0.000137	-0.266	8179	8195	116935
China_WLR_MN	Mongolian_FX	Kazakhstan_MLBA_Karagash	Yoruba.DG	-9e-05	-0.163	6634	6643	96194
China_WLR_MN	Mongolian_FX	Russia_Samara_EBA_Yamnaya	Yoruba.DG	-1.1e-05	-0.023	8738	8739	126668
China_WLR_MN	Mongolian_FX	Taiwan_Gongguan	Yoruba.DG	-1.2e-05	-0.018	5884	5885	82273
China_WLR_MN	Mongolian_FX	Taiwan_Hanben_IA	Yoruba.DG	1.2e-05	0.029	9438	9437	131230
China_WLR_MN	Mongolian_FX	Russia_Alan.SG	Yoruba.DG	1.7e-05	0.037	8992	8990	131286
China_WLR_MN	Mongolian_FX	Kazakhstan_Maitan_MLBA_Alakul	Yoruba.DG	3.3e-05	0.076	8590	8586	125135
China_WLR_MN	Mongolian_FX	Russia_Afanasievo	Yoruba.DG	6.1e-05	0.149	8951	8943	129646
China_WLR_MN	Mongolian_FX	Russia_Kalmykia_EBA_Yamnaya.SG	Yoruba.DG	9e-05	0.187	8668	8657	126403
China_WLR_MN	Mongolian_FX	Mongolia_Chalcolithic_Afanasievo_1	Yoruba.DG	0.000146	0.227	6569	6555	95429
China_WLR_MN	Mongolian_FX	Iran_Wezmeh_N.SG	Yoruba.DG	0.000255	0.435	9020	8986	132080
China_WLR_MN	Mongolian_FX	China_SEastAsia_Coastal_LN	Yoruba.DG	0.000374	0.587	5670	5641	79119
China_WLR_MN	Mongolian_FX	Mongolia_EBA_Chemurchek_2	Yoruba.DG	0.000348	0.623	7509	7471	108027
China_WLR_MN	Mongolian_FX	Mongolia_MBA_Munkhkhairkhan_2	Yoruba.DG	0.000488	0.729	6981	6933	98490
China_WLR_MN	Mongolian_FX	Kazakhstan_LBA_Molaly	Yoruba.DG	0.000504	0.732	6046	6003	86942
China_WLR_MN	Mongolian_FX	Kyrgyzstan_TianShan_Saka.SG	Yoruba.DG	0.000389	0.876	8971	8920	129712
China_WLR_MN	Mongolian_FX	Laos_Hoabinhian.SG	Yoruba.DG	0.000801	0.94	3513	3472	51521
China_WLR_MN	Mongolian_FX	Nepal_Mebrak_2125BP.SG	Yoruba.DG	0.000638	0.942	6274	6218	87074
China_WLR_MN	Mongolian_FX	Kyrgyzstan_TianShan_Hun.SG	Yoruba.DG	0.000376	0.98	9203	9153	132173
China_WLR_MN	Mongolian_FX	Nepal_Chokhopani_2800BP.SG	Yoruba.DG	0.000734	1.218	9499	9402	131918
China_WLR_MN	Mongolian_FX	Kazakhstan_MLBA_Alakul_Satan	Yoruba.DG	0.000827	1.3	7062	6977	101925
China_WLR_MN	Mongolian_FX	Mongolia_EIA_5	Yoruba.DG	0.000954	1.41	6216	6131	88434
China_WLR_MN	Mongolian_FX	Kazakhstan_Andronovo.SG	Yoruba.DG	0.001343	1.516	2981	2922	43992
China_WLR_MN	Mongolian_FX	Mongolia_EIA_2	Yoruba.DG	0.000997	1.522	6675	6580	94952
China_WLR_MN	Mongolian_FX	China_Wuzhuangguoliang_LN.EC	Yoruba.DG	0.002299	1.558	724	700	10423
China_WLR_MN	Mongolian_FX	China_Xinjian_IA.SG	Yoruba.DG	0.001041	1.661	6611	6514	93083
China_WLR_MN	Mongolian_FX	China_AR_EN	Yoruba.DG	0.001604	1.689	3070	3002	42234
China_WLR_MN	Mongolian_FX	China_SEastAsia_Coastal_EN	Yoruba.DG	0.001873	1.942	2807	2734	39076
China_WLR_MN	Mongolian_FX	Nepal_Samdzong_1500BP.SG	Yoruba.DG	0.000986	2.068	9549	9419	132132
China_WLR_MN	Mongolian_FX	Vietnam_N	Yoruba.DG	0.002201	2.158	2218	2150	30866
China_WLR_MN	Mongolian_FX	China_Miaozigou_MN	Yoruba.DG	0.002122	2.162	2818	2735	38844
China_WLR_MN	Mongolian_FX	Mongolia_EIA_Sagly_4	Yoruba.DG	0.000871	2.179	9085	8973	128808
China_WLR_MN	Mongolian_FX	China_AmurRiver_BA	Yoruba.DG	0.006726	2.215	265	241	3553
China_WLR_MN	Mongolian_FX	Mongolia_BA_1	Yoruba.DG	0.001631	2.307	7246	7083	99911
China_WLR_MN	Mongolian_FX	China_Shimao_LN	Yoruba.DG	0.001314	2.418	9479	9308	130555
China_WLR_MN	Mongolian_FX	China_Upper_YR_IA	Yoruba.DG	0.001306	2.448	9230	9064	126912
China_WLR_MN	Mongolian_FX	Kazakhstan_Central_Saka.SG	Yoruba.DG	0.001196	2.463	8952	8800	126438
China_WLR_MN	Mongolian_FX	Mongolia_EIA_Pazyryk_6	Yoruba.DG	0.001649	2.466	6849	6690	96920
China_WLR_MN	Mongolian_FX	China_YR_MN	Yoruba.DG	0.001307	2.551	9583	9411	131299
China_WLR_MN	Mongolian_FX	Mongolia_EIA_Xiongnu_7	Yoruba.DG	0.001813	2.589	6970	6797	95536
China_WLR_MN	Mongolian_FX	Japan_HG_Jomon	Yoruba.DG	0.00152	2.713	7855	7688	109604
China_WLR_MN	Mongolian_FX	China_YR_LBIA	Yoruba.DG	0.00137	2.881	9547	9367	131138
China_WLR_MN	Mongolian_FX	Kyrgyzstan_Medieval_Nomad.SG	Yoruba.DG	0.001606	2.936	9033	8832	125005
China_WLR_MN	Mongolian_FX	China_WLR_BA	Yoruba.DG	0.002177	2.966	5206	5051	71226
China_WLR_MN	Mongolian_FX	China_AmurRiver_EarlyN	Yoruba.DG	0.001852	2.976	6798	6626	92937
China_WLR_MN	Mongolian_FX	Mongolia_IA_Xianbei	Yoruba.DG	0.002038	3.025	7093	6894	97496
China_WLR_MN	Mongolian_FX	China_AR_Xianbei_IA	Yoruba.DG	0.003314	3.096	2461	2351	33309
China_WLR_MN	Mongolian_FX	Russia_EarlyMedieval_Heshui_Mohe_1	Yoruba.DG	0.003061	3.254	2652	2540	36628
China_WLR_MN	Mongolian_FX	China_YR_LN	Yoruba.DG	0.001429	3.291	9609	9420	132031
China_WLR_MN	Mongolian_FX	China_WLR_LN	Yoruba.DG	0.001914	3.311	7951	7743	108866
China_WLR_MN	Mongolian_FX	China_AmurRiver_LPaleolithic	Yoruba.DG	0.001856	3.337	7590	7397	103814
China_WLR_MN	Mongolian_FX	China_Upper_YR_LN	Yoruba.DG	0.001747	3.611	9551	9322	130829
China_WLR_MN	Mongolian_FX	Mongolia_Chalcolithic_Afanasievo_2	Yoruba.DG	0.002549	3.741	6632	6400	90819
China_WLR_MN	Mongolian_FX	Mongolia_EIA_8	Yoruba.DG	0.002913	4.061	6982	6705	94799
China_WLR_MN	Mongolian_FX	Mongolia_EIA_3	Yoruba.DG	0.002825	4.138	6544	6291	89526
China_WLR_MN	Mongolian_FX	Mongolia_MBA_Munkhkhairkhan_1	Yoruba.DG	0.002272	4.263	8560	8291	118196
China_WLR_MN	Mongolian_FX	Mongolia_LBA_CenterWest_4	Yoruba.DG	0.001998	4.361	9111	8861	125273
China_WLR_MN	Mongolian_FX	Mongolia_LBA_MongunTaiga_1	Yoruba.DG	0.003431	4.471	4461	4250	61339
China_WLR_MN	Mongolian_FX	Russia_DevilsCave_N.SG	Yoruba.DG	0.002352	4.588	9691	9380	132147
China_WLR_MN	Mongolian_FX	Mongolia_EBA_Ulgii_1	Yoruba.DG	0.002419	4.65	8550	8265	117955
China_WLR_MN	Mongolian_FX	China_AmurRiver_Mesolithic	Yoruba.DG	0.002856	4.956	6466	6216	87657
China_WLR_MN	Mongolian_FX	Russia_MN_Boisman	Yoruba.DG	0.002655	5.298	8700	8386	118252
China_WLR_MN	Mongolian_FX	China_HMMH_MN	Yoruba.DG	0.004186	5.427	5786	5458	78334
China_WLR_MN	Mongolian_FX	Mongolia_LBA_Khovsgol_6	Yoruba.DG	0.002295	5.609	9373	9076	129433
China_WLR_MN	Mongolian_FX	China_NEastAsia_Inland_EN	Yoruba.DG	0.00385	5.691	7441	7052	100801
China_WLR_MN	Mongolian_FX	China_AmurRiver_N	Yoruba.DG	0.002998	5.762	7545	7238	102489
China_WLR_MN	Mongolian_FX	Mongolia_LBA_Ulaanzukh_2	Yoruba.DG	0.003287	5.995	8001	7645	108242
China_WLR_MN	Mongolian_FX	Mongolia_North_N	Yoruba.DG	0.003591	6.916	9059	8618	122891
China_WLR_MN	Mongolian_FX	Mongolia_East_N	Yoruba.DG	0.004107	7.188	8537	8065	114913
China_WLR_MN	Mongolian_FX	Mongolia_EIA_SlabGrave_1	Yoruba.DG	0.003105	7.297	9432	9035	127858
China_WLR_MN	Mongolian_FX	China_NEastAsia_Coastal_EN	Yoruba.DG	0.003755	7.539	8997	8541	121470

## Sheet: H
Supplementary Table 8H. Differentiated shared alleles in Fuxin Mongolian compared to ancient populations estimated via symmetrical f4-statistics in the form f4(China_WLR_LN, Mongolian_Fuxin; ancient Eurasian population, Yoruba) based on the merged 1240K dataset.
Pop1 (W)	Pop2 (X)	Pop3 (Y)	Pop4 (Z)	D-stat	Z	BABA	ABBA	SNPs
China_WLR_LN	Mongolian_FX	Russia_Alan.SG	Yoruba.DG	-0.001408	-2.894	7338	7491	108741
China_WLR_LN	Mongolian_FX	Kazakhstan_MLBA_Alakul_Satan	Yoruba.DG	-0.00157	-2.366	5955	6093	88082
China_WLR_LN	Mongolian_FX	Iran_Wezmeh_N.SG	Yoruba.DG	-0.001388	-2.271	7348	7500	109403
China_WLR_LN	Mongolian_FX	Iran_TepeAbdulHosein_N.SG	Yoruba.DG	-0.001211	-2.192	6807	6931	102381
China_WLR_LN	Mongolian_FX	Kazakhstan_MLBA_OyDzhaylau	Yoruba.DG	-0.000834	-1.645	6797	6880	99886
China_WLR_LN	Mongolian_FX	Iran_GanjDareh_N	Yoruba.DG	-0.000774	-1.557	7038	7119	104313
China_WLR_LN	Mongolian_FX	Russia_MLBA_Sintashta	Yoruba.DG	-0.0006	-1.43	7395	7460	108625
China_WLR_LN	Mongolian_FX	Kazakhstan_MLBA_Karagash	Yoruba.DG	-0.000886	-1.43	5729	5803	84206
China_WLR_LN	Mongolian_FX	Russia_Afanasievo	Yoruba.DG	-0.000573	-1.361	7413	7475	108347
China_WLR_LN	Mongolian_FX	Kyrgyzstan_Medieval_Nomad.SG	Yoruba.DG	-0.000707	-1.265	7340	7413	103810
China_WLR_LN	Mongolian_FX	Uzbekistan_SappaliTepe_BA	Yoruba.DG	-0.000527	-1.259	7327	7383	108109
China_WLR_LN	Mongolian_FX	Mongolia_EIA_5	Yoruba.DG	-0.000822	-1.15	5429	5493	78323
China_WLR_LN	Mongolian_FX	Kyrgyzstan_TianShan_Saka.SG	Yoruba.DG	-0.000499	-1.064	7372	7426	107496
China_WLR_LN	Mongolian_FX	Mongolia_Chalcolithic_Afanasievo_1	Yoruba.DG	-0.000723	-1.058	5677	5737	83523
China_WLR_LN	Mongolian_FX	Kyrgyzstan_TianShan_Hun.SG	Yoruba.DG	-0.000415	-1.05	7546	7592	109456
China_WLR_LN	Mongolian_FX	Russia_Andronovo.SG	Yoruba.DG	-0.000494	-0.937	7425	7479	108955
China_WLR_LN	Mongolian_FX	Russia_Samara_EBA_Yamnaya	Yoruba.DG	-0.000438	-0.93	7275	7322	106290
China_WLR_LN	Mongolian_FX	China_AmurRiver_BA	Yoruba.DG	-0.002963	-0.862	222	231	3212
China_WLR_LN	Mongolian_FX	Russia_Kalmykia_EBA_Yamnaya.SG	Yoruba.DG	-0.00041	-0.845	7214	7258	106137
China_WLR_LN	Mongolian_FX	Kazakhstan_MLBA_Alakul_Lisakovskiy	Yoruba.DG	-0.000572	-0.824	5324	5369	78309
China_WLR_LN	Mongolian_FX	Russia_Caucasus_EBA_Yamnaya	Yoruba.DG	-0.000452	-0.749	5398	5434	78969
China_WLR_LN	Mongolian_FX	Mongolia_EIA_Pazyryk_6	Yoruba.DG	-0.000453	-0.669	5859	5897	84587
China_WLR_LN	Mongolian_FX	Iran_Hasanlu_IA.SG	Yoruba.DG	-0.000444	-0.649	6476	6519	95567
China_WLR_LN	Mongolian_FX	Kazakhstan_Central_Saka.SG	Yoruba.DG	-0.000333	-0.608	7329	7364	104977
China_WLR_LN	Mongolian_FX	Mongolia_EIA_3	Yoruba.DG	-0.000437	-0.604	5568	5603	78478
China_WLR_LN	Mongolian_FX	Kazakhstan_Maitan_MLBA_Alakul	Yoruba.DG	-0.000246	-0.551	7202	7228	105603
China_WLR_LN	Mongolian_FX	Kazakhstan_IA_Tasbas	Yoruba.DG	-0.000461	-0.547	3708	3733	54123
China_WLR_LN	Mongolian_FX	Uzbekistan_Bustan_BA	Yoruba.DG	-0.000274	-0.537	6589	6616	97053
China_WLR_LN	Mongolian_FX	China_Xinjian_IA.SG	Yoruba.DG	-0.000303	-0.447	5479	5502	77949
China_WLR_LN	Mongolian_FX	Kazakhstan_MLBA_Aktogai	Yoruba.DG	-0.000179	-0.365	6845	6863	100469
China_WLR_LN	Mongolian_FX	Kazakhstan_LBA_Molaly	Yoruba.DG	-0.000237	-0.328	5254	5272	76305
China_WLR_LN	Mongolian_FX	China_AR_Xianbei_IA	Yoruba.DG	-0.000245	-0.203	2050	2057	28566
China_WLR_LN	Mongolian_FX	Mongolia_LBA_CenterWest_5	Yoruba.DG	-8.2e-05	-0.148	7199	7208	103500
China_WLR_LN	Mongolian_FX	Mongolia_EIA_Sagly_4	Yoruba.DG	-4.3e-05	-0.104	7525	7530	107904
China_WLR_LN	Mongolian_FX	China_AR_IA	Yoruba.DG	-4e-06	-0.002	433	433	6072
China_WLR_LN	Mongolian_FX	Kazakhstan_Andronovo.SG	Yoruba.DG	0.00016	0.163	2484	2478	36980
China_WLR_LN	Mongolian_FX	Mongolia_EBA_Chemurchek_2	Yoruba.DG	0.000135	0.231	6475	6463	93627
China_WLR_LN	Mongolian_FX	Mongolia_BA_1	Yoruba.DG	0.000188	0.261	6232	6215	87030
China_WLR_LN	Mongolian_FX	Mongolia_EIA_2	Yoruba.DG	0.000204	0.283	5756	5739	82945
China_WLR_LN	Mongolian_FX	China_HMMH_MN	Yoruba.DG	0.000422	0.522	4770	4742	66292
China_WLR_LN	Mongolian_FX	Mongolia_LBA_MongunTaiga_3	Yoruba.DG	0.000322	0.644	6996	6964	100043
China_WLR_LN	Mongolian_FX	China_AmurRiver_Mesolithic	Yoruba.DG	0.000478	0.741	5568	5531	77151
China_WLR_LN	Mongolian_FX	Mongolia_MBA_Munkhkhairkhan_2	Yoruba.DG	0.000538	0.772	6091	6045	86116
China_WLR_LN	Mongolian_FX	China_AmurRiver_EarlyN	Yoruba.DG	0.000726	1.091	5880	5821	81314
China_WLR_LN	Mongolian_FX	Mongolia_IA_Xianbei	Yoruba.DG	0.00081	1.1	6118	6048	85349
China_WLR_LN	Mongolian_FX	China_WLR_BA	Yoruba.DG	0.000882	1.12	4448	4394	61656
China_WLR_LN	Mongolian_FX	China_SEastAsia_Coastal_EN	Yoruba.DG	0.001201	1.139	2507	2465	35092
China_WLR_LN	Mongolian_FX	Russia_EarlyMedieval_Heshui_Mohe_1	Yoruba.DG	0.001252	1.183	2311	2270	32603
China_WLR_LN	Mongolian_FX	China_SEastAsia_Island_LN	Yoruba.DG	0.002473	1.192	575	555	8116
China_WLR_LN	Mongolian_FX	Mongolia_Chalcolithic_Afanasievo_2	Yoruba.DG	0.00088	1.249	5745	5674	80094
China_WLR_LN	Mongolian_FX	Mongolia_LBA_Khovsgol_6	Yoruba.DG	0.000572	1.313	7705	7643	108154
China_WLR_LN	Mongolian_FX	Mongolia_East_N	Yoruba.DG	0.000811	1.332	7111	7031	98296
China_WLR_LN	Mongolian_FX	Mongolia_LBA_MongunTaiga_1	Yoruba.DG	0.001157	1.351	3889	3825	54751
China_WLR_LN	Mongolian_FX	Russia_DevilsCave_N.SG	Yoruba.DG	0.00075	1.359	7916	7834	109445
China_WLR_LN	Mongolian_FX	Japan_HG_Jomon	Yoruba.DG	0.000831	1.424	6756	6677	94976
China_WLR_LN	Mongolian_FX	Mongolia_EIA_Xiongnu_7	Yoruba.DG	0.000982	1.453	6021	5939	83715
China_WLR_LN	Mongolian_FX	Laos_Hoabinhian.SG	Yoruba.DG	0.001468	1.524	2945	2882	42908
China_WLR_LN	Mongolian_FX	Mongolia_North_N	Yoruba.DG	0.000806	1.574	7504	7420	104416
China_WLR_LN	Mongolian_FX	China_AR_EN	Yoruba.DG	0.001694	1.678	2658	2596	36545
China_WLR_LN	Mongolian_FX	Mongolia_EBA_Ulgii_1	Yoruba.DG	0.000903	1.695	7196	7105	100791
China_WLR_LN	Mongolian_FX	China_AmurRiver_LPaleolithic	Yoruba.DG	0.00102	1.71	6509	6417	89814
China_WLR_LN	Mongolian_FX	Taiwan_Gongguan	Yoruba.DG	0.001346	1.761	5271	5173	72776
China_WLR_LN	Mongolian_FX	Mongolia_EIA_8	Yoruba.DG	0.001421	1.952	6021	5903	83052
China_WLR_LN	Mongolian_FX	Nepal_Chokhopani_2800BP.SG	Yoruba.DG	0.001324	2.049	7903	7758	109246
China_WLR_LN	Mongolian_FX	Mongolia_MBA_Munkhkhairkhan_1	Yoruba.DG	0.001198	2.05	7220	7099	100877
China_WLR_LN	Mongolian_FX	Mongolia_LBA_CenterWest_4	Yoruba.DG	0.000991	2.163	7613	7508	105804
China_WLR_LN	Mongolian_FX	Mongolia_EIA_SlabGrave_1	Yoruba.DG	0.001011	2.229	7766	7658	107395
China_WLR_LN	Mongolian_FX	China_NEastAsia_Inland_EN	Yoruba.DG	0.001586	2.253	6372	6232	88205
China_WLR_LN	Mongolian_FX	Vietnam_BA	Yoruba.DG	0.002543	2.412	2636	2543	36634
China_WLR_LN	Mongolian_FX	China_AmurRiver_N	Yoruba.DG	0.001351	2.531	6438	6318	88948
China_WLR_LN	Mongolian_FX	Nepal_Mebrak_2125BP.SG	Yoruba.DG	0.002031	2.548	5358	5209	73661
China_WLR_LN	Mongolian_FX	Mongolia_LBA_Ulaanzukh_2	Yoruba.DG	0.001454	2.562	6824	6687	93949
China_WLR_LN	Mongolian_FX	China_Wuzhuangguoliang_LN.EC	Yoruba.DG	0.004641	2.826	641	598	9260
China_WLR_LN	Mongolian_FX	Nepal_Samdzong_1500BP.SG	Yoruba.DG	0.001503	2.903	7925	7761	109436
China_WLR_LN	Mongolian_FX	Russia_MN_Boisman	Yoruba.DG	0.00148	2.92	7319	7170	100949
China_WLR_LN	Mongolian_FX	China_Miaozigou_MN	Yoruba.DG	0.003223	3.087	2449	2340	33645
China_WLR_LN	Mongolian_FX	China_SEastAsia_Coastal_LN	Yoruba.DG	0.0021	3.129	5048	4902	69687
China_WLR_LN	Mongolian_FX	China_Upper_YR_IA	Yoruba.DG	0.001692	3.15	7721	7542	105854
China_WLR_LN	Mongolian_FX	China_WLR_MN	Yoruba.DG	0.001939	3.251	7951	7740	108866
China_WLR_LN	Mongolian_FX	China_Shimao_LN	Yoruba.DG	0.00196	3.422	7909	7696	108445
China_WLR_LN	Mongolian_FX	China_YR_MN	Yoruba.DG	0.001985	3.572	7975	7759	108994
China_WLR_LN	Mongolian_FX	China_YR_LBIA	Yoruba.DG	0.001823	3.726	7942	7744	108917
China_WLR_LN	Mongolian_FX	Taiwan_Hanben_IA	Yoruba.DG	0.001746	3.856	7946	7756	109134
China_WLR_LN	Mongolian_FX	China_Upper_YR_LN	Yoruba.DG	0.002152	4.209	7930	7696	108521
China_WLR_LN	Mongolian_FX	Vietnam_N	Yoruba.DG	0.004909	4.628	2041	1904	27956
China_WLR_LN	Mongolian_FX	China_YR_LN	Yoruba.DG	0.002261	5.055	7996	7748	109423
China_WLR_LN	Mongolian_FX	China_NEastAsia_Coastal_EN	Yoruba.DG	0.003048	5.698	7582	7267	103147

## Sheet: I
Supplementary Table 8I. Differentiated shared alleles in Fuxin Mongolian compared to ancient populations estimated via symmetrical f4-statistics in the form f4(China_WLR_BA, Mongolian_Fuxin; ancient Eurasian population, Yoruba) based on the merged 1240K dataset.
Pop1 (W)	Pop2 (X)	Pop3 (Y)	Pop4 (Z)	D-stat	Z	BABA	ABBA	SNPs
China_WLR_BA	Mongolian_FX	Iran_GanjDareh_N	Yoruba.DG	-0.000842	-1.357	4609	4667	68437
China_WLR_BA	Mongolian_FX	Russia_Caucasus_EBA_Yamnaya	Yoruba.DG	-0.000986	-1.297	3563	3615	52319
China_WLR_BA	Mongolian_FX	Kyrgyzstan_TianShan_Saka.SG	Yoruba.DG	-0.00075	-1.2	4798	4851	70323
China_WLR_BA	Mongolian_FX	Kazakhstan_MLBA_Alakul_Satan	Yoruba.DG	-0.000924	-1.063	3970	4024	58259
China_WLR_BA	Mongolian_FX	Uzbekistan_SappaliTepe_BA	Yoruba.DG	-0.000444	-0.838	4795	4826	70740
China_WLR_BA	Mongolian_FX	Mongolia_EIA_Pazyryk_6	Yoruba.DG	-0.000691	-0.758	3886	3924	56040
China_WLR_BA	Mongolian_FX	Uzbekistan_Bustan_BA	Yoruba.DG	-0.000486	-0.752	4341	4372	63918
China_WLR_BA	Mongolian_FX	Kazakhstan_IA_Tasbas	Yoruba.DG	-0.000689	-0.61	2476	2500	35893
China_WLR_BA	Mongolian_FX	Russia_MLBA_Sintashta	Yoruba.DG	-0.000314	-0.604	4842	4865	71098
China_WLR_BA	Mongolian_FX	Kazakhstan_MLBA_Alakul_Lisakovskiy	Yoruba.DG	-0.000483	-0.554	3527	3553	51941
China_WLR_BA	Mongolian_FX	China_SEastAsia_Coastal_EN	Yoruba.DG	-0.000728	-0.529	1646	1664	23544
China_WLR_BA	Mongolian_FX	Mongolia_LBA_CenterWest_5	Yoruba.DG	-0.00037	-0.522	4723	4748	67935
China_WLR_BA	Mongolian_FX	Laos_Hoabinhian.SG	Yoruba.DG	-0.000603	-0.49	1880	1897	28048
China_WLR_BA	Mongolian_FX	Kazakhstan_LBA_Molaly	Yoruba.DG	-0.00041	-0.434	3503	3524	50654
China_WLR_BA	Mongolian_FX	Taiwan_Gongguan	Yoruba.DG	-0.000293	-0.292	3432	3446	48291
China_WLR_BA	Mongolian_FX	Russia_Alan.SG	Yoruba.DG	-0.000107	-0.176	4846	4853	71142
China_WLR_BA	Mongolian_FX	Russia_Andronovo.SG	Yoruba.DG	-0.0001	-0.154	4859	4866	71262
China_WLR_BA	Mongolian_FX	China_AmurRiver_BA	Yoruba.DG	-0.000488	-0.119	150	151	2189
China_WLR_BA	Mongolian_FX	Nepal_Chokhopani_2800BP.SG	Yoruba.DG	-9.3e-05	-0.107	5126	5132	71458
China_WLR_BA	Mongolian_FX	Russia_Afanasievo	Yoruba.DG	-4.4e-05	-0.084	4870	4873	70925
China_WLR_BA	Mongolian_FX	Mongolia_LBA_MongunTaiga_3	Yoruba.DG	-3.3e-05	-0.05	4603	4605	65938
China_WLR_BA	Mongolian_FX	Kazakhstan_Central_Saka.SG	Yoruba.DG	-4e-06	-0.006	4821	4821	68704
China_WLR_BA	Mongolian_FX	Kazakhstan_MLBA_Karagash	Yoruba.DG	-4e-06	-0.005	3827	3827	55705
China_WLR_BA	Mongolian_FX	China_Miaozigou_MN	Yoruba.DG	5.3e-05	0.037	1593	1592	22407
China_WLR_BA	Mongolian_FX	China_Xinjian_IA.SG	Yoruba.DG	8.4e-05	0.097	3607	3603	51185
China_WLR_BA	Mongolian_FX	Vietnam_BA	Yoruba.DG	0.000167	0.122	1754	1749	24479
China_WLR_BA	Mongolian_FX	China_Shimao_LN	Yoruba.DG	0.000157	0.213	5116	5105	70971
China_WLR_BA	Mongolian_FX	Iran_TepeAbdulHosein_N.SG	Yoruba.DG	0.000146	0.217	4476	4467	67034
China_WLR_BA	Mongolian_FX	Kazakhstan_MLBA_OyDzhaylau	Yoruba.DG	0.000159	0.253	4517	4507	65713
China_WLR_BA	Mongolian_FX	Mongolia_EBA_Chemurchek_2	Yoruba.DG	0.000268	0.353	4286	4270	61805
China_WLR_BA	Mongolian_FX	Russia_Samara_EBA_Yamnaya	Yoruba.DG	0.000225	0.389	4792	4776	69715
China_WLR_BA	Mongolian_FX	Kyrgyzstan_TianShan_Hun.SG	Yoruba.DG	0.000199	0.398	4957	4943	71592
China_WLR_BA	Mongolian_FX	Kazakhstan_Maitan_MLBA_Alakul	Yoruba.DG	0.000227	0.4	4750	4734	69295
China_WLR_BA	Mongolian_FX	Mongolia_Chalcolithic_Afanasievo_1	Yoruba.DG	0.000355	0.402	3818	3798	55335
China_WLR_BA	Mongolian_FX	Mongolia_EIA_2	Yoruba.DG	0.000383	0.41	3855	3834	55020
China_WLR_BA	Mongolian_FX	Mongolia_EIA_Sagly_4	Yoruba.DG	0.000233	0.462	4938	4921	70637
China_WLR_BA	Mongolian_FX	China_Wuzhuangguoliang_LN.EC	Yoruba.DG	0.001041	0.472	411	405	6072
China_WLR_BA	Mongolian_FX	Iran_Wezmeh_N.SG	Yoruba.DG	0.000394	0.487	4881	4853	71547
China_WLR_BA	Mongolian_FX	Kazakhstan_MLBA_Aktogai	Yoruba.DG	0.000317	0.522	4519	4498	66049
China_WLR_BA	Mongolian_FX	China_AR_IA	Yoruba.DG	0.001975	0.612	295	287	4068
China_WLR_BA	Mongolian_FX	Mongolia_MBA_Munkhkhairkhan_1	Yoruba.DG	0.000477	0.63	4728	4697	66331
China_WLR_BA	Mongolian_FX	Kazakhstan_Andronovo.SG	Yoruba.DG	0.00084	0.649	1648	1628	24381
China_WLR_BA	Mongolian_FX	China_AR_Xianbei_IA	Yoruba.DG	0.001127	0.726	1383	1362	18904
China_WLR_BA	Mongolian_FX	China_YR_MN	Yoruba.DG	0.000535	0.78	5148	5110	71290
China_WLR_BA	Mongolian_FX	Nepal_Mebrak_2125BP.SG	Yoruba.DG	0.000852	0.847	3476	3435	48294
China_WLR_BA	Mongolian_FX	Russia_Kalmykia_EBA_Yamnaya.SG	Yoruba.DG	0.000551	0.853	4760	4722	69518
China_WLR_BA	Mongolian_FX	Mongolia_MBA_Munkhkhairkhan_2	Yoruba.DG	0.000772	0.866	4051	4007	57049
China_WLR_BA	Mongolian_FX	Mongolia_EIA_5	Yoruba.DG	0.001001	1.077	3635	3583	51969
China_WLR_BA	Mongolian_FX	China_SEastAsia_Island_LN	Yoruba.DG	0.002949	1.106	387	371	5452
China_WLR_BA	Mongolian_FX	Mongolia_EIA_3	Yoruba.DG	0.001125	1.145	3771	3712	52089
China_WLR_BA	Mongolian_FX	China_SEastAsia_Coastal_LN	Yoruba.DG	0.001025	1.151	3338	3291	46421
China_WLR_BA	Mongolian_FX	Mongolia_Chalcolithic_Afanasievo_2	Yoruba.DG	0.001232	1.311	3835	3770	53228
China_WLR_BA	Mongolian_FX	Iran_Hasanlu_IA.SG	Yoruba.DG	0.001102	1.316	4307	4238	62733
China_WLR_BA	Mongolian_FX	Mongolia_LBA_MongunTaiga_1	Yoruba.DG	0.001522	1.338	2603	2548	36489
China_WLR_BA	Mongolian_FX	China_WLR_LN	Yoruba.DG	0.001118	1.418	4448	4379	61656
China_WLR_BA	Mongolian_FX	Mongolia_EBA_Ulgii_1	Yoruba.DG	0.000967	1.428	4734	4670	66402
China_WLR_BA	Mongolian_FX	China_YR_LN	Yoruba.DG	0.000891	1.523	5169	5105	71579
China_WLR_BA	Mongolian_FX	Mongolia_EIA_Xiongnu_7	Yoruba.DG	0.001468	1.56	4005	3924	55418
China_WLR_BA	Mongolian_FX	Taiwan_Hanben_IA	Yoruba.DG	0.000898	1.576	5147	5083	71382
China_WLR_BA	Mongolian_FX	Nepal_Samdzong_1500BP.SG	Yoruba.DG	0.001027	1.589	5170	5096	71577
China_WLR_BA	Mongolian_FX	Mongolia_EIA_8	Yoruba.DG	0.001583	1.627	4001	3914	55063
China_WLR_BA	Mongolian_FX	China_HMMH_MN	Yoruba.DG	0.001719	1.633	3174	3099	43705
China_WLR_BA	Mongolian_FX	Vietnam_N	Yoruba.DG	0.002639	1.712	1350	1300	18837
China_WLR_BA	Mongolian_FX	China_YR_LBIA	Yoruba.DG	0.001066	1.719	5172	5096	71290
China_WLR_BA	Mongolian_FX	China_Upper_YR_IA	Yoruba.DG	0.001232	1.721	5047	4961	69434
China_WLR_BA	Mongolian_FX	Japan_HG_Jomon	Yoruba.DG	0.001262	1.721	4480	4400	62769
China_WLR_BA	Mongolian_FX	China_Upper_YR_LN	Yoruba.DG	0.001191	1.843	5158	5073	71005
China_WLR_BA	Mongolian_FX	Mongolia_LBA_CenterWest_4	Yoruba.DG	0.001074	1.865	4995	4920	69440
China_WLR_BA	Mongolian_FX	Kyrgyzstan_Medieval_Nomad.SG	Yoruba.DG	0.00142	1.95	4878	4782	67941
China_WLR_BA	Mongolian_FX	China_NEastAsia_Coastal_EN	Yoruba.DG	0.00134	1.953	4921	4830	67745
China_WLR_BA	Mongolian_FX	China_AmurRiver_Mesolithic	Yoruba.DG	0.001701	1.997	3746	3659	51294
China_WLR_BA	Mongolian_FX	Mongolia_BA_1	Yoruba.DG	0.001911	2.058	4183	4073	57588
China_WLR_BA	Mongolian_FX	Mongolia_IA_Xianbei	Yoruba.DG	0.00194	2.126	4114	4004	56743
China_WLR_BA	Mongolian_FX	Russia_EarlyMedieval_Heshui_Mohe_1	Yoruba.DG	0.003158	2.145	1584	1515	21797
China_WLR_BA	Mongolian_FX	Mongolia_East_N	Yoruba.DG	0.001988	2.482	4714	4586	64697
China_WLR_BA	Mongolian_FX	China_AR_EN	Yoruba.DG	0.00369	2.711	1799	1709	24449
China_WLR_BA	Mongolian_FX	China_AmurRiver_LPaleolithic	Yoruba.DG	0.002141	2.789	4326	4198	59409
China_WLR_BA	Mongolian_FX	Mongolia_LBA_Khovsgol_6	Yoruba.DG	0.001544	2.824	5073	4964	70789
China_WLR_BA	Mongolian_FX	China_NEastAsia_Inland_EN	Yoruba.DG	0.002576	2.928	4241	4091	58199
China_WLR_BA	Mongolian_FX	Russia_DevilsCave_N.SG	Yoruba.DG	0.002098	3.147	5226	5076	71588
China_WLR_BA	Mongolian_FX	China_AmurRiver_EarlyN	Yoruba.DG	0.00278	3.151	3975	3824	54132
China_WLR_BA	Mongolian_FX	China_AmurRiver_N	Yoruba.DG	0.002246	3.185	4292	4159	58928
China_WLR_BA	Mongolian_FX	Mongolia_North_N	Yoruba.DG	0.002057	3.234	4988	4847	68587
China_WLR_BA	Mongolian_FX	China_WLR_MN	Yoruba.DG	0.002619	3.532	5206	5019	71226
China_WLR_BA	Mongolian_FX	Mongolia_LBA_Ulaanzukh_2	Yoruba.DG	0.002992	3.751	4567	4382	62067
China_WLR_BA	Mongolian_FX	Mongolia_EIA_SlabGrave_1	Yoruba.DG	0.002238	3.917	5133	4975	70368
China_WLR_BA	Mongolian_FX	Russia_MN_Boisman	Yoruba.DG	0.003262	4.639	4907	4690	66520

## Sheet: J
Supplementary Table 8J. Differentiated shared alleles in Fuxin Mongolian compared to ancient populations estimated via symmetrical f4-statistics in the form f4(Russia_MN_Boisman, Mongolian_Fuxin; ancient Eurasian population, Yoruba) based on the merged 1240K dataset.
Pop1 (W)	Pop2 (X)	Pop3 (Y)	Pop4 (Z)	D-stat	Z	BABA	ABBA	SNPs
Russia_MN_Boisman	Mongolian_FX	Russia_Alan.SG	Yoruba.DG	-0.000615	-1.809	8048	8121	118144
Russia_MN_Boisman	Mongolian_FX	Iran_Hasanlu_IA.SG	Yoruba.DG	-0.000485	-1.084	7046	7096	103686
Russia_MN_Boisman	Mongolian_FX	China_Upper_YR_IA	Yoruba.DG	-7.4e-05	-0.196	8306	8315	115174
Russia_MN_Boisman	Mongolian_FX	Taiwan_Gongguan	Yoruba.DG	-5.7e-05	-0.116	5801	5806	81021
Russia_MN_Boisman	Mongolian_FX	Kazakhstan_MLBA_Alakul_Lisakovskiy	Yoruba.DG	0.000159	0.353	6031	6017	87621
Russia_MN_Boisman	Mongolian_FX	Russia_Kalmykia_EBA_Yamnaya.SG	Yoruba.DG	0.000128	0.376	7943	7928	115739
Russia_MN_Boisman	Mongolian_FX	China_YR_MN	Yoruba.DG	0.000147	0.386	8588	8570	118418
Russia_MN_Boisman	Mongolian_FX	Laos_Hoabinhian.SG	Yoruba.DG	0.00036	0.535	3097	3081	45508
Russia_MN_Boisman	Mongolian_FX	Iran_Wezmeh_N.SG	Yoruba.DG	0.000262	0.586	8120	8088	118890
Russia_MN_Boisman	Mongolian_FX	Nepal_Chokhopani_2800BP.SG	Yoruba.DG	0.000298	0.645	8542	8507	118700
Russia_MN_Boisman	Mongolian_FX	Iran_TepeAbdulHosein_N.SG	Yoruba.DG	0.000279	0.739	7501	7470	111115
Russia_MN_Boisman	Mongolian_FX	Kazakhstan_MLBA_Alakul_Satan	Yoruba.DG	0.000422	0.932	6836	6794	98849
Russia_MN_Boisman	Mongolian_FX	China_Shimao_LN	Yoruba.DG	0.000396	0.984	8530	8483	117781
Russia_MN_Boisman	Mongolian_FX	Kazakhstan_MLBA_Karagash	Yoruba.DG	0.000455	1.106	6525	6482	94431
Russia_MN_Boisman	Mongolian_FX	Russia_Andronovo.SG	Yoruba.DG	0.000415	1.16	8165	8116	118387
Russia_MN_Boisman	Mongolian_FX	China_YR_LN	Yoruba.DG	0.00041	1.236	8616	8567	118943
Russia_MN_Boisman	Mongolian_FX	Kazakhstan_LBA_Molaly	Yoruba.DG	0.00061	1.281	5963	5911	85458
Russia_MN_Boisman	Mongolian_FX	Kazakhstan_Andronovo.SG	Yoruba.DG	0.000893	1.314	2706	2670	39870
Russia_MN_Boisman	Mongolian_FX	Russia_Samara_EBA_Yamnaya	Yoruba.DG	0.000438	1.316	8102	8051	116878
Russia_MN_Boisman	Mongolian_FX	Vietnam_BA	Yoruba.DG	0.000889	1.326	2885	2850	40138
Russia_MN_Boisman	Mongolian_FX	China_SEastAsia_Island_LN	Yoruba.DG	0.001699	1.327	631	616	8813
Russia_MN_Boisman	Mongolian_FX	Nepal_Mebrak_2125BP.SG	Yoruba.DG	0.000741	1.373	5758	5699	79685
Russia_MN_Boisman	Mongolian_FX	China_Miaozigou_MN	Yoruba.DG	0.001138	1.531	2601	2560	36099
Russia_MN_Boisman	Mongolian_FX	Uzbekistan_Bustan_BA	Yoruba.DG	0.000533	1.564	7445	7387	108446
Russia_MN_Boisman	Mongolian_FX	China_YR_LBIA	Yoruba.DG	0.000625	1.775	8588	8514	118459
Russia_MN_Boisman	Mongolian_FX	China_Wuzhuangguoliang_LN.EC	Yoruba.DG	0.002168	1.886	684	663	9911
Russia_MN_Boisman	Mongolian_FX	Uzbekistan_SappaliTepe_BA	Yoruba.DG	0.000548	1.928	8118	8053	118348
Russia_MN_Boisman	Mongolian_FX	China_Upper_YR_LN	Yoruba.DG	0.000741	2.024	8557	8469	117870
Russia_MN_Boisman	Mongolian_FX	China_WLR_LN	Yoruba.DG	0.000906	2.116	7319	7228	100949
Russia_MN_Boisman	Mongolian_FX	Kyrgyzstan_TianShan_Saka.SG	Yoruba.DG	0.000706	2.131	8105	8022	116670
Russia_MN_Boisman	Mongolian_FX	China_AmurRiver_BA	Yoruba.DG	0.004537	2.193	264	248	3536
Russia_MN_Boisman	Mongolian_FX	Kazakhstan_IA_Tasbas	Yoruba.DG	0.001171	2.242	4207	4136	60352
Russia_MN_Boisman	Mongolian_FX	Taiwan_Hanben_IA	Yoruba.DG	0.000717	2.256	8608	8523	118873
Russia_MN_Boisman	Mongolian_FX	Nepal_Samdzong_1500BP.SG	Yoruba.DG	0.000805	2.287	8601	8505	118923
Russia_MN_Boisman	Mongolian_FX	Russia_MLBA_Sintashta	Yoruba.DG	0.000662	2.295	8204	8126	118704
Russia_MN_Boisman	Mongolian_FX	Vietnam_N	Yoruba.DG	0.00159	2.317	2183	2135	30481
Russia_MN_Boisman	Mongolian_FX	Kazakhstan_MLBA_OyDzhaylau	Yoruba.DG	0.000893	2.565	7733	7633	111778
Russia_MN_Boisman	Mongolian_FX	Russia_EarlyMedieval_Heshui_Mohe_1	Yoruba.DG	0.001753	2.598	2611	2548	36338
Russia_MN_Boisman	Mongolian_FX	China_Xinjian_IA.SG	Yoruba.DG	0.00121	2.65	5997	5895	84170
Russia_MN_Boisman	Mongolian_FX	Kazakhstan_Central_Saka.SG	Yoruba.DG	0.000986	2.658	8068	7956	113965
Russia_MN_Boisman	Mongolian_FX	Mongolia_EIA_5	Yoruba.DG	0.00137	2.964	6185	6065	87397
Russia_MN_Boisman	Mongolian_FX	Iran_GanjDareh_N	Yoruba.DG	0.00104	2.983	7933	7813	115526
Russia_MN_Boisman	Mongolian_FX	Russia_Afanasievo	Yoruba.DG	0.00096	3.069	8246	8132	118597
Russia_MN_Boisman	Mongolian_FX	Kazakhstan_MLBA_Aktogai	Yoruba.DG	0.001036	3.138	7775	7659	112308
Russia_MN_Boisman	Mongolian_FX	Russia_Caucasus_EBA_Yamnaya	Yoruba.DG	0.00126	3.165	6139	6028	87899
Russia_MN_Boisman	Mongolian_FX	Mongolia_Chalcolithic_Afanasievo_1	Yoruba.DG	0.001543	3.371	6533	6389	93777
Russia_MN_Boisman	Mongolian_FX	Mongolia_EBA_Chemurchek_2	Yoruba.DG	0.001385	3.464	7356	7211	104814
Russia_MN_Boisman	Mongolian_FX	Mongolia_EIA_Pazyryk_6	Yoruba.DG	0.001643	3.613	6722	6566	94992
Russia_MN_Boisman	Mongolian_FX	China_AR_IA	Yoruba.DG	0.006115	3.629	490	450	6584
Russia_MN_Boisman	Mongolian_FX	China_SEastAsia_Coastal_EN	Yoruba.DG	0.002422	3.65	2803	2709	38765
Russia_MN_Boisman	Mongolian_FX	Mongolia_MBA_Munkhkhairkhan_2	Yoruba.DG	0.00182	3.816	6910	6734	96583
Russia_MN_Boisman	Mongolian_FX	Kyrgyzstan_TianShan_Hun.SG	Yoruba.DG	0.001123	3.834	8342	8208	118946
Russia_MN_Boisman	Mongolian_FX	Mongolia_EIA_2	Yoruba.DG	0.00181	3.932	6609	6441	93127
Russia_MN_Boisman	Mongolian_FX	Kazakhstan_Maitan_MLBA_Alakul	Yoruba.DG	0.001273	4.014	8107	7959	116825
Russia_MN_Boisman	Mongolian_FX	Mongolia_LBA_CenterWest_5	Yoruba.DG	0.001597	4.078	8128	7945	114712
Russia_MN_Boisman	Mongolian_FX	China_SEastAsia_Coastal_LN	Yoruba.DG	0.001912	4.167	5616	5468	77370
Russia_MN_Boisman	Mongolian_FX	Mongolia_LBA_MongunTaiga_3	Yoruba.DG	0.001714	4.442	7944	7752	111771
Russia_MN_Boisman	Mongolian_FX	China_WLR_MN	Yoruba.DG	0.002306	5.378	8700	8427	118252
Russia_MN_Boisman	Mongolian_FX	China_WLR_BA	Yoruba.DG	0.003209	5.633	4907	4693	66520
Russia_MN_Boisman	Mongolian_FX	China_HMMH_MN	Yoruba.DG	0.003633	5.888	5212	4955	70721
Russia_MN_Boisman	Mongolian_FX	Mongolia_LBA_MongunTaiga_1	Yoruba.DG	0.003591	6.426	4417	4200	60555
Russia_MN_Boisman	Mongolian_FX	China_AR_EN	Yoruba.DG	0.005071	7.077	2941	2740	39526
Russia_MN_Boisman	Mongolian_FX	Mongolia_BA_1	Yoruba.DG	0.003608	7.43	7208	6855	97689
Russia_MN_Boisman	Mongolian_FX	Mongolia_EIA_3	Yoruba.DG	0.00364	7.447	6499	6178	88167
Russia_MN_Boisman	Mongolian_FX	Mongolia_Chalcolithic_Afanasievo_2	Yoruba.DG	0.003701	7.5	6608	6276	89652
Russia_MN_Boisman	Mongolian_FX	Mongolia_MBA_Munkhkhairkhan_1	Yoruba.DG	0.003174	7.844	8213	7856	112509
Russia_MN_Boisman	Mongolian_FX	Mongolia_EIA_Xiongnu_7	Yoruba.DG	0.003722	7.939	6929	6580	93784
Russia_MN_Boisman	Mongolian_FX	China_NEastAsia_Coastal_EN	Yoruba.DG	0.003167	8.322	8456	8093	114401
Russia_MN_Boisman	Mongolian_FX	Mongolia_EIA_Sagly_4	Yoruba.DG	0.002453	8.455	8457	8167	118336
Russia_MN_Boisman	Mongolian_FX	China_AR_Xianbei_IA	Yoruba.DG	0.006998	8.496	2352	2136	30906
Russia_MN_Boisman	Mongolian_FX	China_NEastAsia_Inland_EN	Yoruba.DG	0.004198	8.686	7281	6870	98104
Russia_MN_Boisman	Mongolian_FX	Mongolia_EIA_8	Yoruba.DG	0.004415	9.001	6949	6538	93165
Russia_MN_Boisman	Mongolian_FX	Kyrgyzstan_Medieval_Nomad.SG	Yoruba.DG	0.00368	9.088	8283	7868	112637
Russia_MN_Boisman	Mongolian_FX	Mongolia_LBA_Ulaanzukh_2	Yoruba.DG	0.0038	9.408	7824	7424	105277
Russia_MN_Boisman	Mongolian_FX	Mongolia_IA_Xianbei	Yoruba.DG	0.005151	9.956	7167	6673	95878
Russia_MN_Boisman	Mongolian_FX	Mongolia_EBA_Ulgii_1	Yoruba.DG	0.003729	10.123	8256	7836	112494
Russia_MN_Boisman	Mongolian_FX	Japan_HG_Jomon	Yoruba.DG	0.00438	10.518	7805	7339	106435
Russia_MN_Boisman	Mongolian_FX	Mongolia_LBA_CenterWest_4	Yoruba.DG	0.0037	11.04	8633	8200	117010
Russia_MN_Boisman	Mongolian_FX	Mongolia_LBA_Khovsgol_6	Yoruba.DG	0.003487	11.369	8676	8262	118482
Russia_MN_Boisman	Mongolian_FX	Mongolia_East_N	Yoruba.DG	0.00533	12.496	8245	7660	109826
Russia_MN_Boisman	Mongolian_FX	Mongolia_EIA_SlabGrave_1	Yoruba.DG	0.004472	13.758	8810	8282	118094
Russia_MN_Boisman	Mongolian_FX	Mongolia_North_N	Yoruba.DG	0.00524	14.308	8680	8073	115966
Russia_MN_Boisman	Mongolian_FX	China_AmurRiver_LPaleolithic	Yoruba.DG	0.006365	15.838	7608	6968	100416
Russia_MN_Boisman	Mongolian_FX	China_AmurRiver_EarlyN	Yoruba.DG	0.008202	17.295	6988	6242	90928
Russia_MN_Boisman	Mongolian_FX	China_AmurRiver_Mesolithic	Yoruba.DG	0.008762	19.079	6656	5901	86062
Russia_MN_Boisman	Mongolian_FX	China_AmurRiver_N	Yoruba.DG	0.009057	22.799	7673	6773	99416
Russia_MN_Boisman	Mongolian_FX	Russia_DevilsCave_N.SG	Yoruba.DG	0.009484	23.1	9218	8090	118932

[truncated: 28 more sheets: K, L, M, N, O, P, Q, R, S, T, U, V, W, X, Y, Z, 1, 2, 3, 4 …]
