# Supplementary material for: Genomic insights into the genetic structure and population history of Mongolians in Liaoning Province
Source: Front Genet. 2022 Oct 12;13:947758. doi: 10.3389/fgene.2022.947758 (PMC9596793; doi:10.3389/fgene.2022.947758)
Supplement: Supplementary file 12 [file Table8.XLSX]

## Sheet: Sheet1
Supplementary Table 9. Two-way admxiture model based on qpAdm method
Test populations	Ancestral sources populations									SE
	China_YR_MN	China_YR_LN	China_WLR_LN	Mongolia_North_N	Mongolia_East_N	DevilsCave_N	Iran_GanjDareh_N	Kazakhstan_Central_Saka	Caucasus_Yamnaya_EBA
Mongolian_FX	0.93	-	-	-	-	-	-	-	0.07	0.014
Mongolian_Baotou	0.851	-	-	-	-	-	-	-	0.149	0.013
Mongola.DG	0.926	-	-	-	-	-	-	-	0.074	0.018
Daur.DG	0.89	-	-	-	-	-	-	-	0.11	0.023
Oroqen.DG	0.896	-	-	-	-	-	-	-	0.104	0.023
Xibo.DG	0.879	-	-	-	-	-	-	-	0.121	0.019
Hezhen.DG	0.91	-	-	-	-	-	-	-	0.09	0.02
Uyghur.DG	0.441	-	-	-	-	-	-	-	0.559	0.022
Tu.DG	0.904	-	-	-	-	-	-	-	0.096	0.018
Mongolian_FX	-	0.936	-	-	-	-	-	-	0.064	0.01
Mongolian_Baotou	-	0.853	-	-	-	-	-	-	0.147	0.01
Mongola.DG	-	0.931	-	-	-	-	-	-	0.069	0.017
Daur.DG	-	0.893	-	-	-	-	-	-	0.107	0.021
Oroqen.DG	-	0.884	-	-	-	-	-	-	0.116	0.02
Xibo.DG	-	0.883	-	-	-	-	-	-	0.117	0.016
Hezhen.DG	-	0.914	-	-	-	-	-	-	0.086	0.017
Uyghur.DG	-	0.443	-	-	-	-	-	-	0.557	0.021
Tu.DG	-	0.91	-	-	-	-	-	-	0.09	0.017
Mongolian_FX	-	-	0.973	-	-	-	-	-	0.027	0.019
Mongolian_Baotou	-	-	0.888	-	-	-	-	-	0.112	0.018
Mongola.DG	-	-	0.967	-	-	-	-	-	0.033	0.023
Daur.DG	-	-	0.927	-	-	-	-	-	0.073	0.027
Oroqen.DG	-	-	0.938	-	-	-	-	-	0.062	0.024
Xibo.DG	-	-	0.918	-	-	-	-	-	0.082	0.023
Hezhen.DG	-	-	0.944	-	-	-	-	-	0.056	0.023
Uyghur.DG	-	-	0.46	-	-	-	-	-	0.54	0.023
Tu.DG	-	-	0.942	-	-	-	-	-	0.058	0.024
Mongolian_FX	-	-	-	-	-	0.981	-	-	0.019	0.017
Mongolian_Baotou	-	-	-	-	-	0.891	-	-	0.109	0.015
Mongola.DG	-	-	-	-	-	0.972	-	-	0.028	0.021
Daur.DG	-	-	-	-	-	0.927	-	-	0.073	0.023
Oroqen.DG	-	-	-	-	-	0.935	-	-	0.065	0.022
Xibo.DG	-	-	-	-	-	0.928	-	-	0.072	0.021
Hezhen.DG	-	-	-	-	-	0.954	-	-	0.046	0.021
Uyghur.DG	-	-	-	-	-	0.455	-	-	0.545	0.023
Tu.DG	-	-	-	-	-	0.958	-	-	0.042	0.022
Mongolian_FX	0.81	-	-	0.19	-	-	-	-	-	0.113
Mongola.DG	0.665	-	-	0.335	-	-	-	-	-	0.13
Daur.DG	0.239	-	-	0.761	-	-	-	-	-	0.167
Tu.DG	0.747	-	-	0.253	-	-	-	-	-	0.16
Hezhen.DG	0.315	-	-	0.685	-	-	-	-	-	0.15
Mongolian_FX	-	0.748	-	0.252	-	-	-	-	-	0.071
Mongolian_Baotou	-	0.124	-	0.876	-	-	-	-	-	0.114
Mongola.DG	-	0.639	-	0.361	-	-	-	-	-	0.105
Daur.DG	-	0.242	-	0.758	-	-	-	-	-	0.138
Tu.DG	-	0.68	-	0.32	-	-	-	-	-	0.154
Xibo.DG	-	0.485	-	0.515	-	-	-	-	-	0.113
Hezhen.DG	-	0.325	-	0.675	-	-	-	-	-	0.115
Mongola.DG	-	0.575	-	-	0.425	-	-	-	-	0.13
Tu.DG	-	0.508	-	-	0.492	-	-	-	-	0.262
Hezhen.DG	-	0.262	-	-	0.738	-	-	-	-	0.134
Hezhen.DG	0.219	-			0.781	-	-	-	-	0.179
Mongolian_FX	-	-	0.839	-	0.161	-	-	-	-	0.155
Mongola.DG	-	-	0.788	0.212	-	-	-	-	-	0.168
Hezhen.DG	-	-	0.408	0.592	-	-	-	-	-	0.292
Mongolian_FX	0.89	-	-	-	-	-	-	0.11	-	0.021
Mongolian_Baotou	0.76	-	-	-	-	-	-	0.24	-	0.02
Mongola.DG	0.884	-	-	-	-	-	-	0.116	-	0.027
Daur.DG	0.817	-	-	-	-	-	-	0.183	-	0.037
Xibo.DG	0.818	-	-	-	-	-	-	0.182	-	0.028
Oroqen.DG	0.789	-	-	-	-	-	-	0.211	-	0.037
Hezhen.DG	0.836	-	-	-	-	-	-	0.164	-	0.03
Uyghur.DG	0.153	-	-	-	-	-	-	0.847	-	0.036
Tu.DG	0.859	-	-	-	-	-	-	0.141	-	0.028
Mongolian_FX	0.94	-	-	-	-	-	0.06	-	-	0.013
Mongolian_Baotou	0.877	-	-	-	-	-	0.123	-	-	0.013
Mongola.DG	0.935	-	-	-	-	-	0.065	-	-	0.017
Daur.DG	0.914	-	-	-	-	-	0.086	-	-	0.021
Xibo.DG	0.896	-	-	-	-	-	0.104	-	-	0.018
Oroqen.DG	0.944	-	-	-	-	-	0.056	-	-	0.02
Hezhen.DG	0.93	-	-	-	-	-	0.07	-	-	0.018
Uyghur.DG	0.484	-	-	-	-	-	0.516	-	-	0.02
Tu.DG	0.908	-	-	-	-	-	0.092	-	-	0.017
Mongolian_FX	-	0.904	-	-	-	-	-	0.096	-	0.015
Mongolian_Baotou	-	0.767	-	-	-	-	-	0.233	-	0.015
Mongola.DG	-	0.896	-	-	-	-	-	0.104	-	0.025
Daur.DG	-	0.824	-	-	-	-	-	0.176	-	0.033
Xibo.DG	-	0.824	-	-	-	-	-	0.176	-	0.024
Oroqen.DG	-	0.775	-	-	-	-	-	0.225	-	0.032
Hezhen.DG	-	0.843	-	-	-	-	-	0.157	-	0.027
Uyghur.DG	-	0.148	-	-	-	-	-	0.852	-	0.034
Tu.DG	-	0.871	-	-	-	-	-	0.129	-	0.027
Mongolian_FX	-	0.946	-	-	-	-	0.054	-	-	0.009
Mongolian_Baotou	-	0.876	-	-	-	-	0.124	-	-	0.009
Mongola.DG	-	0.942	-	-	-	-	0.058	-	-	0.015
Daur.DG	-	0.917	-	-	-	-	0.083	-	-	0.019
Xibo.DG	-	0.901	-	-	-	-	0.099	-	-	0.015
Oroqen.DG	-	0.933	-	-	-	-	0.067	-	-	0.017
Hezhen.DG	-	0.934	-	-	-	-	0.066	-	-	0.016
Uyghur.DG	-	0.485	-	-	-	-	0.515	-	-	0.019
Tu.DG	-	0.913	-	-	-	-	0.087	-	-	0.016
Mongolian_FX	-	-	-	-	-	0.965	0.035	-	-	0.015
Mongolian_Baotou	-	-	-	-	-	0.893	0.107	-	-	0.013
Mongola.DG	-	-	-	-	-	0.961	0.039	-	-	0.018
Daur.DG	-	-	-	-	-	0.929	0.071	-	-	0.021
Xibo.DG	-	-	-	-	-	0.924	0.076	-	-	0.019
Oroqen.DG	-	-	-	-	-	0.955	0.045	-	-	0.019
Hezhen.DG	-	-	-	-	-	0.952	0.048	-	-	0.019
Uyghur.DG	-	-	-	-	-	0.502	0.498	-	-	0.019
Tu.DG	-	-	-	-	-	0.936	0.064	-	-	0.02
Mongolian_FX	-	-	0.954	-	-	-	-	0.046	-	0.03
Mongolian_Baotou	-	-	0.811	-	-	-	-	0.189	-	0.027
Mongola.DG	-	-	0.944	-	-	-	-	0.056	-	0.037
Daur.DG	-	-	0.869	-	-	-	-	0.131	-	0.043
Xibo.DG	-	-	0.868	-	-	-	-	0.132	-	0.035
Oroqen.DG	-	-	0.868	-	-	-	-	0.132	-	0.04
Hezhen.DG	-	-	0.891	-	-	-	-	0.109	-	0.037
Uyghur.DG	-	-	0.158	-	-	-	-	0.842	-	0.04
Tu.DG	-	-	0.916	-	-	-	-	0.084	-	0.037
Mongolian_FX	-	-	0.973	-	-	-	0.027	-	-	0.017
Mongolian_Baotou	-	-	0.905	-	-	-	0.095	-	-	0.017
Mongola.DG	-	-	0.97	-	-	-	0.03	-	-	0.021
Daur.DG	-	-	0.943	-	-	-	0.057	-	-	0.025
Xibo.DG	-	-	0.928	-	-	-	0.072	-	-	0.021
Oroqen.DG	-	-	0.967	-	-	-	0.033	-	-	0.022
Hezhen.DG	-	-	0.957	-	-	-	0.043	-	-	0.022
Uyghur.DG	-	-	0.502	-	-	-	0.498	-	-	0.021
Tu.DG	-	-	0.937	-	-	-	0.063	-	-	0.022
